# Supplementary material for: OPN promotes pro-inflammatory cytokine expression via ERK/JNK pathway and M1 macrophage polarization in Rosacea
Source: Front Immunol. 2024 Jan 5;14:1285951. doi: 10.3389/fimmu.2023.1285951 (PMC10796667; doi:10.3389/fimmu.2023.1285951)
Supplement: Supplementary file 1 [file DataSheet_1.xls]

st_gene_id	gene_id	gene_symbol	fpkm_B6_C1	fpkm_B6_C2	fpkm_B6_C3	fpkm_B6_C4	fpkm_B6_C5	fpkm_B6_LL37_1	fpkm_B6_LL37_2	fpkm_B6_LL37_3	fpkm_B6_LL37_4	fpkm_B6_LL37_5	fpkm_OPN_C1	fpkm_OPN_C2	fpkm_OPN_C3	fpkm_OPN_C4	fpkm_OPN_C5	fpkm_OPN_LL37_1	fpkm_OPN_LL37_2	fpkm_OPN_LL37_3	fpkm_OPN_LL37_4	fpkm_OPN_LL37_5	tpm_B6_C1	tpm_B6_C2	tpm_B6_C3	tpm_B6_C4	tpm_B6_C5	tpm_B6_LL37_1	tpm_B6_LL37_2	tpm_B6_LL37_3	tpm_B6_LL37_4	tpm_B6_LL37_5	tpm_OPN_C1	tpm_OPN_C2	tpm_OPN_C3	tpm_OPN_C4	tpm_OPN_C5	tpm_OPN_LL37_1	tpm_OPN_LL37_2	tpm_OPN_LL37_3	tpm_OPN_LL37_4	tpm_OPN_LL37_5
67163	67163	Ccdc47	47.09	44.37	41.92	46.73	44.02	38.96	40.73	41.87	44.51	39.39	43.4	43.3	44.6	44.43	44.64	38.62	38.75	41.53	36.9	37.88	80.4	73.91	69.88	75.63	70.7	59.89	70.51	68.58	69.97	61.17	70.72	72.41	74.08	73.81	74.5	63.37	65	60.21	60.24	63.05
66467	66467	Gtf2h5	39.41	37.87	34.8	41.91	43.41	49.02	37.4	46.89	49.66	42.9	41.52	36.84	40.44	36.73	37.42	42.35	39.57	53.52	46.81	39.27	67.29	63.08	58.01	67.83	69.73	75.36	64.76	76.8	78.05	66.62	67.66	61.61	67.19	61.02	62.46	69.5	66.37	77.61	76.42	65.36
192231	192231	Hexim1	20.81	19.25	19.4	18.53	19.68	23.3	21.73	24.1	22.87	20.15	15.19	13.79	14.99	17.96	17.9	16.54	19.35	18.07	14.98	17.1	35.54	32.06	32.34	29.99	31.61	35.81	37.62	39.48	35.95	31.3	24.75	23.06	24.89	29.83	29.87	27.14	32.47	26.2	24.45	28.45
84505	84505	Setdb1	13.83	12.64	14.17	13.03	13.76	14.22	16.63	15.41	14.62	13.93	13.03	11.27	11.81	13.79	12.82	12.97	14.61	11.81	12.67	13.17	23.62	21.05	23.63	21.08	22.1	21.86	28.79	25.23	22.98	21.64	21.24	18.85	19.61	22.92	21.4	21.29	24.51	17.12	20.68	21.92
269016	269016	Sh3rf2	20.56	27.35	27.95	23.16	23.83	11.74	17.87	21.32	12.06	19.74	16.33	15.9	16.4	18.02	18.96	16.53	18.3	9.81	10.68	14.53	35.11	45.55	46.59	37.48	38.27	18.05	30.94	34.92	18.96	30.66	26.61	26.6	27.25	29.93	31.64	27.13	30.7	14.23	17.44	24.18
381714	381714	Gm9758	0	0	0	0	0	0	0	0	0	0	0.14	0	0	0	0	0	0	0	0.07	0	0	0	0	0	0	0	0	0	0	0	0.22	0	0	0	0	0	0	0	0.11	0
16562	16562	Kif1c	149.21	167.48	154.38	161.95	157.47	100.45	115.13	115.07	117.12	101.23	159.46	166.79	151.22	150.61	158.24	114.89	115.16	87.49	109.51	122.53	254.77	278.95	257.36	262.11	252.94	154.42	199.33	188.48	184.1	157.21	259.86	278.94	251.22	250.22	264.08	188.53	193.17	126.86	178.78	203.92
100040935	100040935	Gm3050	0	0.05	0.04	0	0.06	0	0.02	0	0	0	0	0	0	0	0	0	0.05	0	0	0	0	0.09	0.07	0	0.1	0	0.04	0	0	0	0	0	0	0	0	0	0.08	0	0	0
26912	26912	Gcat	25.33	33.23	32.06	30.92	32.66	33.49	32.96	37.3	41.77	37.2	30.13	27.3	28.36	33.55	34	26.61	32.47	32.85	28.28	36.75	43.25	55.34	53.45	50.04	52.46	51.48	57.07	61.09	65.65	57.77	49.1	45.66	47.11	55.75	56.73	43.67	54.47	47.63	46.17	61.17
233987	233987	Zfp958	3.29	3.11	2.55	2.94	2.66	2.33	2.7	2.43	2.42	2.08	2.85	2.72	2.71	2.76	2.76	1.76	1.69	1.37	2.5	1.52	5.62	5.18	4.25	4.76	4.27	3.58	4.68	3.97	3.8	3.23	4.65	4.55	4.5	4.58	4.6	2.89	2.84	1.98	4.08	2.52
13370	13370	Dio1	0	0	0.12	0.04	0	0	0	0	0.04	0	0.04	0	0	0	0.04	0	0.04	0.08	0.04	0.04	0	0	0.21	0.07	0	0	0	0	0.06	0	0.07	0	0	0	0.07	0	0.07	0.12	0.07	0.07
329207	329207	Rbm44	0.03	0.02	0.05	0.02	0.02	0.11	0.07	0.05	0.05	0.08	0.03	0.02	0.05	0.03	0.08	0.08	0.05	0.22	0.18	0.07	0.06	0.04	0.08	0.03	0.04	0.17	0.12	0.08	0.08	0.13	0.05	0.03	0.08	0.05	0.13	0.13	0.08	0.32	0.29	0.12
227644	227644	Snapc4	5.66	5.51	5.92	5.14	5.06	5.23	6.73	5.67	5.63	5.88	5.29	5.81	6.09	5.5	5.78	5.03	5.9	4.58	5.28	5.36	9.67	9.17	9.86	8.32	8.12	8.04	11.65	9.29	8.86	9.13	8.62	9.71	10.12	9.13	9.65	8.25	9.89	6.64	8.63	8.92
15107	15107	Hadh	97.08	92.09	93.6	89.44	96.18	85.24	85.05	96.47	90.13	97.74	90.35	87.84	94.27	89.3	85.82	81.59	88.73	92.22	94.75	81.95	165.76	153.39	156.04	144.75	154.49	131.03	147.25	158.02	141.67	151.8	147.23	146.91	156.61	148.36	143.23	133.88	148.83	133.71	154.69	136.39
494124	494124	Calm5	54.45	69.66	67.97	62.53	65.15	80.52	48.92	54.8	49.72	81.56	63.98	65.86	65.38	74.69	72.67	66.58	61.54	93.24	57.9	75.05	92.97	116.03	113.31	101.2	104.65	123.78	84.69	89.75	78.15	126.66	104.26	110.15	108.61	124.09	121.28	109.26	103.23	135.19	94.52	124.9
436062	436062	Cibar2	0	0	0	0	0	0	0	0	0	0	0	0.09	0.09	0.09	0	0.09	0	0	0	0	0	0	0	0	0	0	0	0	0	0	0	0.14	0.15	0.15	0	0.15	0	0	0	0
209225	209225	Zfp710	8.75	8.96	9.6	8.23	9.76	8.62	9.48	10.5	8.52	11.31	7.4	7.45	8.88	7.87	8.51	8.81	9.93	8.06	8.28	9.92	14.94	14.93	16	13.32	15.68	13.25	16.42	17.2	13.39	17.56	12.06	12.46	14.76	13.08	14.2	14.45	16.65	11.68	13.52	16.51
233332	233332	Adamts17	0.25	0.27	0.27	0.11	0.15	0.3	0.22	0.45	0.32	0.4	0.33	0.23	0.31	0.36	0.18	0.39	0.39	0.23	0.54	0.4	0.43	0.45	0.45	0.18	0.24	0.47	0.38	0.74	0.5	0.62	0.54	0.38	0.52	0.6	0.3	0.64	0.66	0.33	0.88	0.66
100042514	100042514	Sprr2a3	1.21	3.94	1.07	2.3	3.82	26.12	23.85	55.48	40.12	64.77	3.46	1.94	1.8	1.6	1.76	15.53	26.61	14.11	41.76	39.37	2.06	6.57	1.79	3.72	6.14	40.15	41.3	90.88	63.06	100.58	5.63	3.25	3	2.66	2.93	25.48	44.64	20.45	68.18	65.53
224694	224694	Zfp81	4.09	2.61	3.38	3.49	3.6	2.85	2.94	2.92	2.89	3.35	3.85	3.17	3.2	4.07	3.8	3.06	2.97	2.44	3.35	2.91	6.98	4.34	5.63	5.66	5.78	4.38	5.09	4.79	4.55	5.2	6.28	5.3	5.32	6.76	6.34	5.02	4.98	3.54	5.46	4.84
67710	67710	Polr2g	41.98	39.16	37.97	41.29	40.23	52.19	43.8	45.56	50.26	43.12	36.76	35.25	39.48	37.17	38.54	45.82	41.55	58.82	42.39	38.6	71.68	65.23	63.29	66.83	64.62	80.22	75.83	74.63	79.01	66.96	59.91	58.96	65.58	61.75	64.32	75.19	69.7	85.28	69.21	64.25
67763	67763	Prpsap1	23.59	24.51	28.69	26.2	24.86	30.89	30.45	31.18	32.87	28.38	22.68	21.99	21.39	23.22	22.77	27.5	28.03	30.44	25.48	26.77	40.28	40.82	47.82	42.4	39.93	47.48	52.73	51.07	51.67	44.07	36.96	36.78	35.53	38.58	38.01	45.12	47.02	44.13	41.6	44.55
75869	75869	Arl5b	11.28	11.83	12.01	10.43	11.12	6.88	10.53	11.97	9.47	14.8	12.03	10.84	11.94	15	13.91	9.64	10.46	10.37	17.35	16.11	19.27	19.7	20.02	16.88	17.86	10.57	18.23	19.6	14.89	22.99	19.61	18.13	19.83	24.93	23.22	15.82	17.55	15.03	28.33	26.81
76267	76267	Fads1	9.86	6.78	7.11	8.75	7.33	12.58	12.7	10.08	12.62	8.37	9.88	9.62	10.27	7.53	8.93	11.99	9.25	11.2	11.35	11.6	16.83	11.29	11.86	14.15	11.77	19.33	22	16.52	19.84	13	16.1	16.08	17.06	12.52	14.91	19.67	15.52	16.24	18.53	19.3
73297	73297	1700034I23Rik	0.03	0.03	0.03	0.09	0.06	0.03	0	0.03	0.06	0.09	0	0.06	0.03	0.06	0.03	0.03	0	0.03	0.06	0	0.05	0.05	0.05	0.14	0.09	0.04	0	0.05	0.09	0.14	0	0.1	0.05	0.1	0.05	0.05	0	0.04	0.09	0
70240	70240	Ufsp1	14.41	19.16	16.04	17.86	15.47	10.53	9.75	9.13	7.41	8.68	13.92	12.57	11.93	14.79	13.66	12.22	9.85	12.74	8.36	7.66	24.6	31.91	26.73	28.9	24.85	16.19	16.88	14.95	11.65	13.47	22.68	21.02	19.82	24.57	22.79	20.05	16.53	18.47	13.64	12.75
232174	232174	Cyp26b1	17.21	15.94	19.19	15.35	14.28	21.87	34.06	26.61	39.66	20.49	22.06	27.35	19.38	17.9	16.08	27.8	27.89	25.88	34.09	34.76	29.38	26.56	31.99	24.84	22.93	33.61	58.97	43.59	62.34	31.83	35.94	45.75	32.19	29.73	26.84	45.62	46.78	37.53	55.66	57.86
19886	19886	Ros1	0.03	0	0	0.01	0.01	0.02	0	0.01	0	0	0	0	0	0	0	0	0	0	0.01	0.01	0.06	0	0	0.02	0.01	0.03	0	0.01	0	0	0	0	0	0	0	0	0	0	0.01	0.01
244189	244189	Gm4972	0.07	0.14	0	0	0.08	0	0.07	0	0.07	0.07	0	0.07	0.06	0.07	0	0	0.07	0	0	0	0.12	0.23	0	0	0.13	0	0.13	0	0.11	0.11	0	0.12	0.11	0.12	0	0	0.12	0	0	0
245038	245038	Dclk3	0.5	0.43	0.29	0.32	0.31	0.14	0.17	0.31	0.18	0.22	0.18	0.27	0.27	0.36	0.2	0.27	0.39	0.49	0.2	0.3	0.85	0.72	0.48	0.52	0.49	0.21	0.29	0.5	0.28	0.34	0.29	0.45	0.45	0.6	0.33	0.44	0.66	0.71	0.32	0.5
331401	331401	Thoc2	13.87	12.99	12.29	13.53	12.76	11.98	15.45	15.09	14.45	15.36	13.36	11.76	13.95	14.23	14.52	11.76	14.56	10.38	15.86	13.29	23.69	21.64	20.48	21.9	20.5	18.42	26.76	24.72	22.71	23.86	21.77	19.68	23.18	23.64	24.24	19.3	24.43	15.05	25.89	22.12
97761	97761	Sgsm2	8.8	9.65	9.64	10.16	10.14	8.02	9.1	9.18	7.7	8.95	9.44	9.97	9.32	9.57	10.21	8.59	7.91	6.67	8.35	8.98	15.02	16.08	16.07	16.44	16.29	12.33	15.76	15.04	12.1	13.9	15.38	16.67	15.48	15.91	17.04	14.09	13.27	9.67	13.63	14.95
212919	212919	Kctd7	1.11	1.04	0.81	0.95	0.81	1.11	0.76	0.97	0.9	0.89	0.61	0.88	0.72	0.46	0.7	0.79	0.89	1.01	1.03	0.9	1.9	1.72	1.34	1.54	1.3	1.7	1.32	1.58	1.41	1.38	1	1.47	1.2	0.77	1.16	1.29	1.49	1.47	1.69	1.5
73173	73173	Pcdh18	2.22	1.36	1.02	1.26	1.25	2.07	2.18	1.63	1.42	1.38	1.43	1.16	1.6	1.35	1.76	1.55	1.42	1.57	1.74	1.51	3.8	2.26	1.7	2.04	2.01	3.19	3.78	2.66	2.23	2.15	2.33	1.94	2.66	2.24	2.94	2.55	2.38	2.28	2.85	2.52
80909	80909	Castor2	6.98	5.78	4.77	5.71	5.68	4.61	6.31	5.46	5.67	4.2	5.25	5.51	5.04	4.53	5.55	5.27	5.37	2.84	5.37	4.48	11.92	9.63	7.95	9.24	9.12	7.09	10.92	8.94	8.92	6.52	8.56	9.21	8.37	7.53	9.27	8.65	9	4.12	8.77	7.46
16852	16852	Lgals1	413.21	295.09	253.22	459.64	404.85	689.25	501.33	507.94	517.45	642.82	272.51	339.29	403.67	295.04	324.11	815.22	694.71	1019.8	763.46	599.8	705.54	491.5	422.13	743.9	650.28	1059.53	868.01	832	813.36	998.3	444.08	567.44	670.6	490.17	540.9	1337.76	1165.32	1478.68	1246.38	998.25
13711	13711	Elf5	0.76	1.02	1.64	1.14	1.06	0.76	0.99	1.07	1.02	0.89	1.5	1.02	1.36	1.74	1.78	1.26	1.11	1.48	1.9	2.83	1.3	1.69	2.74	1.85	1.7	1.17	1.71	1.74	1.61	1.38	2.44	1.71	2.25	2.9	2.97	2.07	1.87	2.15	3.09	4.72
212070	212070	Clrn3	0	0	0	0.02	0	0.07	0.06	0.02	0.02	0.1	0	0	0	0	0	0	0.06	0.04	0.06	0.04	0	0	0	0.03	0	0.11	0.1	0.03	0.03	0.15	0	0	0	0	0	0	0.09	0.05	0.09	0.06
70020	70020	Ino80b	16.48	15.47	19.68	18.13	19.56	22.02	20.01	18.64	16.97	19.72	16.26	18.24	15.62	16.85	18.28	19.2	19.53	22.83	18.54	17.19	28.14	25.77	32.81	29.35	31.42	33.85	34.64	30.52	26.67	30.62	26.5	30.5	25.95	27.99	30.5	31.5	32.75	33.11	30.27	28.61
93730	93730	Lztfl1	4.93	4.75	4.66	4.79	5.02	4.92	5.42	5.02	4.52	4.48	5.03	4.44	4.89	5.03	5.37	4.37	4.82	4.83	5.6	4.21	8.42	7.91	7.77	7.75	8.07	7.56	9.39	8.22	7.1	6.96	8.2	7.43	8.12	8.35	8.96	7.17	8.08	7.01	9.14	7.01
229687	229687	Chil5	0.05	0.12	0.15	0.09	0.12	0.09	0.07	0.02	0.15	0	0.07	0.02	0	0.16	0.01	0.05	0.06	0	0	0.02	0.09	0.2	0.24	0.15	0.19	0.13	0.13	0.04	0.24	0	0.12	0.04	0	0.27	0.02	0.09	0.1	0	0	0.04
52637	52637	Cisd1	87.39	79.71	75.43	89.3	88.59	75.6	63.95	79.93	55.97	60.05	88.69	78.78	86.56	83.54	78.32	64.77	72.07	88.18	68.13	61.96	149.21	132.76	125.75	144.53	142.3	116.21	110.73	130.93	87.98	93.26	144.53	131.75	143.79	138.79	130.71	106.28	120.89	127.85	111.23	103.12
229521	229521	Syt11	1.84	1.44	1.4	1.37	1.25	2.46	2.23	2.26	1.8	1.72	1.64	1.75	1.44	1.4	1.37	2.05	2.41	1.87	1.77	2.13	3.15	2.4	2.34	2.21	2	3.78	3.87	3.7	2.82	2.67	2.67	2.92	2.39	2.32	2.29	3.37	4.05	2.71	2.89	3.55
16667	16667	Krt17	350.82	355.1	421.17	312.42	299.43	670.95	637.85	681.15	873.53	610.39	419.34	360.68	368.4	384.21	303.97	624.71	661.64	756.53	530.85	958.27	599.02	591.46	702.14	505.63	480.96	1031.39	1104.39	1115.71	1373.07	947.93	683.35	603.21	611.99	638.31	507.3	1025.13	1109.85	1096.95	866.63	1594.85
93742	93742	Pard3	24.5	28.33	28.53	25.28	28.41	23.25	29.45	29.27	23.78	26.76	29.48	28.43	30.61	31.41	30.47	27.31	29.78	21.61	29.21	29.66	41.84	47.19	47.56	40.91	45.64	35.74	51	47.95	37.38	41.56	48.04	47.55	50.85	52.18	50.85	44.81	49.95	31.34	47.69	49.36
29809	29809	Rabgap1l	11.94	10.7	9.8	10.53	9.26	9.86	10.04	11.18	11.15	11.22	8.83	8.83	9.17	10.26	9.71	8.91	10.99	8.31	11.23	10.38	20.39	17.82	16.34	17.05	14.88	15.15	17.38	18.31	17.52	17.42	14.39	14.76	15.24	17.04	16.21	14.62	18.43	12.05	18.34	17.27
17925	17925	Myo9b	13.68	12.47	13.57	12.46	13.17	16.72	19.74	18.42	19.77	19.66	11.1	12.52	13.87	13.24	13.39	19.82	20.13	17.05	18.98	19.76	23.36	20.77	22.62	20.17	21.15	25.71	34.18	30.17	31.07	30.54	18.09	20.94	23.05	22	22.34	32.53	33.77	24.72	30.99	32.89
242466	242466	Zfp462	2.4	1.69	1.63	1.85	1.53	1.35	1.84	1.41	1.66	1.39	2.16	2.54	1.99	2.14	1.74	1.66	1.76	1.38	2.45	1.97	4.09	2.82	2.72	3	2.45	2.08	3.19	2.31	2.61	2.16	3.51	4.24	3.31	3.55	2.9	2.72	2.94	2	4	3.28
67168	67168	Lpar6	6.96	6.69	6.25	6.97	6.43	10.26	9.52	9.93	8.58	9.84	6.48	5.13	6.25	6.77	6.44	7.16	8.28	6.7	6.96	6.07	11.88	11.15	10.42	11.29	10.33	15.78	16.48	16.26	13.49	15.28	10.56	8.58	10.37	11.25	10.74	11.75	13.89	9.72	11.36	10.1
26406	26406	Map3k3	20.77	21.07	20.34	20.1	19.16	19.35	23.03	22.15	21.47	19.41	19.26	18.61	18.91	20.05	20.6	20.92	23.5	15.49	21.5	21.72	35.47	35.1	33.92	32.52	30.77	29.75	39.88	36.28	33.75	30.15	31.39	31.12	31.42	33.32	34.38	34.33	39.42	22.47	35.1	36.14
69707	69707	Iqcg	0.35	0.31	0.28	0.14	0.15	0.24	0.31	0.3	0.23	0.26	0.09	0.22	0.28	0.33	0.11	0.39	0.29	0.14	0.25	0.21	0.6	0.52	0.46	0.23	0.24	0.37	0.54	0.49	0.36	0.41	0.14	0.37	0.46	0.54	0.19	0.64	0.48	0.2	0.41	0.35
668101	668101	Sirpb1b	0.85	0.75	0.47	0.82	0.64	2.74	2.64	4.09	6.97	5.56	0.45	1.94	0.96	0.29	0.99	4.68	3.52	5.26	3.63	3.36	1.45	1.25	0.79	1.33	1.03	4.21	4.57	6.7	10.96	8.63	0.73	3.25	1.6	0.49	1.66	7.68	5.9	7.62	5.93	5.6
75710	75710	Rbm12	9.09	8.34	8.48	8.07	8.07	6.28	8.66	7.7	8.64	7.49	5.45	5.74	6.08	6.21	7.41	7.28	7.74	7.76	6.78	8.4	15.53	13.89	14.13	13.06	12.96	9.66	14.99	12.62	13.58	11.62	8.88	9.6	10.1	10.32	12.36	11.95	12.99	11.25	11.07	13.98
105704528	105704528	Gm13090	0	0.04	0	0	0	0	0.04	0.04	0.11	0.11	0.04	0	0	0	0.07	0	0.04	0	0	0	0	0.06	0	0	0	0	0.07	0.06	0.17	0.18	0.06	0	0	0	0.12	0	0.06	0	0	0
66329	66329	Susd3	2.8	2.04	1.32	1.38	1.5	7.25	5.26	5.26	5.06	8.99	0.95	2.17	2.12	2.05	2.09	7.52	5.98	8.41	6.33	5.41	4.78	3.4	2.2	2.23	2.4	11.15	9.1	8.62	7.96	13.97	1.54	3.62	3.52	3.41	3.49	12.33	10.03	12.19	10.34	9
105148	105148	Iars	18.07	16.29	15.24	17.51	17.12	14.56	20.05	18.6	22.41	16.92	16.92	17.27	18.55	16.36	16.65	17.94	17.24	13.12	15.84	18.63	30.85	27.13	25.41	28.33	27.5	22.39	34.71	30.46	35.22	26.28	27.57	28.88	30.82	27.18	27.79	29.44	28.91	19.02	25.86	31.01
57258	57258	Xpo4	4.56	4.02	4.31	4.35	4.07	4.43	5.02	4.78	5.84	4.52	4.85	4.39	4.87	4.8	4.69	5	4.98	4.55	5.69	5.49	7.78	6.7	7.18	7.04	6.53	6.81	8.69	7.83	9.18	7.02	7.9	7.35	8.09	7.98	7.82	8.2	8.35	6.59	9.28	9.14
14164	14164	Fgf1	7.42	6.03	4.85	6.4	4.97	4.16	4.6	4.34	5.19	2.86	6.82	9.92	6.67	6.57	6.44	5.13	4.34	3.52	5.45	5.07	12.68	10.05	8.09	10.36	7.99	6.39	7.97	7.11	8.16	4.44	11.11	16.59	11.07	10.91	10.74	8.43	7.28	5.11	8.91	8.44
12846	12846	Comt	32.66	29.46	30.12	34.36	34.18	37.53	37.86	31.27	35.98	30.73	35.58	32.53	33.31	29.73	32.13	38.46	35.11	37.52	32.64	34.15	55.77	49.07	50.21	55.61	54.91	57.69	65.55	51.22	56.56	47.73	57.98	54.4	55.34	49.39	53.63	63.1	58.9	54.4	53.29	56.84
241944	241944	Zfp267	2.61	1.99	2.36	2.3	2.31	1.82	2.59	2.52	2.23	2.34	2.57	2.35	2.45	2.41	2.45	2.31	2.24	0.89	3.18	1.89	4.46	3.32	3.94	3.72	3.72	2.8	4.48	4.13	3.5	3.63	4.19	3.94	4.07	4.01	4.08	3.79	3.75	1.29	5.2	3.14
70625	70625	Med26	4.49	4.6	5.67	5.09	5	5.9	6.11	6.15	6.8	4.37	5.2	4.94	5.39	4.54	4.85	4.45	4.72	4.87	4.63	5.11	7.67	7.66	9.46	8.24	8.03	9.07	10.58	10.07	10.69	6.78	8.48	8.26	8.96	7.55	8.1	7.31	7.91	7.06	7.57	8.5
107751	107751	Prrxl1	0.03	0.05	0.02	0	0	0.04	0.05	0	0.05	0.05	0	0.18	0.05	0	0.05	0	0.05	0	0.02	0	0.04	0.08	0.04	0	0	0.07	0.08	0	0.07	0.07	0	0.31	0.08	0	0.08	0	0.08	0	0.04	0
80892	80892	Zfhx4	2.12	1.29	1.15	1.63	1.2	0.93	1.08	0.77	0.88	0.82	0.97	1.18	0.82	0.77	1.01	1.44	1	0.68	1.19	1.06	3.61	2.14	1.92	2.63	1.92	1.42	1.86	1.25	1.39	1.28	1.58	1.97	1.36	1.28	1.69	2.36	1.67	0.99	1.94	1.77
53321	53321	Cntnap1	1.63	2.24	1.82	1.85	2.09	0.96	1.94	1.95	0.99	1.45	1.53	1.06	1.22	1.18	1.41	1.37	1.16	0.9	0.74	1.06	2.79	3.73	3.04	3	3.35	1.47	3.35	3.19	1.56	2.26	2.49	1.77	2.03	1.97	2.35	2.25	1.94	1.3	1.21	1.76
67636	67636	Etfrf1	26.76	26.39	22.94	24.41	22	26.12	20.01	20.76	22.46	20.4	27.2	23.22	22.92	23.83	23.42	20.71	18.89	25.32	21.8	18.64	45.7	43.96	38.25	39.51	35.34	40.15	34.65	34.01	35.3	31.67	44.33	38.84	38.07	39.58	39.09	33.99	31.69	36.72	35.59	31.02
100039150	100039150	Mup15	44.42	31.28	5.27	38.04	12.87	25.47	14.41	21.3	11.2	14.48	13.89	23.72	10.86	18.44	6.49	51.94	19.72	17.23	27.9	26.44	75.84	52.1	8.79	61.56	20.67	39.16	24.94	34.89	17.61	22.48	22.64	39.67	18.04	30.64	10.84	85.23	33.07	24.99	45.55	44
20719	20719	Serpinb6a	445.6	419.38	429.13	509.71	436.17	466.61	310.86	338.84	405.92	335.88	474.4	507.56	505.74	452.77	479.39	405.03	302.87	505.88	333.92	328.03	760.85	698.54	715.4	824.94	700.6	717.28	538.24	555.02	638.05	521.62	773.09	848.84	840.16	752.21	800.05	664.64	508.03	733.51	545.14	545.94
668210	668210	Atp6v1fnb	0	0	0	0	0	0	0	0.17	0	0	0	0	0	0	0	0	0	0	0	0	0	0	0	0	0	0	0	0.28	0	0	0	0	0	0	0	0	0	0	0	0
11555	11555	Adrb2	13.86	17.96	16.94	15.31	16.02	17.71	19.41	12.66	15.11	10.37	15.34	15.01	17.05	15.13	14.33	13.26	15.72	16.08	13.96	12.6	23.67	29.91	28.25	24.78	25.73	27.22	33.6	20.74	23.75	16.1	25	25.1	28.32	25.14	23.92	21.76	26.37	23.32	22.79	20.97
211482	211482	Efhb	0.27	0.17	0.12	0.24	0.1	0.12	0.28	0.19	0.04	0.15	0.17	0.27	0.32	0.15	0.19	0.08	0.17	0.03	0.27	0.34	0.47	0.29	0.2	0.39	0.16	0.18	0.48	0.32	0.06	0.23	0.27	0.45	0.53	0.25	0.32	0.14	0.28	0.04	0.44	0.56
17974	17974	Nck2	9.64	11.45	11.99	11.74	12.47	11.02	11.98	10.53	10.66	11.09	12.09	10.68	9.65	10.44	12.37	14.13	12.17	13.44	10.28	12.12	16.46	19.06	19.98	19	20.03	16.94	20.74	17.24	16.75	17.23	19.7	17.86	16.03	17.35	20.64	23.18	20.42	19.49	16.78	20.17
56327	56327	Arl2	31.04	29.65	27.2	30.34	32.62	30.13	22.61	26.55	23.77	20.06	29.07	32.84	26.27	24.67	25.78	27.67	22.67	35.57	20.17	25.29	52.99	49.39	45.35	49.11	52.4	46.32	39.14	43.48	37.36	31.15	47.37	54.93	43.64	40.98	43.03	45.4	38.03	51.57	32.93	42.08
66427	66427	Cyb5b	35.63	33.4	33.91	36.28	34.71	34.02	37.49	40.85	43.36	36.46	35.55	31.43	35.41	34.83	31.59	36	39.59	33.19	40.96	37.69	60.84	55.63	56.53	58.71	55.76	52.29	64.91	66.92	68.15	56.63	57.94	52.56	58.82	57.87	52.72	59.08	66.41	48.12	66.87	62.73
107094	107094	Rrp12	9.9	8.31	9.21	11.05	8.59	9.11	10.06	9.12	14.13	10.27	10.1	11.57	10.23	12.06	10.12	10.37	10.37	9.76	12.06	13.49	16.91	13.85	15.36	17.88	13.8	14	17.42	14.94	22.21	15.95	16.47	19.36	17	20.03	16.89	17.01	17.39	14.15	19.69	22.45
72117	72117	Naa50	49.65	43.82	41.61	52.81	42.89	54.91	50.23	50.11	67.65	48.37	40.2	46.54	45.31	47.46	42.55	49.9	55.47	59.82	56.01	56.37	84.77	72.99	69.37	85.47	68.89	84.41	86.97	82.08	106.33	75.11	65.51	77.83	75.27	78.85	71.01	81.88	93.04	86.73	91.44	93.81
13544	13544	Dvl3	12.59	12.8	14.73	13.26	13.48	10.71	15.34	13.7	13.29	13.4	12.28	11.91	13.23	14.01	13.06	13.58	14.14	9.89	13.32	12.94	21.5	21.31	24.56	21.46	21.65	16.47	26.56	22.44	20.89	20.81	20.01	19.92	21.97	23.28	21.8	22.29	23.72	14.34	21.75	21.53
19261	19261	Sirpa	34.01	20.03	20.65	22.45	19.71	53.71	43.49	46.27	42.87	60.5	17.74	22.03	23.17	16.94	19.95	60.76	52.79	68.62	49.02	51.35	58.07	33.37	34.43	36.34	31.67	82.56	75.3	75.79	67.39	93.95	28.91	36.85	38.49	28.14	33.29	99.7	88.55	99.49	80.02	85.46
13123	13123	Cyp7b1	1.77	1.05	0.68	2.6	2	3.35	4.12	2.04	4.35	2.88	1.3	0.93	1.79	1	1.04	3.89	2.89	5.58	3	4.71	3.01	1.75	1.13	4.2	3.21	5.15	7.13	3.34	6.84	4.48	2.12	1.55	2.97	1.66	1.74	6.38	4.86	8.09	4.89	7.84
50721	50721	Sirt6	8.91	7.42	7.3	7.86	7.96	7.31	8.45	6.53	8.62	6.87	7.29	6.92	6.64	5.9	6.49	7.72	6.79	6.4	5.93	6.92	15.22	12.36	12.17	12.71	12.78	11.24	14.64	10.7	13.54	10.67	11.87	11.57	11.04	9.8	10.83	12.67	11.4	9.28	9.68	11.51
320502	320502	Lmod3	45.94	39.95	26.28	40.8	32.89	23.1	16.11	12.5	11.59	14.77	34.69	38.19	35.58	30.56	30.85	23.85	21.26	25.03	15.79	15.47	78.44	66.55	43.81	66.04	52.84	35.51	27.89	20.48	18.22	22.94	56.54	63.87	59.1	50.76	51.49	39.13	35.67	36.29	25.77	25.75
13114	13114	Cyp3a16	0	0	0	0	0	0	0	0	0	0	0	0	0	0	0	0.04	0.04	0	0.04	0	0	0	0	0	0	0	0	0	0	0	0	0	0	0	0	0.07	0.07	0	0.07	0
14360	14360	Fyn	14.13	9.11	12.57	12.21	10.89	15.92	13.55	11.01	10.7	12	10.72	11.44	11.14	10.44	10.69	16.81	14.85	15.39	14.61	14.75	24.13	15.18	20.95	19.76	17.5	24.47	23.46	18.03	16.82	18.64	17.46	19.13	18.51	17.35	17.84	27.59	24.91	22.31	23.84	24.55
13507	13507	Dsc3	234.64	282.11	288.64	251.66	280.76	200.98	244.15	289.43	268.64	311.39	233.89	224.86	246.68	283.9	265.02	229.78	281.77	209.37	267.47	286.95	400.64	469.89	481.19	407.3	450.97	308.94	422.73	474.07	422.27	483.58	381.16	376.07	409.8	471.66	442.3	377.06	472.64	303.58	436.66	477.57
13601	13601	Ecm1	106	104.47	124.72	99.18	103.14	124.45	131.21	99.95	100.68	104.25	110.59	105.19	95.08	99.97	105.28	114.64	114.66	110.41	101.61	110.51	180.99	174	207.92	160.52	165.68	191.31	227.19	163.71	158.25	161.9	180.22	175.92	157.94	166.08	175.71	188.12	192.33	160.1	165.89	183.92
74754	74754	Dhcr24	148.96	125.51	194.99	144.5	154.64	189.3	235.72	286.53	177.31	232.22	173.15	145.55	173.68	175.64	146.01	169.42	279.15	163.07	264.26	202.25	254.35	209.06	325.07	233.86	248.38	291	408.13	469.34	278.71	360.64	282.17	243.42	288.53	291.8	243.67	278.02	468.24	236.44	431.42	336.6
66859	66859	Slc16a9	5.57	6.86	6.77	5.23	6.15	3.28	3.77	4.22	2.04	5.43	4.42	4.63	4.62	4.36	4.66	3.44	3.37	3.29	3.56	3.16	9.51	11.42	11.28	8.46	9.89	5.04	6.52	6.91	3.21	8.44	7.19	7.74	7.68	7.25	7.77	5.64	5.66	4.77	5.81	5.26
74158	74158	Josd1	14.64	14.14	14.79	13.79	13.23	16.25	16.26	16.66	17.4	15.97	14.7	13.21	14.18	14.34	14.62	15.43	17.54	13.71	17.64	16.84	24.99	23.55	24.66	22.32	21.25	24.98	28.15	27.28	27.35	24.81	23.96	22.09	23.56	23.82	24.4	25.33	29.42	19.88	28.81	28.03
19185	19185	Psmd4	131.42	124.59	122.95	125.72	131.1	150.02	136.12	131.65	165.41	129.85	134.23	136.74	139.41	133.1	128.35	133	128.24	154.57	139.45	136.56	224.39	207.52	204.96	203.47	210.58	230.61	235.69	215.64	260	201.66	218.75	228.69	231.59	221.12	214.2	218.25	215.11	224.11	227.66	227.28
270028	270028	Fam155a	0.02	0.02	0.02	0.02	0.02	0.02	0.04	0	0	0.02	0	0.02	0	0.02	0.06	0.02	0.02	0	0	0.04	0.04	0.03	0.03	0.03	0.03	0.03	0.07	0	0	0.03	0	0.03	0	0.03	0.09	0.03	0.03	0	0	0.07
14464	14464	Gata5	0	0	0	0	0	0	0	0.04	0	0	0	0	0	0.04	0	0	0.02	0	0	0	0	0	0	0	0	0	0	0.06	0	0	0	0	0	0.06	0	0	0.03	0	0	0
14623	14623	Gjb6	1.34	1.71	1.68	1.65	2.41	12.17	8.56	21.26	21.43	31.97	1.96	2.04	1.82	2.3	1.67	8.66	17.68	8.17	22.87	21.65	2.28	2.86	2.81	2.68	3.86	18.71	14.81	34.83	33.68	49.65	3.2	3.42	3.02	3.82	2.79	14.21	29.66	11.85	37.33	36.03
226252	226252	Fam160b1	7.97	7.49	8.06	7.96	8.01	8.19	9.58	8.51	7.78	8.2	8.15	7.67	8.31	8.03	8.07	8.93	9.02	6.24	8.86	7.73	13.6	12.48	13.44	12.88	12.86	12.59	16.59	13.95	12.22	12.74	13.28	12.83	13.8	13.33	13.47	14.66	15.12	9.05	14.46	12.87
13660	13660	Ehd1	26.42	26.23	25.85	28.26	27.22	31.82	29.63	24.65	29.87	28.52	22.43	25.73	28.28	25.12	26.69	36.08	29.4	41.74	33.08	36.29	45.12	43.68	43.1	45.74	43.72	48.91	51.3	40.37	46.95	44.29	36.56	43.02	46.97	41.73	44.55	59.2	49.32	60.52	54.01	60.4
21427	21427	Vps72	33.87	34.25	36.65	31.96	36.74	38.55	39.89	34.39	33.69	35.65	37.34	37.05	37.06	36.24	35.38	38.76	33.92	40.72	35.43	32.81	57.84	57.05	61.1	51.72	59.01	59.26	69.07	56.32	52.95	55.36	60.85	61.96	61.57	60.2	59.05	63.6	56.9	59.04	57.84	54.61
13006	13006	Smc3	19.94	19.31	17.39	18.63	19.02	21.74	22.25	23.07	25.26	19.86	16.35	15.95	18.47	18.59	18.93	19.17	23.5	21.12	20.26	20.77	34.04	32.16	28.99	30.16	30.55	33.43	38.53	37.79	39.7	30.84	26.65	26.68	30.69	30.89	31.59	31.46	39.42	30.62	33.08	34.57
78444	78444	Pgpep1l	1.98	1.09	1.55	1.64	1.18	1.16	0.74	1.15	2.03	0.29	1.47	2.09	1.41	1.96	1.07	1.3	1.58	1.31	0.77	0.83	3.38	1.81	2.59	2.65	1.9	1.78	1.28	1.89	3.19	0.44	2.4	3.5	2.34	3.25	1.78	2.13	2.65	1.91	1.26	1.39
80888	80888	Hspb8	194.62	191.23	208.08	199.64	180.62	215.8	195.85	152.86	141.69	138.94	155.98	225.8	189.87	198.4	194.42	183.88	191.11	194.12	163.93	166.44	332.31	318.52	346.88	323.11	290.11	331.74	339.09	250.38	222.71	215.77	254.18	377.63	315.42	329.62	324.47	301.74	320.57	281.46	267.62	277
80281	80281	Cttnbp2nl	11.39	11.46	12.37	10.5	12.1	12.55	16.85	14.98	13.21	13.97	13.69	12.24	11.72	13.18	12.24	14.43	15.3	11.29	16.96	14.43	19.44	19.09	20.62	17	19.44	19.29	29.17	24.54	20.77	21.69	22.31	20.47	19.47	21.89	20.43	23.67	25.67	16.37	27.69	24.01
105245673	105245673	Gm6676	0	0	0	0	0	0	0	0	0	0	0	0	0.06	0	0	0	0	0	0	0	0	0	0	0	0	0	0	0	0	0	0	0	0.1	0	0	0	0	0	0	0
240131	240131	Lrrc30	17.07	18.6	15.49	22.75	16.42	13.16	9.17	7.83	11	1.41	18.16	17.91	15.04	13.02	11.89	7.81	3.95	6.65	2.02	2.3	29.15	30.98	25.82	36.81	26.37	20.23	15.88	12.83	17.29	2.18	29.59	29.95	24.99	21.64	19.85	12.82	6.63	9.65	3.3	3.83
207792	207792	BC034090	3.56	2.37	3.27	2.91	2.29	3.7	3.51	3.14	2.97	3.4	1.73	2.04	1.84	1.87	1.38	3.82	3.66	3.14	2.66	2.92	6.07	3.94	5.45	4.71	3.68	5.68	6.07	5.14	4.66	5.28	2.83	3.41	3.06	3.11	2.31	6.28	6.14	4.56	4.35	4.86
72027	72027	Slc39a4	0.29	0.4	0.32	0.3	0.15	0.37	0.5	0.31	0.12	0.42	0.32	0.41	0.15	0.18	0.4	0.38	0.29	0.37	0.49	0.31	0.5	0.67	0.53	0.48	0.24	0.57	0.86	0.51	0.18	0.65	0.52	0.69	0.25	0.3	0.67	0.62	0.49	0.53	0.8	0.52
13430	13430	Dnm2	37.64	39.54	41.32	37.97	41.4	39.25	46.98	43.41	47.38	47.14	39.78	40.02	40.61	39.01	39.94	48.33	46.37	41.65	44.13	49.03	64.27	65.86	68.88	61.46	66.5	60.33	81.35	71.1	74.48	73.21	64.82	66.93	67.47	64.81	66.65	79.32	77.78	60.39	72.04	81.61
104318	104318	Csnk1d	46.21	47.9	52.19	47.92	49.88	57.59	62.25	58.73	61.98	55.38	50.09	52.1	56.17	54.37	52.18	52.09	57.27	51.43	64.49	58.04	78.91	79.78	87.01	77.56	80.12	88.53	107.78	96.19	97.42	86.01	81.63	87.14	93.31	90.32	87.08	85.47	96.06	74.57	105.28	96.59
67143	67143	Ikzf5	11.24	10.45	10.09	10.1	9.75	8.57	10.35	9.73	9.87	8.63	10.02	9.74	10.15	11.16	10.94	7.41	9.28	7.38	8.79	8.42	19.2	17.41	16.82	16.34	15.66	13.17	17.92	15.94	15.52	13.4	16.32	16.29	16.86	18.55	18.25	12.16	15.56	10.7	14.35	14.02
11841	11841	Arf2	16.14	11.7	11.46	14.07	13.64	16.86	13.53	13.44	17.85	14.88	10.99	13.28	14.21	11.67	12.25	16.66	16.92	20.39	17.68	16.73	27.56	19.49	19.11	22.77	21.9	25.92	23.43	22.02	28.06	23.11	17.92	22.22	23.6	19.38	20.45	27.34	28.38	29.57	28.86	27.84
67434	67434	Ankrd33b	4.25	3.18	3.16	4.01	3.09	2.58	2.5	2.54	3.23	1.71	4.27	5	3.61	3.57	3.7	2.44	2.29	1.24	2.35	1.96	7.26	5.3	5.27	6.49	4.97	3.96	4.32	4.15	5.08	2.65	6.96	8.36	5.99	5.94	6.18	4	3.84	1.8	3.83	3.26
70428	70428	Polr3b	6.92	6.78	7.08	7.18	7.07	7.77	8.33	8.66	9.47	7.75	6.52	6.71	7.33	7.68	7.45	8.06	8.98	6.88	7.57	7.49	11.81	11.29	11.8	11.62	11.35	11.94	14.42	14.19	14.89	12.04	10.62	11.23	12.17	12.76	12.43	13.22	15.06	9.98	12.36	12.46
102632660	102632660	Gm30679	0.02	0	0	0	0.04	0.02	0	0.02	0.07	0.02	0.02	0.04	0.02	0	0	0	0.04	0.07	0.06	0.06	0.04	0	0	0	0.07	0.03	0	0.04	0.11	0.04	0.04	0.07	0.04	0	0	0	0.07	0.1	0.1	0.11
433956	433956	Dnaaf5	4.82	5.14	5.34	6.03	5.27	6.13	7.19	6.53	7.32	5.01	5.64	6.22	5.11	5.14	5.53	5.75	7.33	5.54	6.19	6.3	8.24	8.56	8.9	9.75	8.46	9.42	12.45	10.69	11.5	7.78	9.19	10.4	8.49	8.54	9.23	9.43	12.3	8.03	10.1	10.49
22122	22122	Gfus	16.89	16.82	17.74	17.37	18.27	24.66	20.16	18.56	21.71	20.46	17.15	18.7	18.71	16.12	17.92	23.36	20.21	26.47	19.64	18.77	28.84	28.02	29.58	28.11	29.34	37.91	34.91	30.4	34.13	31.78	27.94	31.28	31.09	26.78	29.91	38.34	33.9	38.38	32.06	31.24
100039252	100039252	Gm12693	0.18	0.26	0.21	0.05	0.33	0.21	0.36	0.06	0.11	0.05	0.05	0.27	0.27	0.27	0.16	0.05	0.05	0	0.16	0.11	0.3	0.44	0.35	0.09	0.53	0.32	0.62	0.09	0.17	0.09	0.09	0.46	0.45	0.46	0.27	0.09	0.09	0	0.26	0.18
56451	56451	Suclg1	74.72	70.01	59.55	83.31	67.68	61.18	49.27	52.91	51.89	47.55	70.43	70.92	67.85	64.48	63.1	58.01	49.62	66.25	49.12	48.87	127.57	116.6	99.28	134.83	108.72	94.05	85.31	86.67	81.56	73.84	114.77	118.61	112.71	107.12	105.31	95.2	83.24	96.06	80.2	81.33
666765	666765	Gm8279	0	0.02	0.02	0	0.02	0	0	0	0	0.02	0.07	0.04	0	0	0.02	0.02	0.02	0	0	0	0	0.04	0.04	0	0.04	0	0	0	0	0.04	0.12	0.06	0	0	0.04	0.04	0.04	0	0	0
53320	53320	Folh1	0.18	0.26	0.19	0.13	0.07	0.08	0.23	0.24	0.29	0.29	0.19	0.17	0.31	0.21	0.25	0.1	0.17	0.12	0.44	0.29	0.31	0.43	0.32	0.2	0.11	0.13	0.39	0.39	0.46	0.45	0.31	0.29	0.52	0.36	0.42	0.17	0.28	0.18	0.72	0.48
230500	230500	Efcab7	1.66	1.54	1.95	1.4	1.77	1.27	1.94	1.61	1.8	1.38	1.66	2.04	2.08	1.5	1.24	1.8	1.83	1.91	0.88	1.76	2.83	2.56	3.24	2.27	2.84	1.96	3.35	2.64	2.83	2.14	2.7	3.41	3.45	2.49	2.06	2.95	3.07	2.77	1.44	2.94
18207	18207	Nthl1	3.4	2.07	3.61	2.87	4.04	4.67	4.16	4.6	4.58	3.35	3.53	3.93	3.08	3.38	3.03	5.2	3.56	5.31	4.12	3.38	5.8	3.45	6.02	4.64	6.49	7.18	7.2	7.54	7.19	5.21	5.76	6.57	5.11	5.62	5.06	8.53	5.98	7.7	6.72	5.62
20042	20042	Rps12	2189.51	2414.66	2565.41	2700.32	2902.14	3314.5	2360.37	2839.04	3138.86	3216.87	2429.31	2186.61	2321.78	2521.06	2492.94	2692.67	2602.89	3570.98	2876.75	2552.87	3738.5	4021.93	4276.78	4370.28	4661.56	5095.09	4086.81	4650.28	4933.86	4995.74	3958.84	3656.92	3857.02	4188.34	4160.47	4418.61	4366.13	5177.81	4696.44	4248.76
16675	16675	Krt27	0.14	0.27	0.18	0	0.14	0.18	0	0.14	0	3.99	0.09	0.09	0.09	0.28	0.09	0.14	0.09	0.22	0.14	0.36	0.24	0.46	0.3	0	0.22	0.27	0	0.22	0	6.2	0.15	0.15	0.15	0.46	0.15	0.22	0.15	0.32	0.22	0.6
11993	11993	Aup1	42.16	40.16	42.82	44.73	42.3	53.19	50.79	46.9	51.42	51.98	40.81	43.09	42.76	39.47	45.05	50.35	46.58	55.94	47.03	43.84	71.99	66.9	71.39	72.4	67.94	81.77	87.93	76.83	80.83	80.72	66.5	72.06	71.03	65.57	75.19	82.63	78.13	81.11	76.79	72.97
260299	260299	Cadm4	5.21	5.56	6.07	4.73	4.03	4.54	6.84	5.71	8.12	4.13	5.81	5.13	4.51	6.07	4.05	5.39	5.41	5.89	4.88	7.59	8.9	9.26	10.12	7.66	6.47	6.98	11.84	9.36	12.76	6.42	9.46	8.57	7.49	10.08	6.75	8.85	9.08	8.55	7.97	12.63
436199	436199	Btg1b	0.11	0	0	0	0	0	0	0	0	0	0.06	0	0	0	0.06	0	0	0	0.06	0	0.19	0	0	0	0	0	0	0	0	0	0.09	0	0	0	0.1	0	0	0	0.09	0
14401	14401	Gabrb2	0.06	0.07	0.04	0.16	0.2	0.07	0.06	0.05	0.1	0.04	0.13	0.08	0.09	0.08	0.23	0.17	0.07	0.11	0.15	0.12	0.1	0.11	0.07	0.26	0.32	0.11	0.1	0.08	0.15	0.06	0.22	0.14	0.15	0.14	0.38	0.28	0.12	0.16	0.24	0.2
58237	58237	Nkain4	2.17	2.22	1.69	2.24	1.08	1.46	1.12	0.93	0.79	1.66	1	1.43	0.72	1.23	0.81	0.67	1.24	0.76	1.27	0.54	3.7	3.7	2.81	3.63	1.74	2.25	1.94	1.52	1.24	2.58	1.63	2.39	1.19	2.05	1.35	1.1	2.08	1.1	2.07	0.89
232970	232970	Phldb3	22.43	30.48	33.42	25.1	29.46	22.6	25.25	23.8	17	23.36	21.44	23.25	24.4	24.56	28.11	21.2	22.16	24.52	14.67	22.18	38.3	50.77	55.72	40.62	47.32	34.74	43.72	38.98	26.73	36.27	34.94	38.89	40.53	40.8	46.91	34.79	37.17	35.56	23.95	36.92
170741	170741	Pilrb1	0.65	0.51	0.28	0.21	0.49	0.57	0.67	1.14	1.13	2.33	0.49	0.43	0.83	0.41	0.92	1.5	0.57	1.75	0.76	0.9	1.11	0.85	0.46	0.33	0.79	0.88	1.16	1.87	1.77	3.61	0.8	0.72	1.37	0.68	1.54	2.46	0.96	2.54	1.24	1.5
107684	107684	Coro2a	2.04	1.62	2.21	1.73	1.63	4.27	5.22	3.92	4.2	4.51	3.41	4.49	3.82	2.83	3.37	4.58	3.7	4.55	4.45	4.58	3.49	2.7	3.68	2.8	2.62	6.57	9.04	6.42	6.61	7	5.55	7.52	6.35	4.71	5.62	7.51	6.2	6.59	7.27	7.63
52690	52690	Setd3	52.48	53.73	51.49	52.72	51.95	61.14	52.24	49.91	56.5	49.8	52.02	50.92	50.91	50.04	47.89	53.64	54.91	67.28	50.51	52.74	89.61	89.49	85.84	85.32	83.45	93.99	90.45	81.75	88.81	77.34	84.76	85.17	84.58	83.14	79.93	88.03	92.11	97.55	82.46	87.78
22259	22259	Nr1h3	9.21	8.36	6.28	8.81	7.12	10.01	7.61	7.85	9.75	8.16	7.01	7.26	7.55	6.03	7.61	9.42	7.68	9.96	7.55	7.77	15.72	13.92	10.47	14.25	11.43	15.38	13.18	12.85	15.33	12.67	11.43	12.14	12.54	10.01	12.7	15.45	12.88	14.44	12.33	12.92
19143	19143	St14	24.41	31.21	35.46	29.07	29.74	30.62	33.08	32.1	31.53	29.22	33.29	29.81	32.19	32.47	34.39	29.09	30.51	28.71	27.83	32.92	41.68	51.99	59.11	47.04	47.77	47.07	57.27	52.58	49.56	45.38	54.25	49.86	53.47	53.95	57.39	47.74	51.18	41.63	45.43	54.79
107626	107626	Asmt	0	0	0	0	0	0	0	0.07	0	0	0.07	0	0	0	0	0	0	0	0	0	0	0	0	0	0	0	0	0.11	0	0	0.11	0	0	0	0	0	0	0	0	0
396184	396184	Flrt1	1.11	1.51	1.43	1.18	1.32	0.63	0.78	0.6	0.49	0.46	0.64	0.46	0.8	0.8	0.75	0.87	0.57	0.67	0.37	0.59	1.9	2.52	2.39	1.91	2.12	0.96	1.34	0.98	0.76	0.72	1.04	0.77	1.33	1.33	1.24	1.42	0.96	0.97	0.61	0.98
20843	20843	Stag2	36.64	36.17	35.43	35.28	37.5	29.82	32.86	36.79	30.83	36.53	35.01	31.79	35.14	37.86	37.06	31.19	33.5	30.16	36.12	31.47	62.56	60.25	59.06	57.09	60.23	45.83	56.9	60.26	48.47	56.72	57.05	53.17	58.38	62.9	61.85	51.18	56.19	43.74	58.96	52.37
320237	320237	Smim10l2a	0.33	0.18	0.12	0.14	0.22	0.2	0.23	0.18	0.36	0.29	0.2	0.1	0.2	0	0.12	0.36	0.34	0.3	0.3	0.38	0.57	0.3	0.2	0.23	0.36	0.3	0.4	0.3	0.56	0.45	0.33	0.17	0.34	0	0.2	0.59	0.57	0.43	0.5	0.63
74446	74446	Slc9b1	0.02	0.02	0.03	0.06	0.03	0.06	0.12	0	0	0	0.03	0.03	0	0.06	0.05	0.03	0	0.03	0.03	0	0.03	0.03	0.05	0.1	0.05	0.1	0.21	0	0	0	0.05	0.05	0	0.1	0.08	0.05	0	0.05	0.05	0
68564	68564	Nufip2	9.26	8.03	8.07	8.26	7.82	8.56	10.48	9.66	8.98	8.3	7.75	7.23	8.27	8.89	9	6.63	7.57	6.51	9.9	6.96	15.81	13.37	13.45	13.37	12.56	13.16	18.15	15.82	14.12	12.89	12.62	12.1	13.74	14.77	15.02	10.88	12.7	9.44	16.16	11.58
53972	53972	Ngef	4.28	4.84	6.5	4.53	3.76	3.95	3.85	3.2	3.46	3.22	2.95	4.06	3.4	4.06	3.94	3.26	2.63	3.21	3.52	2.91	7.31	8.07	10.83	7.33	6.04	6.08	6.67	5.24	5.44	4.99	4.81	6.78	5.65	6.75	6.57	5.36	4.41	4.66	5.74	4.85
67296	67296	Socs4	7.85	7.28	7.04	6.8	6.4	6.69	7.21	7.85	7.88	7.12	7.37	6.65	8.52	8.61	8.37	6.3	6.21	6.68	9.64	5.84	13.4	12.13	11.74	11	10.28	10.28	12.49	12.86	12.38	11.06	12.01	11.12	14.16	14.3	13.97	10.34	10.41	9.68	15.73	9.73
19111	19111	Prl6a1	0	0	0	0	0	0	0	0.1	0	0	0	0	0	0	0	0	0	0	0	0	0	0	0	0	0	0	0	0.17	0	0	0	0	0	0	0	0	0	0	0	0
70081	70081	Zfp995	4.26	4.16	3.74	4.8	4.69	3.73	4.27	3.66	3.6	4.79	4.3	3.61	4.66	4.57	4.25	3.41	3.52	3.55	4.77	3.21	7.27	6.93	6.23	7.78	7.53	5.73	7.38	5.99	5.66	7.43	7.01	6.04	7.73	7.59	7.1	5.59	5.9	5.14	7.79	5.34
72935	72935	Ddx41	12.65	11.41	13.47	13.03	12.76	16.82	18.76	16.46	22.21	16.77	12.32	13.05	12.32	11.05	12.8	18.04	14.99	18.61	17.87	16.26	21.6	19	22.45	21.09	20.5	25.86	32.47	26.96	34.91	26.05	20.08	21.83	20.46	18.35	21.37	29.6	25.15	26.99	29.17	27.06
56050	56050	Cyp39a1	11.42	13.56	13.56	12.12	14.51	10.94	11.53	11.57	7.22	11.98	10.16	10.26	12.09	13.06	14.23	10.44	11.24	10.69	10.05	6.95	19.5	22.59	22.61	19.61	23.31	16.81	19.96	18.95	11.35	18.61	16.56	17.17	20.09	21.69	23.75	17.14	18.86	15.5	16.41	11.56
66373	66373	Lsm5	37.51	35.99	40.91	41.66	39.23	61.72	40.76	51.35	77.98	56.65	28.44	40.67	34.36	39.29	41.42	49.12	45.73	76.64	52.32	46.55	64.05	59.95	68.2	67.43	63.02	94.87	70.57	84.1	122.58	87.98	46.35	68.02	57.09	65.28	69.12	80.61	76.71	111.13	85.41	77.47
64658	64658	Mrps25	7.06	7.26	6.91	8.37	7.21	11.19	7.79	8.46	10.05	8.44	7.27	7.26	7.79	7.76	7.37	8.41	8.5	10.29	7.3	8.37	12.05	12.09	11.52	13.55	11.58	17.2	13.49	13.86	15.8	13.1	11.84	12.14	12.94	12.89	12.3	13.8	14.26	14.92	11.91	13.93
546752	546752	Gm5977	0.49	0.43	0.56	0.31	0.34	0.23	0.59	0.42	0.45	0.33	0.43	0.58	0.43	0.49	0.53	0.45	0.38	0.29	0.54	0.32	0.83	0.72	0.93	0.51	0.54	0.36	1.02	0.69	0.7	0.51	0.7	0.98	0.71	0.82	0.88	0.73	0.64	0.42	0.89	0.53
16372	16372	Irx2	23.09	24.13	30.75	23.92	24.4	36.2	39.94	37	39.14	29.1	33.9	37.12	42	35.48	35.37	34.53	35.51	32.26	42.3	27.72	39.42	40.2	51.26	38.71	39.2	55.65	69.15	60.61	61.52	45.19	55.24	62.09	69.78	58.95	59.02	56.67	59.56	46.78	69.06	46.14
100503964	100503964	Gm17266	0	0	0	0.01	0	0	0	0	0	0	0.01	0	0	0	0	0	0	0	0	0	0	0	0	0.02	0	0	0	0	0	0	0.02	0	0	0	0	0	0	0	0	0
241197	241197	Serpinb10	19.96	21.4	23.84	21.75	22.76	20.32	20.95	23.23	20.19	21.98	13.33	13.59	12.51	15.75	15.14	15.87	22.45	18.24	17.38	18.67	34.09	35.65	39.74	35.2	36.56	31.24	36.28	38.06	31.73	34.13	21.73	22.73	20.79	26.16	25.27	26.05	37.67	26.45	28.37	31.07
13726	13726	Emd	30.29	29.75	34.73	31.68	33.35	35.76	33.14	36.51	39.66	39.05	32.64	34.98	34.42	34.1	35.63	36.06	41.25	40.55	40.64	44.66	51.72	49.56	57.9	51.27	53.58	54.98	57.39	59.8	62.34	60.64	53.19	58.51	57.19	56.65	59.46	59.17	69.19	58.8	66.35	74.32
20130	20130	Rras	41.55	34.45	37.01	36.87	33.55	55.68	48.43	37.1	42.89	40.77	33.14	32.59	33.85	33.49	29.93	47.07	40.27	53.78	39.58	41.5	70.94	57.38	61.71	59.67	53.9	85.59	83.85	60.78	67.42	63.32	54.01	54.51	56.23	55.64	49.94	77.24	67.56	77.98	64.61	69.07
259116	259116	Olfr559	0	0	0	0	0	0	0	0	0.09	0	0	0	0	0	0	0	0	0.09	0	0	0	0	0	0	0	0	0	0	0.14	0	0	0	0	0	0	0	0	0.13	0	0
17927	17927	Myod1	10.86	8.45	5.62	8.16	5.86	15.98	18.85	7.94	6.35	13.8	1.46	3.08	1.15	1.02	1.37	14.77	16.9	14.74	13.98	15.03	18.54	14.08	9.37	13.2	9.41	24.57	32.64	13.01	9.98	21.43	2.37	5.15	1.92	1.69	2.28	24.23	28.35	21.37	22.83	25.02
232236	232236	Ccdc174	15.43	14.47	13.62	13.32	14.86	13.7	14.48	12.63	14.78	13.93	15.86	13.9	16.97	15.05	14.76	11.42	12.75	14.32	15.81	12.87	26.34	24.1	22.71	21.55	23.87	21.06	25.06	20.7	23.23	21.63	25.85	23.24	28.19	25	24.63	18.75	21.38	20.77	25.81	21.42
77781	77781	Epm2aip1	12.63	11.86	10	10.11	9.78	7.05	9.75	8.93	7.68	8.04	10.85	9.31	10.03	10.35	10.8	7.79	9.33	5.61	9.66	6.77	21.56	19.76	16.68	16.37	15.72	10.83	16.88	14.63	12.07	12.49	17.68	15.57	16.66	17.2	18.02	12.78	15.65	8.13	15.77	11.26
17898	17898	Myl7	0	0.2	0	0.21	0	0.19	0	0	0.41	0.21	0	0	0.21	0.21	0	0	0.2	0.2	0	0	0	0.33	0	0.34	0	0.3	0	0	0.64	0.32	0	0	0.35	0.35	0	0	0.34	0.29	0	0
108899	108899	2700081O15Rik	7.56	5.54	5.71	6.33	5.66	5.66	5.87	5.11	4.72	4.81	2.97	3.32	2.9	3.13	3.35	5.46	4.83	4.97	4.16	5.28	12.9	9.24	9.52	10.25	9.08	8.7	10.17	8.36	7.42	7.47	4.84	5.55	4.82	5.19	5.59	8.96	8.11	7.2	6.8	8.79
56275	56275	Rbm14	8.65	9.8	10.34	9.37	8.6	12.65	13.76	13.01	13.76	8.5	6.42	6.68	6.98	8.33	8.56	9.73	12.22	9.94	7.41	10.85	14.76	16.32	17.24	15.16	13.81	19.45	23.82	21.31	21.63	13.21	10.47	11.18	11.6	13.84	14.29	15.97	20.49	14.41	12.11	18.05
11513	11513	Adcy7	10.66	5.98	6.89	6.93	6.33	10.78	12.15	10.96	7.33	12.24	7.28	7.79	8.16	6.63	7.28	13.46	11.42	10.65	11.42	10.83	18.2	9.97	11.48	11.22	10.17	16.57	21.03	17.95	11.52	19	11.86	13.04	13.56	11.02	12.15	22.09	19.16	15.44	18.65	18.02
20222	20222	Sf3a2	15	12.67	14.94	13.5	14.86	15.6	18.44	16.1	18.29	13.06	13.33	14.86	14.64	14.69	13.18	14.97	14.64	15.21	14.96	16.19	25.61	21.1	24.91	21.85	23.88	23.98	31.93	26.37	28.76	20.29	21.73	24.86	24.32	24.4	22	24.56	24.56	22.05	24.42	26.95
14561	14561	Gdf11	0.93	0.8	0.76	0.84	0.69	1.11	0.81	0.9	0.84	0.87	0.71	0.69	0.52	0.71	0.62	1.21	1.25	0.94	0.89	0.98	1.58	1.33	1.26	1.36	1.1	1.7	1.41	1.48	1.33	1.36	1.15	1.15	0.86	1.18	1.03	1.99	2.1	1.37	1.45	1.63
233489	233489	Picalm	54.42	45.63	48.44	52.82	48.82	71.43	72.9	65.38	77.99	68.61	56.92	54.47	58.23	57.64	56.4	75.65	76.69	78.13	80.13	81.38	92.92	76	80.76	85.49	78.42	109.81	126.22	107.09	122.59	106.55	92.76	91.09	96.74	95.77	94.12	124.15	128.64	113.29	130.81	135.43
234915	234915	Cep126	0.42	0.48	0.61	0.42	0.63	0.63	0.6	0.58	0.89	0.83	0.56	0.73	1	0.63	0.44	0.48	0.69	0.32	1.11	0.91	0.71	0.81	1.02	0.68	1.02	0.97	1.03	0.95	1.4	1.29	0.92	1.22	1.66	1.05	0.74	0.78	1.15	0.46	1.81	1.52
229543	229543	Ints3	14.31	15.26	16.3	14.77	14.83	18.53	19.87	20.81	18.55	14.78	13.77	14.01	14.23	13.3	14.92	16.55	19.15	14.32	11.9	17.06	24.44	25.42	27.18	23.9	23.82	28.48	34.4	34.09	29.15	22.95	22.44	23.43	23.64	22.09	24.91	27.16	32.12	20.77	19.43	28.39
326623	326623	Tnfsf15	0.75	0.66	0.55	0.58	0.65	0.16	0.37	0.35	0.25	0.36	1.14	1.29	0.77	1.43	1.38	0.63	0.33	0.64	1.3	0.51	1.28	1.1	0.92	0.93	1.05	0.25	0.64	0.57	0.39	0.56	1.86	2.16	1.29	2.38	2.31	1.04	0.56	0.92	2.12	0.84
20351	20351	Sema4a	28.87	26.4	30.19	28.11	28.45	27.3	26.2	27.33	28.15	32.07	27.02	25.17	24.6	25.1	25.29	26.13	24.24	26.6	23.96	31.64	49.29	43.97	50.32	45.5	45.7	41.97	45.36	44.76	44.24	49.81	44.04	42.1	40.87	41.7	42.21	42.87	40.66	38.58	39.11	52.65
66950	66950	Pacc1	2.69	2.18	1.92	2.06	1.86	2.92	3.68	2.89	2.67	3.01	1.29	1.63	1.68	1.8	1.55	3.29	3.26	3.87	2.25	2.76	4.59	3.63	3.21	3.33	2.99	4.5	6.37	4.74	4.2	4.68	2.11	2.73	2.8	2.99	2.58	5.39	5.46	5.62	3.67	4.59
232086	232086	Tmem150a	9.23	8.57	6.9	9.11	6.67	8.17	7.57	5.59	5.73	5.34	7.32	7.59	6.58	4.7	6.24	9.25	5.53	8.64	6.28	6.59	15.76	14.28	11.5	14.75	10.72	12.56	13.11	9.16	9.01	8.29	11.93	12.69	10.93	7.8	10.41	15.17	9.28	12.53	10.25	10.97
69379	69379	C8g	1.79	1.32	0.85	1.46	1.63	1.48	0.59	1	0.53	0.9	1.4	1.4	0.6	1.08	1.25	0.57	0.77	1.19	0.51	0.28	3.06	2.2	1.42	2.37	2.61	2.28	1.02	1.63	0.84	1.39	2.28	2.34	1	1.8	2.08	0.94	1.29	1.73	0.84	0.46
218977	218977	Dlgap5	3.35	2.69	3.2	3.46	3.75	5.98	5.55	7.09	8.89	4.67	2.27	2.79	3.02	2.69	3.12	4.92	5.78	4.82	4.72	5.15	5.71	4.48	5.34	5.6	6.03	9.2	9.61	11.61	13.98	7.25	3.7	4.66	5.02	4.47	5.21	8.07	9.69	6.99	7.7	8.58
18226	18226	Nup62	13.53	13.98	14.72	12.24	12.85	17.35	16.55	17.5	19.84	17.67	12.77	13.11	13.06	13.22	12.99	16.26	17.91	16.63	16.66	19.91	23.1	23.29	24.55	19.81	20.64	26.68	28.65	28.66	31.18	27.44	20.81	21.92	21.69	21.96	21.67	26.69	30.03	24.11	27.2	33.14
213109	213109	Phf3	14.29	13.13	13.12	12.59	12.47	14.02	16.44	15.72	15.17	12.87	12.81	12.29	13.61	12.94	13.26	12.85	15.83	10.55	13.96	13.01	24.4	21.87	21.86	20.38	20.03	21.55	28.46	25.76	23.84	19.99	20.88	20.56	22.61	21.49	22.13	21.08	26.56	15.3	22.78	21.65
72614	72614	Pih1d2	0.8	0.72	0.48	0.67	0.61	0.7	0.56	1.15	0.95	1.29	0.61	0.84	0.3	0.31	0.42	0.9	0.6	1.06	0.67	1.43	1.37	1.2	0.8	1.08	0.98	1.08	0.98	1.88	1.49	2	1	1.41	0.51	0.51	0.7	1.48	1	1.54	1.09	2.37
74218	74218	1700016H13Rik	0	0	0.38	0.09	0	0.12	0	0.31	0.18	0	0.39	0.09	0.26	0.13	0	0.13	0.4	0	0	0.09	0	0	0.64	0.15	0	0.19	0	0.5	0.29	0	0.64	0.16	0.44	0.22	0	0.21	0.67	0	0	0.15
23881	23881	G3bp2	35.08	34.37	31.84	35.54	34.2	33.75	34.26	33.74	35.57	34.14	29.63	29.03	31.31	30.64	29.85	33.71	32.39	32.73	31.39	32.28	59.9	57.25	53.08	57.51	54.94	51.88	59.33	55.27	55.91	53.02	48.29	48.54	52.01	50.9	49.82	55.32	54.34	47.46	51.24	53.72
77411	77411	Esrp2	44.52	57.19	66.88	51.19	53.61	37.74	50.52	60.56	48.75	61.21	50.56	48.32	53.32	56.2	54.84	39.68	48.18	34.49	47.28	49.55	76.01	95.27	111.5	82.84	86.12	58.01	87.47	99.19	76.64	95.06	82.39	80.81	88.58	93.36	91.53	65.11	80.82	50.01	77.18	82.47
171382	171382	Trpm8	0	0	0	0	0	0	0	0	0.03	0.03	0.03	0	0	0	0	0	0	0	0	0	0	0	0	0	0	0	0	0	0.05	0.05	0.05	0	0	0	0	0	0	0	0	0
667692	667692	Gm8764	0	0	0	0	0	0	0	0	0	0	0	0.01	0	0.02	0.02	0	0	0.05	0	0	0	0	0	0	0	0	0	0	0	0	0	0.02	0	0.03	0.03	0	0	0.07	0	0
100529082	100529082	Gm11127	1.01	1.13	1.06	0.65	1.14	1.39	0.99	0.62	1.49	2.28	1.14	1.09	1.3	0.98	1.74	1.43	0.95	1.75	1.03	1.1	1.73	1.89	1.77	1.06	1.84	2.14	1.71	1.02	2.35	3.54	1.86	1.82	2.16	1.62	2.9	2.35	1.59	2.54	1.68	1.84
70423	70423	Tspan15	5.49	4.42	5.02	4.19	4.7	5.15	5.57	6.11	5.8	4.5	3.74	4.23	4.15	5.6	4.97	6.65	5.46	5.36	5.32	5.94	9.38	7.37	8.37	6.78	7.55	7.91	9.64	10.01	9.12	6.98	6.09	7.07	6.89	9.3	8.29	10.92	9.16	7.77	8.68	9.88
213449	213449	Tent5d	0	0	0	0	0	0.02	0	0	0	0	0	0	0	0	0	0	0	0	0.02	0	0	0	0	0	0	0.03	0	0	0	0	0	0	0	0	0	0	0	0	0.03	0
239037	239037	Lrit1	0	0	0	0	0	0.01	0.01	0	0.03	0	0.01	0	0.01	0	0	0.01	0.03	0	0	0	0	0	0	0	0	0.02	0.03	0	0.04	0	0.02	0	0.02	0	0	0.02	0.05	0	0	0
12865	12865	Cox7a1	197.19	175.29	135.08	242.9	177.37	83.96	34.55	42.15	30.84	30.42	186.77	219.69	155.72	155.95	159.25	81.58	40.58	86.75	28.73	25.37	336.7	291.97	225.19	393.12	284.9	129.06	59.81	69.04	48.48	47.24	304.37	367.41	258.69	259.09	265.77	133.86	68.07	125.79	46.91	42.22
11593	11593	Aga	18.72	19.15	15.73	17.12	16.7	19.04	16.26	14.42	13.8	14.75	16.98	15.7	18.04	17.71	16.71	19.59	15.53	22.95	16.75	14.52	31.96	31.9	26.22	27.71	26.83	29.27	28.16	23.63	21.7	22.91	27.67	26.26	29.96	29.42	27.89	32.14	26.06	33.28	27.35	24.17
52065	52065	Mfhas1	6.7	6.02	7.86	6.81	6.19	8.24	8.11	9.55	10.68	8.74	7.57	7.69	7.81	7.33	7.34	9.66	9.36	7.89	9.7	10.58	11.44	10.03	13.1	11.02	9.94	12.67	14.05	15.65	16.78	13.58	12.34	12.85	12.98	12.17	12.26	15.85	15.7	11.45	15.84	17.62
68603	68603	Pmvk	46.62	50.99	54.76	47.47	53.21	58.49	55.5	55.34	62.32	54.76	55.09	52.45	48.76	55.03	54.58	40.71	52.78	51.28	55.37	48.36	79.6	84.93	91.29	76.83	85.48	89.91	96.1	90.64	97.95	85.03	89.77	87.72	81	91.42	91.09	66.8	88.53	74.35	90.4	80.49
227210	227210	Ccnyl1	7.75	7.39	7	10.3	8.09	8.97	10.01	9.17	13.52	9.6	6.61	7.4	6.58	7.27	7.41	9.41	8.74	10.07	10.48	10.07	13.24	12.3	11.68	16.67	12.99	13.78	17.33	15.01	21.24	14.91	10.77	12.37	10.93	12.07	12.36	15.45	14.66	14.6	17.1	16.75
118568308	118568308	LOC118568308	3.78	4.69	2.5	3.32	3.24	2.09	3.32	3.12	2.1	3.56	3.11	2.9	2.42	4.2	3.13	2.47	1.9	1.03	3.56	1.91	6.46	7.82	4.17	5.37	5.2	3.22	5.76	5.11	3.3	5.54	5.07	4.84	4.02	6.98	5.23	4.05	3.19	1.5	5.81	3.17
234988	234988	Mbd3l2	0.03	0	0	0.03	0	0.03	0	0	0	0	0.03	0	0	0	0	0	0	0	0.06	0	0.05	0	0	0.05	0	0.05	0	0	0	0	0.05	0	0	0	0	0	0	0	0.1	0
70315	70315	Hdac8	6.33	7.8	6.37	6.9	7.22	8.13	8.73	8.25	6.14	8.02	6.17	5.87	6.99	6.66	7.4	6.75	7.63	7.4	6.23	8.04	10.8	12.99	10.61	11.17	11.61	12.5	15.11	13.51	9.66	12.46	10.06	9.82	11.6	11.07	12.35	11.08	12.8	10.73	10.16	13.37
67844	67844	Rab32	14.46	13.1	13.36	13.58	13.14	14.82	14.61	12.91	13.2	14.48	11.43	12.42	14.19	13.44	13.1	17.34	14.73	17.78	14.7	13.89	24.69	21.82	22.28	21.98	21.11	22.79	25.29	21.15	20.75	22.49	18.63	20.77	23.58	22.33	21.87	28.46	24.72	25.78	24.01	23.12
243219	243219	2900026A02Rik	16.61	18.49	19.74	18.14	18.46	17.66	23.92	20.87	18.63	15.48	19.95	21.53	21.07	21.41	21.08	21.82	21.78	12.83	17.61	17.52	28.36	30.8	32.9	29.35	29.65	27.15	41.41	34.18	29.28	24.05	32.52	36.01	35.01	35.58	35.17	35.8	36.54	18.61	28.75	29.16
170776	170776	Cd209c	3.05	2.26	2.58	2.48	2.77	2.46	3.05	3.24	3.24	3.06	4.1	2.86	2.81	2.98	3.12	2.62	2.36	1.76	2.74	2.96	5.21	3.76	4.3	4.01	4.45	3.78	5.28	5.31	5.09	4.75	6.69	4.79	4.67	4.95	5.21	4.3	3.95	2.56	4.48	4.93
102634987	102634987	Gm32436	0	0	0	0	0	0	0	0.15	0.15	0.16	0	0	0	0	0	0	0.15	0	0	0	0	0	0	0	0	0	0	0.25	0.24	0.24	0	0	0	0	0	0	0.25	0	0	0
67254	67254	Bmerb1	0	0	0.03	0.06	0.03	0	0.06	0	0	0.03	0.03	0.06	0.06	0.03	0.06	0	0	0.03	0.03	0.03	0	0	0.05	0.09	0.05	0	0.1	0	0	0.04	0.05	0.09	0.09	0.05	0.09	0	0	0.04	0.05	0.05
18988	18988	Pou2f3	47.65	61.75	62.37	52.51	61.29	40.29	48.18	46.95	34.48	49.48	46.18	42.25	45.25	51.31	48.18	43.82	46.82	38.09	32.77	44.77	81.36	102.86	103.97	84.99	98.44	61.94	83.42	76.91	54.2	76.83	75.25	70.65	75.17	85.24	80.41	71.91	78.54	55.23	53.5	74.51
211914	211914	Asap2	6.81	6.8	6.44	6.28	6.38	6.36	7.72	6.27	6.91	5.56	6.92	7.23	7.84	6.94	6.92	7.84	8.16	4.88	7.25	7.27	11.63	11.32	10.74	10.16	10.24	9.77	13.37	10.26	10.86	8.63	11.28	12.09	13.02	11.53	11.55	12.86	13.69	7.07	11.84	12.1
17261	17261	Mef2d	29.92	27.99	28.1	29.04	26.41	30.24	33.29	27.87	26.28	24.14	28.93	35.1	31.44	28.96	29.61	31.46	33.3	23.36	30.33	29.18	51.09	46.63	46.85	47	42.43	46.48	57.64	45.66	41.32	37.48	47.15	58.7	52.23	48.11	49.41	51.63	55.86	33.87	49.52	48.57
80877	80877	Lrba	11.1	13.08	11.37	11.8	11.79	11.02	12.11	10.82	10.7	11.62	11.77	12.39	13.78	14.32	13.96	12.46	11.82	11.43	13.13	12.54	18.96	21.79	18.96	19.1	18.94	16.95	20.96	17.73	16.82	18.05	19.18	20.72	22.9	23.8	23.29	20.44	19.83	16.57	21.44	20.88
100041579	100041579	Gm20878	0	0.99	0.33	0	0	0.32	0	0	0.71	0	0	0	0	0	0	0	0	0	0	0.34	0	1.65	0.56	0	0	0.49	0	0	1.11	0	0	0	0	0	0	0	0	0	0	0.56
12400	12400	Cbfb	44.6	41.52	43.58	42.39	42.99	50.04	47.42	46.65	51.47	48.74	38.77	39.64	42.41	44.25	41.32	45.44	52.07	53.25	49.56	48.7	76.15	69.15	72.65	68.6	69.04	76.91	82.11	76.41	80.9	75.69	63.18	66.3	70.45	73.52	68.96	74.56	87.34	77.21	80.91	81.05
66495	66495	Ndufb3	106.04	109.65	88.55	105.54	108.56	108.76	84.08	88.49	87.92	82.13	113.67	120.39	106.31	112.91	95.96	97.68	81.42	131.56	82.59	78.42	181.06	182.64	147.63	170.82	174.37	167.19	145.58	144.95	138.21	127.55	185.25	201.35	176.6	187.58	160.15	160.3	136.58	190.76	134.83	130.51
70426	70426	Tekt5	0.08	0.2	0.16	0.08	0.16	0.34	0.12	0.12	0.27	0.12	0.28	0.2	0.12	0.08	0.2	0.12	0.23	0.35	0.12	0.27	0.14	0.33	0.26	0.13	0.25	0.53	0.21	0.19	0.43	0.19	0.45	0.33	0.2	0.13	0.33	0.19	0.39	0.5	0.19	0.45
319196	319196	Ankef1	0.41	0.31	0.19	0.07	0.21	0.25	0.1	0.09	0.35	0.17	0.43	0.31	0.38	0.34	0.35	0.33	0.21	0.12	0.26	0.3	0.71	0.51	0.32	0.12	0.34	0.39	0.17	0.16	0.55	0.26	0.7	0.52	0.63	0.56	0.59	0.54	0.35	0.17	0.43	0.51
12833	12833	Col6a1	73.62	42.77	45.53	68.65	55.84	93.79	84.87	67.41	67.54	69.67	58.43	69.2	82.05	53.67	62	145.94	104.82	141.59	113.88	119.68	125.7	71.25	75.91	111.11	89.69	144.17	146.94	110.41	106.17	108.2	95.22	115.73	136.31	89.17	103.46	239.49	175.83	205.31	185.91	199.18
66895	66895	Pxdc1	9.48	8.44	8.29	7.97	7.33	20.52	18.8	17.3	22.82	15.42	9.48	9.61	8.93	7.58	8.43	16.19	21.08	20.38	23.03	27.01	16.19	14.06	13.83	12.9	11.78	31.55	32.56	28.34	35.87	23.95	15.45	16.07	14.84	12.59	14.08	26.57	35.37	29.55	37.59	44.95
14299	14299	Ncs1	10.49	10.78	12.9	10.75	11.63	15.32	16.08	13.2	13.28	12.02	9.23	10.76	11.81	12.98	12.52	11.14	14.9	11.63	11.59	10.79	17.92	17.96	21.51	17.4	18.68	23.55	27.84	21.62	20.88	18.66	15.04	18	19.62	21.57	20.9	18.28	24.99	16.87	18.92	17.96
230909	230909	Gm572	5.35	5.56	4.04	6.41	4.94	2.48	1.33	1.4	1.87	0.63	3.69	4.62	4.98	4.62	5.11	2.92	1.36	2.21	1.06	1.16	9.14	9.25	6.74	10.37	7.94	3.81	2.31	2.29	2.95	0.97	6.02	7.73	8.27	7.68	8.53	4.79	2.28	3.21	1.73	1.93
216873	216873	Spag7	68.33	67.53	59.93	75.93	68.87	75.93	61.72	56.76	65.91	60.86	67	70.01	71.12	64.31	63.46	66.3	60.22	86.49	56.1	61.45	116.68	112.47	99.91	122.89	110.63	116.73	106.86	92.97	103.61	94.51	109.19	117.09	118.15	106.83	105.91	108.79	101.01	125.41	91.59	102.27
118568448	118568448	LOC118568448	0	0	0.18	0	0	0	0	0	0.18	0	0	0	0	0	0	0	0	0	0	0	0	0	0.31	0	0	0	0	0	0.29	0	0	0	0	0	0	0	0	0	0	0
74355	74355	Smchd1	8.21	7.31	6.67	6.96	7.05	8.53	9.44	9.41	10.01	9.1	6.95	6.92	7.33	6.5	6.84	9.74	10.22	9.15	8.82	9.53	14.01	12.18	11.12	11.26	11.32	13.12	16.35	15.41	15.73	14.13	11.32	11.58	12.18	10.8	11.42	15.99	17.15	13.26	14.39	15.86
264895	264895	Acsf2	6.87	6.26	7.19	6.7	7.03	8.27	8.51	8.59	7.89	7.38	8.15	7.57	8.51	7.75	6.99	8.92	8.39	8.68	10.71	9.02	11.73	10.42	11.98	10.84	11.29	12.72	14.73	14.08	12.4	11.46	13.28	12.66	14.14	12.88	11.66	14.63	14.07	12.58	17.48	15.02
243967	243967	Ntn5	0.11	0.04	0.04	0	0.16	0.4	0.31	0.12	0.08	0.25	0.18	0.04	0.23	0.1	0.15	0.38	0.25	0.24	0.29	0.22	0.19	0.07	0.07	0	0.26	0.62	0.53	0.2	0.13	0.39	0.3	0.06	0.38	0.17	0.25	0.62	0.43	0.35	0.48	0.37
20568	20568	Slpi	4.03	4.61	2.42	2.66	2.96	13.52	14.92	28.45	103.49	31.98	1.65	3.02	1.44	2.06	1.53	17.34	38.35	10.09	32.13	30.67	6.87	7.69	4.03	4.3	4.75	20.78	25.83	46.6	162.67	49.67	2.69	5.05	2.39	3.43	2.55	28.46	64.33	14.64	52.46	51.04
235634	235634	Fam240a	0	0	0	0	0	0	0	0	0	0	0	0	0	0	0	0	0	0	0.14	0	0	0	0	0	0	0	0	0	0	0	0	0	0	0	0	0	0	0	0.23	0
14548	14548	Mrps33	27.35	22.87	22.71	28.22	28.02	33.39	24.51	28.21	30.04	30.57	25.27	24.56	26.89	24.36	25.2	27.6	27.52	40.04	29.28	22.2	46.7	38.09	37.87	45.68	45	51.33	42.44	46.21	47.21	47.48	41.18	41.07	44.67	40.47	42.05	45.29	46.16	58.06	47.8	36.95
245607	245607	Gprasp2	0.38	0.32	0.39	0.28	0.13	0.37	0.29	0.17	0.19	0.2	0.27	0.27	0.3	0.24	0.24	0.34	0.23	0.43	0.22	0.28	0.65	0.53	0.66	0.46	0.21	0.57	0.51	0.27	0.29	0.31	0.44	0.46	0.49	0.4	0.4	0.56	0.38	0.63	0.36	0.46
11921	11921	Atoh1	0	0.03	0	0.03	0	0	0.03	0.03	0	0	0	0.03	0	0	0	0	0	0	0	0	0	0.05	0	0.05	0	0	0.06	0.05	0	0	0	0.05	0	0	0	0	0	0	0	0
16392	16392	Isl1	2.59	3.26	2.71	3.53	2.57	2.13	1.52	1.09	0.79	0.95	2.57	2.54	2.15	2.22	2.18	1.69	1.59	1.42	0.8	1.25	4.43	5.43	4.51	5.71	4.13	3.27	2.64	1.78	1.24	1.47	4.19	4.24	3.57	3.69	3.64	2.78	2.66	2.05	1.31	2.08
107605	107605	Rdh1	29.05	32.43	36.68	30.78	36.98	12.7	24.26	32.58	20.81	32.87	36.15	30.43	35.87	37.52	35.96	19.67	25.16	16.74	29.1	34.02	49.6	54.02	61.14	49.82	59.4	19.52	42.01	53.36	32.71	51.04	58.92	50.9	59.59	62.33	60.02	32.28	42.21	24.28	47.5	56.62
211948	211948	Pde12	11.93	12.8	16.87	14.09	15.7	14.95	17.21	19.78	25.14	22.37	14.53	13.12	13.84	18.21	17.03	15.79	18.81	19.02	21.17	24.08	20.36	21.32	28.12	22.8	25.22	22.98	29.79	32.4	39.52	34.74	23.68	21.94	22.98	30.26	28.41	25.91	31.56	27.58	34.56	40.08
17996	17996	Neb	97.19	78.98	61.64	82.13	65.21	35.29	39.79	28.52	25.11	15.69	75.61	88.62	62.39	56.86	63.23	37.96	29.64	19.1	22.25	24.52	165.95	131.56	102.76	132.92	104.75	54.25	68.9	46.71	39.47	24.37	123.22	148.21	103.65	94.46	105.53	62.29	49.72	27.7	36.32	40.81
114255	114255	Dok4	13.31	16.62	17.78	15.31	17.74	15.34	15.44	18.4	12.13	16.61	12.83	13.75	16.49	16.15	18.03	13.09	17.46	12.72	10.92	10.74	22.73	27.68	29.65	24.78	28.49	23.58	26.74	30.14	19.07	25.79	20.91	23	27.4	26.83	30.08	21.48	29.3	18.44	17.82	17.87
56031	56031	Ppie	26.03	22.68	21.08	22.8	21.13	26.76	21.1	21.72	28.78	25.3	23.03	21.88	23.54	23.87	20.71	23.59	22.48	31.57	26.52	26.16	44.45	37.78	35.14	36.89	33.94	41.13	36.54	35.57	45.24	39.29	37.53	36.59	39.1	39.66	34.56	38.72	37.71	45.77	43.3	43.53
115488671	115488671	LOC115488671	0.04	0	0.03	0.04	0.02	0.01	0.06	0.03	0.01	0.04	0.02	0.01	0.02	0.02	0.03	0.06	0.07	0.04	0.08	0.08	0.06	0	0.05	0.06	0.03	0.02	0.1	0.04	0.02	0.06	0.03	0.01	0.03	0.03	0.05	0.09	0.12	0.06	0.13	0.13
77794	77794	Adamtsl2	0.92	0.47	0.48	1.94	0.59	1.38	1.2	0.89	0.78	1.03	1.04	0.99	1.51	1.35	1.69	2.13	1.21	3.02	1.25	1.04	1.57	0.78	0.81	3.14	0.95	2.12	2.07	1.47	1.23	1.61	1.7	1.66	2.51	2.24	2.82	3.5	2.03	4.38	2.04	1.73
77446	77446	Heg1	16.27	8.86	11.87	12.16	9.66	14.1	13.05	10.52	12.62	11.77	12.71	12.92	11.75	10.42	12.76	12.87	12.26	9.05	16.2	13.66	27.78	14.75	19.79	19.69	15.52	21.67	22.6	17.22	19.84	18.28	20.71	21.61	19.52	17.3	21.29	21.11	20.56	13.12	26.44	22.73
66409	66409	Rsl1d1	42.49	40.65	45.08	46.9	45.61	52.54	51.34	50.2	62.46	50.64	41.23	46.54	44.62	47.04	46	49.39	50.69	58.81	51.34	53.45	72.55	67.71	75.16	75.91	73.27	80.77	88.9	82.22	98.18	78.64	67.19	77.83	74.13	78.15	76.76	81.04	85.02	85.27	83.81	88.96
64209	64209	Herpud1	67.6	70.05	71.69	67.24	69.78	61.74	60.86	50.72	48.14	44.66	73.24	74.97	78.99	71.8	72.88	56.37	53.09	55.61	52.87	44.47	115.42	116.68	119.51	108.83	112.08	94.91	105.37	83.09	75.66	69.35	119.35	125.38	131.23	119.29	121.63	92.51	89.05	80.64	86.32	74.01
54638	54638	Ccdc22	9.1	8.77	8.51	9.27	9.64	13.63	12.05	11.22	10.35	11.96	8.01	8.69	8.64	8.61	9.01	9.57	10.58	12.96	9.93	10.29	15.54	14.61	14.19	15	15.48	20.95	20.86	18.37	16.27	18.57	13.06	14.53	14.35	14.31	15.04	15.7	17.74	18.8	16.2	17.13
223648	223648	Ccdc166	1.56	2	1.6	1.26	1.53	1.29	1.61	1.12	1.23	1.42	1.95	1.7	1.32	1.75	1.7	1.49	1.59	1.07	1.44	1.19	2.67	3.34	2.66	2.03	2.46	1.99	2.79	1.83	1.93	2.21	3.18	2.84	2.19	2.91	2.85	2.44	2.67	1.55	2.36	1.97
109594	109594	Lmo1	10.89	11.68	14.17	12.41	11.1	19.58	13.08	20.66	14.32	17.74	12.26	12.35	9.04	11.14	11.3	14.93	15.12	19.73	17.07	15.2	18.59	19.45	23.63	20.09	17.82	30.09	22.65	33.84	22.5	27.55	19.99	20.66	15.02	18.5	18.86	24.5	25.36	28.61	27.87	25.3
21826	21826	Thbs2	36.65	24.53	27.27	27.64	23.48	33.54	37.87	34.69	44.13	33.83	24.43	30.21	31	23.2	23.51	54.17	41.05	63.63	47.35	65.07	62.57	40.86	45.45	44.74	37.71	51.57	65.58	56.82	69.36	52.53	39.81	50.52	51.5	38.54	39.24	88.9	68.85	92.27	77.3	108.3
14245	14245	Lpin1	17.96	15.17	12.47	17.51	13.93	14.97	14.91	11.14	11.79	5.33	36.96	43.44	34.01	28.71	30.24	14.7	9.12	7.52	18.38	9.42	30.66	25.26	20.79	28.33	22.37	23.02	25.82	18.24	18.53	8.27	60.23	72.64	56.49	47.7	50.46	24.11	15.3	10.91	30	15.67
20112	20112	Rps6ka2	12.25	10.36	7.96	11.16	8.34	5.88	5.55	4.01	5.21	3	11.19	12.02	7.17	7.25	7.61	5.25	5.25	3.45	3.83	3.92	20.92	17.25	13.27	18.06	13.4	9.04	9.62	6.56	8.19	4.66	18.23	20.1	11.92	12.04	12.71	8.61	8.81	5.01	6.25	6.52
78258	78258	Mroh9	0	0	0	0	0	0	0	0	0	0	0	0	0	0	0	0.02	0	0	0	0	0	0	0	0	0	0	0	0	0	0	0	0	0	0	0	0.04	0	0	0	0
12873	12873	Cpa3	18.05	8.8	7.74	10.25	7.83	12.3	11.75	11.64	11.24	16.21	11.79	13.77	12.1	9.44	11	29.64	18.72	24.62	27.23	18.34	30.82	14.66	12.9	16.59	12.58	18.91	20.34	19.07	17.67	25.17	19.22	23.03	20.09	15.68	18.36	48.64	31.4	35.69	44.46	30.52
66492	66492	Zmat2	30.79	30.25	29.43	33.08	33.53	33.09	29.44	31.25	33.13	35.93	34.16	33.74	35.93	32.8	30.31	32.49	33.39	37.46	33.92	31.03	52.58	50.39	49.06	53.54	53.86	50.87	50.98	51.19	52.07	55.8	55.67	56.43	59.69	54.49	50.58	53.31	56	54.32	55.38	51.65
277432	277432	Vstm2l	0	0	0	0	0	0.05	0	0	0	0	0	0	0	0	0	0	0	0	0	0.05	0	0	0	0	0	0.08	0	0	0	0	0	0	0	0	0	0	0	0	0	0.09
12123	12123	Hrk	0.01	0.01	0.03	0.01	0	0.02	0.02	0.01	0.02	0	0.01	0.01	0.05	0	0.01	0.01	0	0	0	0.01	0.02	0.02	0.06	0.02	0	0.03	0.04	0.02	0.03	0	0.02	0.02	0.08	0	0.02	0.02	0	0	0	0.02
226976	226976	Kansl3	19.21	17.8	18.7	16.16	15.77	14.94	19.14	15.61	15.73	15.52	17.85	18.62	18.15	18.34	18.87	15.85	15.95	11.96	17.88	15.16	32.8	29.65	31.18	26.16	25.34	22.97	33.15	25.57	24.72	24.11	29.09	31.14	30.15	30.47	31.49	26	26.75	17.34	29.2	25.23
108154	108154	Adamts6	0.46	0.55	0.4	0.46	0.53	0.73	1.04	0.51	0.5	0.76	0.44	0.62	0.63	0.48	0.45	0.91	0.63	0.68	1.12	0.89	0.78	0.92	0.66	0.74	0.85	1.12	1.8	0.84	0.78	1.18	0.72	1.03	1.05	0.8	0.76	1.49	1.05	0.98	1.82	1.48
74246	74246	Gale	12.72	15.51	19.81	16.43	15.9	18.7	16.88	23.55	22.24	16.18	14.19	12.89	15.41	14.36	16.62	15.98	17.98	21.98	14.85	21.09	21.72	25.83	33.02	26.58	25.54	28.75	29.22	38.58	34.96	25.13	23.13	21.55	25.59	23.85	27.74	26.23	30.16	31.88	24.24	35.1
170643	170643	Kirrel	7.11	4.22	4.21	4.27	3.81	7.44	8.55	6.95	9.38	6.27	4.97	5.64	5.16	4.26	4.54	8.77	8.22	6.86	9.84	9.4	12.15	7.03	7.03	6.91	6.12	11.43	14.8	11.39	14.74	9.74	8.1	9.43	8.57	7.08	7.57	14.39	13.8	9.94	16.07	15.64
14972	14972	H2-K1	779.97	899.77	918.14	774.51	844.45	1067.25	945.57	834.27	717.73	947.16	924.97	878.33	894.91	888.39	939.1	1063.85	997.67	1244.61	963.16	977.39	1331.77	1498.68	1530.63	1253.49	1356.4	1640.59	1637.19	1366.52	1128.17	1470.92	1507.35	1468.93	1486.66	1475.92	1567.27	1745.75	1673.51	1804.65	1572.41	1626.68
74249	74249	Lrrc2	9.87	5.31	5.61	5.27	4.26	4.76	4.81	3.86	5.64	1.72	7.06	9.06	5.33	5.84	4.92	3.8	2.93	3.01	2.05	2.81	16.85	8.85	9.35	8.54	6.85	7.32	8.33	6.32	8.86	2.67	11.51	15.15	8.85	9.71	8.22	6.23	4.91	4.37	3.35	4.68
68598	68598	Dnajc8	64.45	59.03	61.38	64.06	67.12	76.63	72.07	72.77	82.34	83.17	65.47	67.48	68.93	64.92	59.33	75.92	75.2	92.31	86.18	77.53	110.05	98.33	102.32	103.68	107.81	117.8	124.78	119.2	129.43	129.17	106.69	112.86	114.51	107.86	99.01	124.59	126.15	133.85	140.69	129.03
53896	53896	Slc7a10	9.64	8.31	7.59	7	7.22	6.6	6.78	6.41	5.08	7	7.72	7.95	8.82	5.37	7.09	7.22	5.86	6.07	9.37	8.4	16.46	13.84	12.65	11.32	11.59	10.15	11.75	10.5	7.98	10.87	12.57	13.3	14.65	8.93	11.84	11.85	9.84	8.8	15.3	13.98
83965	83965	Enpp5	11.07	9.32	7.49	9.07	6.89	6.55	6.73	5.59	6.55	5.44	8.96	8.63	7.87	6.91	7	7.96	6.17	5.74	7.57	6.73	18.91	15.52	12.49	14.68	11.07	10.06	11.65	9.16	10.3	8.46	14.6	14.43	13.08	11.48	11.68	13.06	10.35	8.32	12.35	11.2
628147	628147	Gm2004	3.04	3.97	2.76	4.2	2.84	2.25	2.08	2.43	2.76	2.54	2.03	2.71	3.77	2.9	2.52	2.05	2.64	1.6	1.84	1.37	5.2	6.61	4.6	6.8	4.56	3.45	3.61	3.99	4.33	3.95	3.3	4.54	6.26	4.82	4.2	3.37	4.43	2.31	3	2.27
433178	433178	Spink14	0	0	0	0	0	0	0	0	0.22	0	0	0	0	0	0	0	0	0	0.23	0.22	0	0	0	0	0	0	0	0	0.35	0	0	0	0	0	0	0	0	0	0.38	0.37
70363	70363	Fam135b	0.05	0.02	0.05	0.04	0.01	0.05	0.03	0.04	0.04	0.05	0.02	0.06	0.06	0.07	0.04	0.04	0.03	0.02	0.04	0.06	0.09	0.03	0.08	0.06	0.02	0.07	0.05	0.07	0.06	0.08	0.03	0.1	0.1	0.12	0.06	0.07	0.05	0.03	0.07	0.1
639281	639281	Gm10382	1.1	0.73	0.78	0.69	1.52	1.42	1.22	1.66	2.11	0.99	1.48	2	1.18	0.99	0.88	1.16	1.64	0.96	1.13	1.73	1.88	1.22	1.3	1.11	2.45	2.18	2.1	2.72	3.32	1.54	2.41	3.35	1.96	1.65	1.46	1.91	2.76	1.39	1.84	2.89
170770	170770	Bbc3	3.22	3.36	2.91	2.23	2.8	4.76	3.73	3.65	2.41	3.78	3.62	3.47	3.99	3.16	3.6	2.84	2.48	2.33	3.07	2.97	5.49	5.6	4.84	3.61	4.5	7.32	6.46	5.98	3.79	5.87	5.9	5.8	6.62	5.25	6.01	4.67	4.16	3.38	5.01	4.94
104836	104836	Cbll1	5.38	5.46	5.26	4.55	5.34	4.87	5.37	4.99	4.96	3.89	5.79	5.41	6.19	6.05	5.31	4.29	4.15	4.17	5.26	4.39	9.18	9.1	8.77	7.37	8.58	7.48	9.3	8.17	7.8	6.04	9.44	9.05	10.29	10.05	8.87	7.04	6.96	6.05	8.59	7.3
13618	13618	Ednrb	8.4	3.76	6.33	8.03	6.38	11.87	10.08	10.03	13.36	13.27	5.58	4.28	7.79	5.13	6.57	14.43	9.89	15.1	15.39	14.4	14.34	6.27	10.56	13	10.25	18.24	17.45	16.44	21.01	20.61	9.09	7.16	12.95	8.53	10.96	23.67	16.59	21.9	25.12	23.97
56370	56370	Tagln3	0.34	0.27	0.47	0.14	0.27	0.19	0.63	0.2	0.26	0.14	0.07	0.13	0.34	0.2	0.07	0.13	0.2	0.13	0.34	0	0.59	0.45	0.78	0.22	0.43	0.3	1.09	0.33	0.42	0.21	0.11	0.22	0.56	0.34	0.11	0.22	0.33	0.19	0.55	0
74203	74203	Eif4enif1	16.71	17.49	18.13	15.85	15.85	17.99	20.16	18.95	20.41	19.83	16.38	15.22	17.16	18.19	16.91	18.52	20.2	18.22	18.25	22.33	28.53	29.14	30.23	25.65	25.46	27.65	34.91	31.05	32.09	30.79	26.69	25.45	28.51	30.22	28.23	30.39	33.88	26.42	29.79	37.17
67273	67273	Ndufa10	105.21	107.39	93.19	118.65	108.06	95.59	83.35	87.91	96.55	72.83	114.12	116.59	105.7	102.58	102.04	90.5	87.27	92.47	86.1	85.97	179.65	178.87	155.36	192.02	173.57	146.93	144.31	143.99	151.76	113.1	185.97	195	175.59	170.43	170.29	148.5	146.38	134.08	140.57	143.09
19205	19205	Ptbp1	59.27	58.72	66.24	62.74	64.48	72.42	80.63	85.93	104.89	84.17	56.13	59.75	61.89	65.23	61.26	80.74	81.38	81.28	81.24	94.36	101.2	97.8	110.44	101.55	103.56	111.32	139.6	140.74	164.87	130.71	91.47	99.92	102.82	108.36	102.24	132.49	136.51	117.85	132.63	157.05
106298	106298	Rrn3	16.85	15.6	17.97	17.11	17.78	14.91	16.64	18.72	20.47	17.49	16.3	17.02	17.11	19.74	17.4	16.89	17.14	14.2	18.34	19.2	28.78	25.99	29.95	27.68	28.57	22.92	28.81	30.66	32.18	27.17	26.56	28.46	28.43	32.8	29.04	27.72	28.75	20.58	29.94	31.95
67305	67305	Gpx7	7.25	4.35	5.81	7.91	8.03	18.35	10.27	13.14	14.54	14.89	7.57	6.2	8.63	7.6	9.82	19.78	14.44	24.36	16.59	14.81	12.39	7.25	9.68	12.8	12.9	28.2	17.79	21.53	22.85	23.13	12.33	10.37	14.34	12.62	16.39	32.46	24.23	35.32	27.09	24.65
80749	80749	Lrfn1	0.68	0.46	0.64	0.52	0.44	0.68	0.59	0.66	1.17	0.69	0.56	0.61	0.33	0.74	0.47	0.84	0.8	0.75	0.51	0.8	1.17	0.77	1.07	0.85	0.7	1.05	1.02	1.08	1.83	1.08	0.92	1.02	0.55	1.23	0.78	1.38	1.34	1.08	0.83	1.34
14864	14864	Gstm3	0	0.06	0.06	0	0.06	0.06	0.07	0.06	0.06	0	0	0.13	0.06	0.07	0.06	0.06	0.13	0.06	0.13	0.06	0	0.11	0.11	0	0.1	0.1	0.12	0.11	0.1	0	0	0.21	0.11	0.11	0.11	0.1	0.21	0.09	0.21	0.11
22786	22786	Zp1	0.04	0	0	0.04	0	0.03	0	0	0	0	0	0	0	0	0	0	0.04	0	0	0	0.06	0	0	0.06	0	0.05	0	0	0	0	0	0	0	0	0	0	0.06	0	0	0
258406	258406	Olfr462	0	0	0	0	0	0	0	0	0	0	0	0	0	0	0	0	0	0.09	0	0	0	0	0	0	0	0	0	0	0	0	0	0	0	0	0	0	0	0.13	0	0
53860	53860	Septin9	30.86	28.43	31.91	30.3	29.62	56.19	53.13	53.27	58.5	48.82	26.57	30.82	32.56	28.29	27.47	65.13	62.26	68.37	56.08	62.03	52.69	47.35	53.2	49.04	47.58	86.37	92	87.26	91.95	75.81	43.3	51.54	54.09	47	45.84	106.88	104.44	99.14	91.55	103.24
13190	13190	Dct	4.21	3.05	3.07	3.24	2.56	8.89	5.4	9.33	3.69	6.56	5.45	4.2	5.14	4.13	3.59	11.32	11.68	8.84	9.95	5.38	7.18	5.08	5.12	5.24	4.12	13.67	9.34	15.28	5.8	10.18	8.89	7.02	8.54	6.86	5.99	18.58	19.58	12.82	16.25	8.95
14950	14950	H13	32.21	27.03	29.1	30.03	29.31	40.79	39.74	39.1	47.03	39.2	31.62	33.8	35.83	33.55	32.34	43.61	41.48	48	43.76	44.6	55	45.02	48.52	48.6	47.09	62.71	68.81	64.04	73.92	60.87	51.52	56.52	59.53	55.74	53.97	71.57	69.57	69.6	71.43	74.22
69556	69556	Bod1	59.98	66.18	60.52	64.56	58.41	66.3	49.63	53.74	70.2	61.89	60.82	64.56	58.24	56.27	59.69	57.12	55.2	63.44	62.7	55.77	102.41	110.23	100.9	104.48	93.82	101.92	85.94	88.03	110.34	96.11	99.12	107.97	96.76	93.49	99.62	93.73	92.59	91.98	102.35	92.81
107239	107239	Carns1	5.18	5.33	4.92	6.49	7.6	2.65	3.65	3.92	1.99	4.71	9.95	10.78	22.38	13.54	14.33	11.24	5.16	13	10.39	10.87	8.84	8.87	8.21	10.51	12.21	4.08	6.31	6.43	3.13	7.31	16.21	18.02	37.18	22.5	23.92	18.45	8.66	18.85	16.96	18.1
30945	30945	Rnf19a	16.3	15.77	15.2	14.39	15.22	14.55	17.03	14.25	13.74	13.73	16.22	14.56	15.79	16.22	16.09	15.7	15.2	14.75	16.07	14.18	27.84	26.27	25.35	23.29	24.45	22.37	29.48	23.34	21.6	21.32	26.44	24.34	26.23	26.95	26.85	25.76	25.49	21.38	26.23	23.6
210503	210503	Zfp677	3.75	3.88	3.93	3.9	3.33	2.56	3.54	3.32	2.78	3.22	4.05	3.63	4.48	5	3.94	2.55	2.76	2.6	4.11	2.24	6.4	6.46	6.55	6.31	5.35	3.93	6.13	5.44	4.37	5	6.6	6.08	7.45	8.31	6.58	4.19	4.63	3.77	6.71	3.73
665992	665992	Krtap4-8	0	0	0	0	0	0	0	0	0	0.18	0	0	0	0	0	0	0	0	0	0	0	0	0	0	0	0	0	0	0	0.28	0	0	0	0	0	0	0	0	0	0
73463	73463	C2cd6	0	0	0	0	0	0	0	0	0	0	0	0	0.05	0	0	0	0	0	0	0	0	0	0	0	0	0	0	0	0	0	0	0	0.08	0	0	0	0	0	0	0
17931	17931	Ppp1r12a	24.24	23.65	24.25	23.18	23.69	24.25	27.64	24.85	21.63	24.11	23.09	20.58	24	24.7	24.82	25.52	27.82	23.48	25.7	24.83	41.4	39.38	40.43	37.51	38.05	37.28	47.85	40.7	34	37.43	37.62	34.43	39.87	41.03	41.42	41.88	46.67	34.04	41.96	41.32
404289	404289	Vmn1r181	0	0	0	0	0	0	0	0	0.07	0	0	0	0	0	0	0	0	0	0	0	0	0	0	0	0	0	0	0	0.11	0	0	0	0	0	0	0	0	0	0	0
20873	20873	Plk4	4.36	3.51	3.51	3.89	3.86	4.81	5.76	6.04	8.05	6.21	4.03	4.1	4.48	3.75	3.56	4.18	5.08	5	6.75	6.31	7.45	5.85	5.85	6.3	6.19	7.39	9.97	9.9	12.66	9.65	6.57	6.86	7.45	6.23	5.95	6.85	8.52	7.24	11.01	10.51
212508	212508	Mtg1	11.09	10.41	9.69	8.94	11.84	11.13	8.77	8.72	10.63	8.48	11.28	11.05	8.83	10.99	10.51	9.05	9.49	10.85	9.04	9.23	18.94	17.35	16.16	14.47	19.01	17.11	15.18	14.29	16.71	13.16	18.39	18.48	14.66	18.26	17.53	14.85	15.92	15.73	14.76	15.37
18706	18706	Pik3ca	13.6	13.59	13.8	12.64	12.99	13.59	15.47	14.88	12.67	13.36	12.17	11.39	12.52	13.28	14.15	11.43	14.28	10.07	12.36	11.85	23.22	22.63	23	20.46	20.87	20.89	26.78	24.37	19.92	20.74	19.83	19.05	20.79	22.07	23.61	18.76	23.96	14.6	20.17	19.72
19288	19288	Ptx3	1.16	1.53	1.13	1.39	1.54	6.88	6.95	4.66	11.6	6.28	2.43	1.78	1.78	1.84	1.95	8.85	9.33	7.37	11.47	16.12	1.99	2.54	1.89	2.25	2.47	10.58	12.03	7.63	18.23	9.76	3.96	2.97	2.96	3.05	3.25	14.53	15.64	10.69	18.72	26.82
19360	19360	Rad50	7.07	7.42	6.84	6.72	6.64	6.09	7.76	7.26	8.38	7.35	6.34	5.72	6.72	6.35	6.61	7.5	7.49	6.29	7.2	6.9	12.07	12.36	11.4	10.87	10.67	9.35	13.43	11.89	13.17	11.41	10.33	9.57	11.16	10.55	11.04	12.31	12.57	9.12	11.75	11.49
108168155	108168155	Gm5799	0	0	0	0	0	0	0.06	0	0.07	0.06	0	0	0	0	0	0	0	0	0	0	0	0	0	0	0	0	0.11	0	0.11	0.1	0	0	0	0	0	0	0	0	0	0
52443	52443	Mrpl48	30.45	34.48	31.61	35.44	31.95	36.89	28.39	31.26	33.9	37.58	31.21	33	33.13	33.42	30.41	29.97	33.56	40.28	36.85	29.62	52	57.43	52.7	57.35	51.32	56.71	49.16	51.2	53.28	58.36	50.85	55.19	55.03	55.52	50.75	49.19	56.3	58.4	60.16	49.29
58186	58186	Rad18	2.81	2.3	2.67	2.56	2.41	3.55	4.63	4.36	7.43	4.29	2.81	2.8	2.9	2.91	2.99	3.82	4.68	3.56	5.72	5.22	4.8	3.83	4.45	4.15	3.87	5.46	8.02	7.13	11.68	6.66	4.58	4.69	4.82	4.84	4.99	6.27	7.85	5.17	9.35	8.68
20362	20362	Septin8	57.38	62.16	64.53	58.94	63.8	51.41	56.44	54.38	50.38	55.48	57.91	51.94	57.35	57.89	61.82	58.15	52.71	47.86	48.21	50.5	97.97	103.54	107.59	95.39	102.48	79.03	97.72	89.07	79.19	86.17	94.37	86.86	95.26	96.17	103.17	95.42	88.42	69.39	78.7	84.05
56444	56444	Actr10	19.8	19.22	19.44	20.42	20.68	21.32	17.67	18.4	20.35	19.29	18.69	19.08	17.79	18.69	18.13	19.95	18.56	24.23	20	20.17	33.81	32.02	32.4	33.05	33.22	32.78	30.59	30.14	31.98	29.95	30.45	31.9	29.55	31.06	30.25	32.74	31.13	35.13	32.65	33.57
71706	71706	Slc46a3	7.89	6.96	7.32	6.63	7.03	7.72	7.44	7.53	5.17	8.21	6.17	5.55	5.88	5.61	5.26	5.48	6.02	6.31	5.79	5.73	13.47	11.59	12.21	10.73	11.29	11.87	12.88	12.34	8.12	12.75	10.05	9.28	9.78	9.33	8.78	8.99	10.1	9.15	9.45	9.54
14369	14369	Fzd7	15.02	12.69	11.91	11.28	10.97	11.7	14.38	14.96	14.05	10.5	7.88	7.41	7.91	9.69	8.59	10.48	13.82	8.77	9.03	11.28	25.65	21.13	19.85	18.26	17.63	17.99	24.89	24.51	22.08	16.3	12.85	12.4	13.13	16.1	14.33	17.19	23.19	12.72	14.75	18.77
75610	75610	2010109A12Rik	0	0.23	0.24	0.25	0	0.23	0	0	0	0.25	0	0	0	0	0	0	0	0	0	0	0	0.39	0.4	0.4	0	0.35	0	0	0	0.38	0	0	0	0	0	0	0	0	0	0
94281	94281	Sfxn4	1.3	1.07	0.72	0.91	0.82	0.72	0.64	0.67	0.57	0.7	0.56	0.47	0.53	0.41	0.71	0.87	0.49	0.65	0.56	0.37	2.21	1.78	1.21	1.47	1.32	1.1	1.11	1.09	0.9	1.08	0.91	0.78	0.87	0.68	1.18	1.42	0.83	0.94	0.92	0.62
20541	20541	Slc8a1	1.35	0.51	0.64	0.91	0.53	1	1.52	1.25	1.19	1.23	1.2	1.01	0.83	0.66	0.78	1.24	1.14	1.13	1.77	1.6	2.31	0.85	1.06	1.48	0.84	1.54	2.63	2.04	1.86	1.91	1.95	1.69	1.37	1.1	1.29	2.04	1.91	1.65	2.89	2.66
17847	17847	Usp34	16.66	15.91	16.02	16.42	16.94	10.56	16.36	16.95	14.61	17.04	14.61	13.38	14.48	15.59	17.11	13.48	16	8.95	16.62	14.3	28.44	26.5	26.7	26.57	27.2	16.23	28.32	27.76	22.96	26.47	23.8	22.37	24.05	25.9	28.56	22.11	26.85	12.98	27.13	23.8
18413	18413	Osm	0.37	0.47	0.14	0.07	0.22	2.15	1.78	2.19	5.36	2.52	0.18	0.22	0.07	0.11	0.11	1.64	6.93	4.21	1.44	4	0.63	0.78	0.24	0.12	0.35	3.31	3.08	3.59	8.42	3.91	0.29	0.36	0.12	0.18	0.18	2.69	11.62	6.11	2.35	6.65
102060	102060	Gadd45gip1	10.4	10.53	9.18	12.78	9.06	13.47	11.16	11.72	11.27	11.04	9.18	9.72	10.39	10.01	9.38	11.04	11.02	14.14	9.66	9.7	17.76	17.55	15.31	20.69	14.55	20.71	19.32	19.19	17.72	17.15	14.96	16.26	17.26	16.63	15.65	18.11	18.49	20.51	15.77	16.14
100862388	100862388	Gm21698	0	0	0	0	0	0	0	0	0	0	0	0	0	0	0	0	0	0	0.02	0	0	0	0	0	0	0	0	0	0	0	0	0	0	0	0	0	0	0	0.03	0
14167	14167	Fgf12	0.07	0.08	0.02	0.01	0.03	0.07	0.07	0.04	0.01	0.04	0.03	0.04	0.06	0.03	0.01	0.08	0.05	0.05	0.08	0.1	0.11	0.13	0.04	0.02	0.04	0.11	0.13	0.06	0.02	0.06	0.05	0.06	0.1	0.05	0.02	0.13	0.09	0.07	0.13	0.17
80876	80876	Ifitm2	306.53	249.87	275.03	317.93	338.59	480.95	425.87	360.58	535.62	418.83	285.16	310.04	323.87	281.27	293.02	476.76	440.46	482.93	482.2	447.1	523.39	416.19	458.5	514.55	543.87	739.32	737.36	590.63	841.92	650.44	464.71	518.52	538.02	467.29	489.02	782.35	738.83	700.24	787.21	744.11
117160	117160	Ttyh2	6.57	4.96	6.16	5.78	4.57	6.25	5.88	6.5	5.42	6.91	4.44	4.45	5.4	4.53	3.8	8.32	7.32	6.84	7.18	7.82	11.21	8.26	10.27	9.36	7.35	9.61	10.18	10.64	8.51	10.74	7.23	7.44	8.98	7.53	6.33	13.66	12.28	9.92	11.73	13.02
504193	504193	Npcd	1.11	0.44	1.23	1.08	0.78	1.93	2.75	1.67	1.99	1.1	1.35	1.57	1.18	0.45	1.24	2.2	1.05	1.64	0.8	1.46	1.89	0.73	2.06	1.75	1.25	2.96	4.76	2.73	3.13	1.7	2.2	2.63	1.95	0.75	2.08	3.6	1.76	2.37	1.31	2.43
67741	67741	4930579F01Rik	0.07	0	0	0	0	0	0	0.09	0.07	0	0	0	0	0	0	0	0	0	0.05	0	0.13	0	0	0	0	0	0	0.15	0.11	0	0	0	0	0	0	0	0	0	0.08	0
56198	56198	Heyl	1.34	0.9	0.58	0.79	0.76	2.15	1.6	1.55	1.52	1.57	0.41	0.6	0.43	0.4	0.43	2.15	2.26	1.97	1.75	2.03	2.28	1.49	0.97	1.28	1.23	3.3	2.76	2.53	2.39	2.44	0.66	1	0.72	0.66	0.72	3.53	3.78	2.85	2.85	3.38
16792	16792	Laptm5	54.43	26.29	29.65	35.27	30.59	93.6	83.01	74.4	70.07	94.47	39.9	48.57	50.82	31.09	41.8	116.6	88.5	102.92	107.3	85.4	92.94	43.79	49.44	57.08	49.14	143.88	143.72	121.87	110.13	146.71	65.03	81.22	84.43	51.65	69.76	191.33	148.45	149.23	175.18	142.13
14417	14417	Gad2	0	0	0	0	0	0	0	0	0.01	0.01	0	0	0	0	0	0.01	0	0.02	0.01	0	0	0	0	0	0	0	0	0	0.02	0.02	0	0	0	0	0	0.02	0	0.03	0.02	0
353346	353346	Gpr141	2.89	2.65	3.1	2.99	3.59	3.79	4.25	3.64	3.1	4.05	4.09	4.9	4.89	4.72	4.5	3.45	3.09	3.33	3.13	2.65	4.93	4.42	5.17	4.84	5.77	5.82	7.36	5.96	4.87	6.28	6.67	8.19	8.12	7.84	7.52	5.67	5.18	4.82	5.12	4.41
227619	227619	Man1b1	23.69	22.55	24.33	23.27	23.22	23.93	27.09	25.98	24.79	24.92	19.79	20.34	20.43	21.57	22	23.82	26.28	20.3	22.64	24.37	40.44	37.57	40.56	37.67	37.29	36.78	46.91	42.56	38.97	38.7	32.25	34.02	33.93	35.84	36.72	39.09	44.08	29.43	36.96	40.56
234311	234311	Ddx60	3.77	1.82	1.76	2.99	2.41	3.16	3.49	2	2.4	3.98	3.29	3.8	3.2	1.9	2.66	3.53	3.4	5.1	3.74	3.46	6.44	3.03	2.94	4.84	3.87	4.86	6.05	3.28	3.77	6.18	5.36	6.36	5.32	3.15	4.44	5.8	5.7	7.39	6.1	5.75
12144	12144	Blm	1.22	1.61	1.16	1.37	1.3	1.85	2.14	1.36	3.16	2.09	1.27	1.51	1.93	1.69	1.52	1.68	1.85	1.84	3.11	2.09	2.08	2.69	1.93	2.22	2.08	2.85	3.71	2.23	4.97	3.24	2.06	2.53	3.21	2.8	2.53	2.76	3.09	2.67	5.08	3.48
26466	26466	Zfp260	19.01	18.68	15.83	17.08	17.7	16.12	18.24	16.71	14.03	14.28	15.63	13.28	16.4	16.77	16.68	14.82	15.55	12.84	13.21	12.02	32.46	31.11	26.39	27.64	28.43	24.78	31.58	27.37	22.06	22.18	25.48	22.21	27.25	27.85	27.84	24.31	26.08	18.62	21.57	20
554292	554292	Methig1	0	0	0	0	0	0	0.05	0	0	0	0	0	0	0	0	0	0	0	0	0	0	0	0	0	0	0	0.09	0	0	0	0	0	0	0	0	0	0	0	0	0
22393	22393	Wfs1	8.98	6.4	5.57	6.84	5.06	9.73	9.68	7.27	6.43	6.7	6.39	9.38	6.32	5.16	5.26	11.15	10.25	9.51	9.23	9.07	15.34	10.66	9.28	11.08	8.13	14.96	16.76	11.9	10.11	10.41	10.42	15.69	10.49	8.58	8.78	18.3	17.19	13.79	15.07	15.1
118568222	118568222	LOC118568222	0.07	0	0	0	0	0.07	0.07	0	0.13	0.07	0	0	0	0	0	0.07	0	0	0.07	0	0.12	0	0	0	0	0.1	0.12	0	0.21	0.11	0	0	0	0	0	0.11	0	0	0.11	0
56357	56357	Ivd	28.07	28.17	23.07	25.23	24.83	22.85	19.97	18.91	18.7	16.65	24.94	25.32	22.11	20.24	22.48	19.71	16.48	19.5	17.54	15.14	47.92	46.92	38.47	40.83	39.88	35.12	34.58	30.98	29.39	25.86	40.65	42.35	36.73	33.62	37.52	32.34	27.64	28.28	28.63	25.2
66414	66414	Ndufa12	68.11	68.11	59.94	84.74	77.36	67.48	44.27	57.2	60.46	49.86	79.59	76.29	67.36	68.61	64.25	61.44	56.94	79.54	52.93	58.47	116.3	113.45	99.92	137.14	124.26	103.74	76.65	93.69	95.03	77.43	129.71	127.59	111.91	113.99	107.22	100.83	95.51	115.33	86.41	97.31
13421	13421	Dnase1l3	16.48	22.52	25.15	21.23	22.11	16.76	18.02	18.25	13.16	19.22	22.98	22.79	23.24	27.84	27.42	20.31	21.95	19.13	21.75	20.89	28.13	37.51	41.92	34.37	35.51	25.76	31.2	29.89	20.69	29.85	37.45	38.11	38.6	46.25	45.76	33.33	36.82	27.73	35.52	34.77
108168061	108168061	Gm46399	0.92	1.73	2.62	2.81	1.69	1.66	0	1.83	0	0	1.97	0	0.77	0.95	0.97	2.64	1.77	0.89	0.68	1.43	1.58	2.89	4.38	4.55	2.72	2.55	0	3	0	0	3.21	0	1.28	1.57	1.62	4.33	2.97	1.29	1.11	2.38
170749	170749	Mtmr4	8.86	8.42	9.45	9.18	9.08	8.54	11.63	11.2	9.9	8.22	8.11	7.77	8.62	8.58	8.48	9.63	10.66	7.03	8.44	9.9	15.12	14.02	15.75	14.85	14.59	13.13	20.13	18.34	15.55	12.77	13.21	12.99	14.32	14.26	14.15	15.8	17.88	10.19	13.78	16.48
381077	381077	Ccdc78	0	0	0.09	0	0	0.05	0	0.09	0.05	0	0	0	0.05	0	0	0.05	0.04	0	0	0.08	0	0	0.14	0	0	0.08	0	0.14	0.08	0	0	0	0.09	0	0	0.08	0.07	0	0	0.14
231134	231134	Dok7	2.44	2.56	1.58	3.2	1.76	3	2.86	1.34	1.5	1.95	1.95	3.62	2.03	2.76	2.46	2.61	2.61	2.39	3.05	1.84	4.17	4.27	2.64	5.18	2.82	4.61	4.96	2.2	2.36	3.02	3.17	6.06	3.37	4.58	4.1	4.28	4.38	3.47	4.97	3.06
65020	65020	Zfp110	15.83	13.97	14.83	14.13	14.59	13.14	14.46	14.45	12.64	14.44	14.58	14.09	15.06	15.85	14.7	12.43	12.97	13.19	14.84	12.31	27.03	23.27	24.73	22.87	23.44	20.2	25.04	23.66	19.88	22.42	23.76	23.57	25.02	26.34	24.53	20.4	21.75	19.12	24.23	20.48
98404	98404	AI597479	12.38	11.94	10.01	11.38	10.39	9.43	9.07	10.01	9.88	9.24	11.37	10.23	10.24	10.81	10.77	8.28	9.1	8.12	10.2	8.47	21.15	19.89	16.68	18.42	16.69	14.49	15.71	16.39	15.54	14.35	18.54	17.1	17.01	17.95	17.97	13.59	15.26	11.78	16.65	14.09
74156	74156	Acot12	0.17	0.06	0.07	0.07	0.06	0.06	0.08	0.11	0	0.08	0.17	0.04	0.08	0.2	0.12	0.06	0.07	0.05	0.14	0.04	0.29	0.1	0.12	0.12	0.1	0.09	0.14	0.17	0	0.13	0.27	0.07	0.14	0.33	0.21	0.1	0.12	0.08	0.24	0.07
243822	243822	Fam71e2	0.03	0	0.03	0	0.03	0.02	0	0	0	0	0.1	0.05	0.05	0.03	0	0	0	0	0.08	0.02	0.04	0	0.04	0	0.04	0.04	0	0	0	0	0.17	0.08	0.08	0.04	0	0	0	0	0.12	0.04
110651	110651	Rps6ka3	22.92	19.61	21.73	23.37	21.88	19.13	20.4	22.14	21.9	22.7	20.32	19.82	21.86	22.75	21.86	23.48	23.37	19.02	22.78	25.69	39.13	32.67	36.23	37.82	35.15	29.41	35.32	36.27	34.42	35.25	33.12	33.15	36.32	37.79	36.49	38.53	39.2	27.57	37.2	42.76
56363	56363	Tmeff2	6.98	3.43	3.74	4.97	3.91	4.07	2.95	2.21	3.61	3	3.34	2.59	2.63	2.3	3.25	4.35	3	3.83	3.36	3.37	11.91	5.71	6.23	8.04	6.29	6.26	5.1	3.62	5.68	4.65	5.44	4.34	4.37	3.81	5.42	7.14	5.02	5.56	5.49	5.62
213119	213119	Itga10	0.89	0.95	0.82	0.85	0.67	1.01	1.4	1.25	0.74	0.82	0.89	0.73	0.63	0.91	0.64	0.86	1.07	0.69	0.64	0.76	1.53	1.58	1.37	1.37	1.07	1.55	2.42	2.04	1.16	1.28	1.44	1.22	1.04	1.5	1.06	1.42	1.79	1	1.05	1.27
113848	113848	Vmn1r42	0	0	0	0	0	0	0	0	0	0	0	0.07	0	0	0	0	0	0	0	0	0	0	0	0	0	0	0	0	0	0	0	0.12	0	0	0	0	0	0	0	0
13191	13191	Dctn1	42.13	44.35	43.66	38.73	41.65	41.85	43.57	41.53	43.76	37.6	41.73	45.77	41.18	41.64	41.24	43.48	41.95	40.62	39.62	41.47	71.94	73.87	72.78	62.69	66.89	64.34	75.43	68.02	68.78	58.4	68.01	76.54	68.41	69.18	68.82	71.35	70.37	58.89	64.68	69.02
279766	279766	Rhbdd3	5.91	5.21	5.93	5.33	6.01	7.36	6.08	5.9	6.07	6.44	5.67	6.84	6.18	6.33	6.47	7.38	6.01	7.39	6.85	5.6	10.09	8.67	9.89	8.63	9.66	11.32	10.53	9.66	9.54	10	9.23	11.45	10.27	10.52	10.8	12.11	10.08	10.72	11.19	9.32
224912	224912	Crb3	12.43	13.74	17.48	14.64	15.6	16.42	15.47	15.93	17.66	15.78	15.15	16.68	16.74	15.55	16.26	14.02	16.66	14.93	19.53	18.66	21.23	22.89	29.14	23.69	25.06	25.24	26.79	26.09	27.76	24.5	24.69	27.89	27.8	25.83	27.14	23	27.95	21.64	31.89	31.06
11480	11480	Acvr2a	13.13	13.56	12.97	11.71	13.85	10.92	12.49	13.42	11.16	13.41	12.75	11.27	12.27	12.24	12.61	12.74	14.22	12.59	14.52	14.85	22.41	22.58	21.62	18.94	22.24	16.78	21.62	21.98	17.54	20.83	20.78	18.86	20.38	20.33	21.04	20.91	23.85	18.26	23.7	24.72
57890	57890	Il17re	5.43	7.29	8.51	6.76	6.4	5.78	6.94	7.57	8.69	6.13	5.88	5.68	5.82	5.72	5.15	6.56	6.71	5.44	4.81	5.67	9.26	12.14	14.19	10.95	10.28	8.89	12.02	12.4	13.67	9.52	9.58	9.5	9.67	9.51	8.6	10.77	11.25	7.89	7.85	9.43
433416	433416	Gm13547	0.18	0.2	0.16	0.13	0.27	0.12	0.13	0.16	0.1	0.11	0.16	0.24	0.2	0.12	0.18	0.08	0.12	0.05	0.19	0.09	0.31	0.34	0.26	0.22	0.44	0.18	0.22	0.26	0.16	0.18	0.26	0.39	0.33	0.21	0.3	0.13	0.2	0.08	0.31	0.15
242603	242603	Cdcp2	0.02	0	0	0.02	0	0	0	0	0	0	0.02	0	0.02	0.04	0.04	0	0	0.05	0.02	0	0.03	0	0	0.04	0	0	0	0	0	0	0.03	0	0.04	0.06	0.06	0	0	0.08	0.03	0
107527	107527	Il1rl2	35.42	39.38	43.93	39.13	43.44	33.45	43.3	46	45.46	54.57	47.04	43.92	53.65	49.08	50.23	39.23	42.3	31.19	61.23	49.19	60.48	65.59	73.24	63.33	69.78	51.42	74.97	75.35	71.46	84.74	76.66	73.46	89.13	81.54	83.83	64.37	70.95	45.23	99.97	81.87
71997	71997	Smg9	8.65	8.3	7.5	8.11	8.11	10.72	10.54	9.04	10.48	8.51	8.46	9.32	8.83	8.74	8.53	10.62	9.63	11.76	11.2	9.87	14.77	13.82	12.51	13.13	13.02	16.49	18.25	14.8	16.48	13.21	13.79	15.58	14.68	14.53	14.24	17.43	16.15	17.06	18.29	16.42
69787	69787	Anxa13	0	0	0.05	0.05	0	0.1	0.16	0	0	0	0	0	0.05	0	0	0	0.05	0	0.1	0	0	0	0.09	0.08	0	0.15	0.28	0	0	0	0	0	0.09	0	0	0	0.09	0	0.17	0
16846	16846	Lep	7.47	6.19	8.22	4.27	3.96	4.54	6.8	2.91	1.6	5.43	5.75	7.81	8.96	5.21	5.58	4.59	4.75	6.93	5.86	8.83	12.75	10.31	13.71	6.9	6.37	6.98	11.78	4.77	2.52	8.43	9.38	13.05	14.88	8.66	9.31	7.53	7.97	10.04	9.57	14.7
72313	72313	Fryl	11.96	11.93	12.46	11.4	11.97	9.91	13.34	12.65	11.23	11.57	11.45	11.36	11.69	12.68	10.9	10.2	12.42	7.95	14.14	11.29	20.42	19.88	20.77	18.46	19.22	15.23	23.1	20.72	17.65	17.96	18.67	19	19.42	21.07	18.19	16.74	20.83	11.52	23.09	18.8
107029	107029	Me2	3.28	2.12	2	2.74	2.31	4.47	3.62	3.33	3.91	4.46	2.21	2.34	2.81	2.09	2.41	4.62	4.09	4.83	5.08	4.34	5.6	3.53	3.33	4.43	3.71	6.87	6.27	5.46	6.14	6.92	3.6	3.92	4.68	3.48	4.03	7.59	6.87	7.01	8.3	7.22
18973	18973	Pole	2.13	1.95	1.56	1.39	1.41	2.08	2.86	2.55	4	2.7	1.35	1.88	1.7	1.69	1.54	1.9	2.83	1.97	2.71	2.92	3.63	3.26	2.6	2.25	2.26	3.2	4.95	4.18	6.28	4.2	2.21	3.14	2.83	2.81	2.57	3.11	4.74	2.85	4.43	4.86
68214	68214	Gsto2	0.59	0.46	0.63	0.61	0.75	1.03	0.67	0.52	0.79	0.53	0.29	0.4	0.67	0.76	0.63	0.64	0.83	0.95	0.49	0.68	1.01	0.76	1.05	0.99	1.21	1.59	1.17	0.85	1.25	0.82	0.47	0.67	1.12	1.26	1.06	1.06	1.4	1.38	0.79	1.13
330578	330578	A530021J07Rik	0	0	0	0	0	0	0	0	0	0	0	0	0	0	0	0	0	0.05	0	0.05	0	0	0	0	0	0	0	0	0	0	0	0	0	0	0	0	0	0.07	0	0.09
245555	245555	Nexmif	0.21	0.06	0.18	0.39	0.33	0.09	0.08	0.09	0.1	0.1	0.22	0.16	0.35	0.25	0.28	0.19	0.09	0.32	0.07	0.15	0.36	0.09	0.31	0.63	0.53	0.14	0.13	0.14	0.15	0.15	0.35	0.27	0.59	0.42	0.46	0.31	0.15	0.46	0.12	0.24
13661	13661	Ehf	6.58	6.99	8.59	6.78	8.54	7.4	10.25	12.59	14.79	15.47	10.82	9.12	8.19	10.23	7.87	10.88	13.82	8.88	17.78	16.45	11.24	11.64	14.32	10.97	13.72	11.37	17.75	20.63	23.26	24.03	17.63	15.25	13.61	17	13.13	17.86	23.18	12.88	29.02	27.37
83797	83797	Smarcd1	6.11	5.51	5.53	5.71	6.01	7.39	6.7	5.9	7.37	6.83	5.73	6.64	6.25	5.65	5.53	7.57	7.08	6.84	8.03	8.35	10.43	9.18	9.22	9.25	9.66	11.35	11.6	9.67	11.58	10.61	9.33	11.1	10.39	9.38	9.23	12.43	11.88	9.92	13.11	13.9
224794	224794	Enpp4	7.9	6.87	4.56	7.13	5.94	4.18	4.66	3.68	4.27	2.48	5.97	7.55	6.74	5.45	4.46	4.85	3.54	3.67	3.49	3.47	13.48	11.44	7.61	11.53	9.54	6.43	8.07	6.03	6.71	3.85	9.72	12.63	11.2	9.05	7.45	7.96	5.94	5.32	5.7	5.78
268759	268759	9930012K11Rik	8.55	11.42	10.95	8.96	10.38	6.43	7.79	7.8	5.82	9.14	9.4	8.11	8.51	8.91	8.71	6.99	7.52	5.96	5.86	6.81	14.6	19.03	18.25	14.5	16.68	9.88	13.48	12.78	9.14	14.2	15.31	13.56	14.14	14.8	14.54	11.47	12.61	8.64	9.57	11.34
214162	214162	Kmt2a	11.19	10.69	10.74	9.36	8.8	6.75	11.61	9.18	7.05	7.57	8.81	8.23	8.19	9.48	9.8	7.96	9.8	4.52	7.57	7.86	19.1	17.81	17.91	15.15	14.13	10.38	20.09	15.04	11.08	11.76	14.36	13.77	13.61	15.74	16.36	13.07	16.45	6.55	12.36	13.08
211378	211378	6720489N17Rik	1.12	0.75	0.97	1.16	1.02	1.19	0.9	1.26	1.02	0.87	0.59	0.77	0.71	0.61	0.64	0.98	0.93	1.24	0.87	0.95	1.9	1.25	1.62	1.87	1.64	1.84	1.55	2.07	1.6	1.36	0.97	1.3	1.19	1.02	1.07	1.61	1.56	1.8	1.42	1.58
239167	239167	Synb	0.02	0	0	0.02	0	0.07	0.02	0.05	0.09	0	0.05	0	0.05	0	0.07	0	0	0.02	0.05	0.04	0.04	0	0	0.04	0	0.1	0.04	0.09	0.14	0	0.07	0	0.07	0	0.11	0	0	0.03	0.07	0.07
22632	22632	Yy1	18.39	16.54	18.86	17.71	18.15	18.73	21.43	21.86	21.4	19.05	17.19	16.8	17.57	18.61	18.73	18.68	18.75	16.67	18.77	18.41	31.4	27.54	31.43	28.66	29.16	28.8	37.11	35.8	33.63	29.58	28.01	28.1	29.2	30.93	31.25	30.65	31.46	24.17	30.64	30.64
13638	13638	Efna3	54.95	66.88	73.13	61.72	59.02	50.76	59.1	47.33	39.9	45.83	56.51	57.84	56.22	66.8	62.15	48.28	48.8	45.09	39.05	41.37	93.82	111.4	121.92	99.89	94.8	78.03	102.32	77.52	62.72	71.17	92.1	96.73	93.4	110.97	103.72	79.22	81.86	65.38	63.75	68.85
385674	385674	Zfp174	1.26	1.41	1.41	1.17	1.14	1.01	1.6	1.21	0.84	0.93	1.19	0.9	0.95	1.13	0.87	0.7	0.91	0.45	0.88	0.51	2.16	2.35	2.35	1.89	1.84	1.55	2.77	1.99	1.32	1.44	1.94	1.5	1.58	1.88	1.46	1.15	1.52	0.65	1.43	0.85
66412	66412	Arrdc4	20.66	21.21	22.43	17.2	21.88	14.73	18.98	18.62	19.36	21.84	22.06	18.87	21.01	23.89	23.47	18.61	21.27	20.94	29.28	27	35.28	35.32	37.39	27.83	35.14	22.64	32.85	30.51	30.43	33.92	35.95	31.55	34.9	39.68	39.17	30.54	35.69	30.36	47.8	44.94
68861	68861	Dipk2a	11.64	10.91	11.43	11.38	12.1	14.09	13.77	12.32	9.56	12.86	9.47	9.19	10.63	12.46	11.15	11.4	14.18	12.05	13.62	11.73	19.88	18.18	19.06	18.42	19.43	21.66	23.84	20.17	15.03	19.97	15.43	15.37	17.65	20.7	18.61	18.72	23.78	17.47	22.24	19.52
18938	18938	Ppp1r14b	134.26	150.88	159.41	158.79	165.12	250.62	190.65	187.11	252.23	193.53	137.67	158.13	153.4	168.32	165.54	196.51	206.83	259.37	187.34	215.36	229.24	251.31	265.75	257	265.23	385.25	330.1	306.48	396.47	300.55	224.35	264.46	254.83	279.64	276.26	322.46	346.94	376.08	305.83	358.42
212090	212090	Tmem60	22.25	20.84	20.7	24.26	24.69	23.65	21.14	22.6	24.68	23.05	23.06	20.53	22.99	19.1	20.95	20.64	25.4	27.37	20.31	22.22	37.99	34.71	34.51	39.26	39.65	36.36	36.6	37.02	38.79	35.8	37.58	34.34	38.19	31.73	34.96	33.87	42.6	39.69	33.15	36.98
72219	72219	Spata31d1a	0	0	0	0	0	0	0.01	0	0	0	0	0	0	0	0	0	0	0	0	0	0	0	0	0	0	0	0.02	0	0	0	0	0	0	0	0	0	0	0	0	0
94226	94226	S1pr5	13.83	17.05	17.81	14.72	16.18	11.79	13.82	12.27	8.86	12.14	12.09	11.02	13.1	15.15	15.27	7.7	11.89	8.37	7.08	7.29	23.61	28.4	29.69	23.83	25.99	18.12	23.92	20.1	13.93	18.86	19.7	18.43	21.76	25.17	25.48	12.63	19.94	12.13	11.56	12.13
66701	66701	Spryd4	13.63	14.66	12.87	14.94	14.49	13.19	11.31	12.24	13.95	11.65	15.64	13.86	15.72	14.11	13.92	12.05	11.71	13.52	14.06	12.06	23.27	24.41	21.45	24.17	23.28	20.28	19.58	20.05	21.93	18.09	25.48	23.18	26.11	23.44	23.22	19.78	19.64	19.61	22.95	20.07
14029	14029	Evx2	0.02	0	0	0	0	0	0	0	0	0	0	0	0	0	0	0	0	0	0	0	0.03	0	0	0	0	0	0	0	0	0	0	0	0	0	0	0	0	0	0	0
67916	67916	Plpp3	75.03	50.81	60.2	62.36	56.67	53.35	50.42	44.5	53.96	41.14	60.04	60	56.09	49.01	51.95	67.7	50.78	60.38	51.84	67.75	128.11	84.63	100.36	100.92	91.03	82.01	87.31	72.89	84.82	63.89	97.84	100.34	93.18	81.42	86.7	111.09	85.18	87.55	84.63	112.75
66904	66904	Pccb	30.94	30.55	27.89	31.92	31.54	28.93	23.7	23.51	21.46	23.98	32.05	31.34	33.35	29.69	30.47	27.72	28.04	31.82	26.28	26.48	52.83	50.88	46.49	51.66	50.66	44.47	41.04	38.51	33.73	37.24	52.23	52.41	55.41	49.33	50.84	45.48	47.04	46.14	42.91	44.08
70686	70686	Dusp16	12.09	15.01	15.18	13.33	13.21	13.82	15.88	13.86	12.24	12.46	16.91	16.62	19.87	20.64	19.03	15.89	16.37	15.74	17.31	17.38	20.65	25	25.3	21.57	21.21	21.25	27.49	22.71	19.23	19.35	27.56	27.8	33.01	34.29	31.76	26.08	27.47	22.82	28.26	28.93
219189	219189	Vwa8	11.39	9.66	9.4	9.68	9.37	7.33	9.98	6.96	7.56	5.81	9.25	9.58	9.35	8.41	7.97	8.69	8.27	7.06	7.98	8.24	19.45	16.1	15.68	15.67	15.05	11.27	17.28	11.39	11.88	9.02	15.07	16.01	15.54	13.97	13.3	14.26	13.88	10.24	13.03	13.72
14531	14531	Gcm1	0	0	0	0	0	0	0	0	0	0	0	0	0	0	0	0	0	0	0	0.03	0	0	0	0	0	0	0	0	0	0	0	0	0	0	0	0	0	0	0	0.05
67948	67948	Fbxo28	12.99	13.22	13.75	12.23	12.73	13.53	15.29	15.35	15.11	13.8	14.45	13.17	13.91	14.61	14.23	11.98	12.93	11.65	16.13	12.78	22.17	22.03	22.92	19.79	20.44	20.8	26.48	25.14	23.75	21.42	23.55	22.02	23.11	24.26	23.75	19.66	21.69	16.89	26.33	21.27
18585	18585	Pde9a	1.14	1.12	1.06	1.42	0.92	1.88	1.78	1.53	1.57	1.43	2.1	1.87	1.97	2.16	1.8	1.43	1.22	1.26	1.44	1	1.95	1.87	1.76	2.3	1.48	2.88	3.08	2.51	2.47	2.21	3.42	3.12	3.26	3.59	3.01	2.35	2.05	1.82	2.36	1.66
21912	21912	Tspan7	38.69	39.6	31.34	39.06	36.91	39.01	32.86	33.05	40.63	26.85	39.14	38.43	40.34	37.28	36.6	34.19	34.4	35.66	30.72	33.46	66.06	65.96	52.24	63.21	59.28	59.97	56.89	54.14	63.86	41.69	63.79	64.28	67.02	61.94	61.08	56.11	57.7	51.71	50.16	55.69
12531	12531	Cdc25b	15.1	17.1	19.82	16.26	16.76	21.95	20.87	22.8	28.31	20.29	10.11	11.39	11.83	11.83	11.52	18.59	20.3	18.08	18.21	20.96	25.79	28.47	33.05	26.32	26.92	33.74	36.14	37.34	44.5	31.5	16.47	19.06	19.65	19.65	19.22	30.5	34.06	26.22	29.74	34.88
215928	215928	Mfsd4b5	0.24	0.13	0.24	0.15	0.26	0.12	0.13	0.18	0.16	0.13	0.15	0.24	0.19	0.14	0.23	0.21	0.16	0.13	0.19	0.15	0.41	0.21	0.39	0.24	0.42	0.19	0.23	0.29	0.26	0.2	0.25	0.4	0.32	0.23	0.39	0.34	0.27	0.18	0.31	0.25
21375	21375	Tbr1	0	0	0.02	0	0.04	0.04	0.02	0.03	0.05	0	0.02	0	0.04	0	0	0.02	0.04	0.1	0.01	0.1	0	0	0.03	0	0.07	0.06	0.04	0.05	0.07	0	0.04	0	0.07	0	0	0.03	0.07	0.15	0.02	0.17
16525	16525	Kcnk1	0.91	0.81	0.92	0.82	0.62	1.1	1.59	1.69	2.88	2.11	0.96	0.98	1.07	1.33	1.35	1.03	1.2	0.94	1.85	1.16	1.56	1.36	1.53	1.33	0.99	1.68	2.75	2.76	4.53	3.28	1.57	1.64	1.78	2.2	2.26	1.68	2.02	1.36	3.02	1.93
71532	71532	Fam217b	2.02	1.8	1.41	1.53	1.54	1.5	2.17	1.95	1.54	1.76	1.33	1.34	1.17	1.37	1.06	1.86	1.83	1.45	1.58	1.89	3.46	2.99	2.35	2.48	2.48	2.31	3.76	3.2	2.42	2.73	2.17	2.23	1.94	2.28	1.77	3.05	3.07	2.1	2.57	3.14
16616	16616	Klk1b21	0	0	0	0	0	0.09	0	0	0	0	0	0	0.1	0	0	0.19	0	0.27	0	0	0	0	0	0	0	0.14	0	0	0	0	0	0	0.16	0	0	0.31	0	0.39	0	0
71990	71990	Ddx54	18.29	19.89	22.54	19.51	20.84	24.14	25.34	24.75	28.55	25.31	20.74	21.52	22.68	21.72	23.48	24.15	24.93	26.06	25.67	27.16	31.23	33.13	37.58	31.57	33.47	37.11	43.88	40.53	44.87	39.31	33.81	35.99	37.67	36.09	39.19	39.63	41.82	37.79	41.9	45.2
216742	216742	Fnip1	12.05	9.23	9.21	10.04	9.04	10.71	9.48	9.99	9.79	9.12	8.48	8.64	8.28	9.9	9.92	9.81	9.86	8.62	10.74	9.45	20.58	15.37	15.35	16.25	14.53	16.46	16.42	16.37	15.4	14.17	13.82	14.45	13.75	16.44	16.56	16.09	16.54	12.5	17.53	15.73
104069	104069	Sncb	0.11	0.05	0	0	0	0	0	0	0	0.06	0.06	0.05	0	0	0.11	0.16	0	0.05	0	0	0.19	0.09	0	0	0	0	0	0	0	0.09	0.09	0.09	0	0	0.18	0.27	0	0.08	0	0
14670	14670	Gnl1	21.73	22.52	25.09	24.08	22.72	32.87	27.24	25.45	30.79	29.1	22.38	24.99	23.65	23.8	24.27	27.61	26.05	34.79	27.4	29.96	37.11	37.51	41.82	38.97	36.5	50.53	47.17	41.68	48.4	45.2	36.47	41.79	39.29	39.53	40.51	45.3	43.69	50.44	44.73	49.86
211329	211329	Ncoa7	3.3	2.46	2.53	3.07	2.74	4.88	3.72	3.03	3.39	4.22	3.47	3.18	3.8	3.25	3.54	3.91	4.29	5.87	4.94	4.35	5.64	4.1	4.22	4.97	4.4	7.51	6.44	4.96	5.33	6.56	5.65	5.32	6.32	5.4	5.91	6.42	7.2	8.51	8.07	7.24
19762	19762	Rit2	0	0	0	0	0	0	0	0.04	0	0	0	0	0	0	0	0	0.04	0	0	0.04	0	0	0	0	0	0	0	0.06	0	0	0	0	0	0	0	0	0.06	0	0	0.06
217517	217517	Stxbp6	3.61	2.51	2.68	3.17	2.87	3.58	3.24	2.1	2.29	1.92	3.09	3.25	3.38	3.21	3.06	3.04	2.46	2.8	3.62	2.58	6.16	4.18	4.47	5.13	4.61	5.51	5.61	3.44	3.59	2.98	5.04	5.43	5.62	5.33	5.1	4.98	4.12	4.06	5.91	4.3
22178	22178	Tyrp1	1.37	1.08	1.03	1.18	1.24	3.95	2.77	4.13	1.78	3.23	1.87	1.34	1.79	1.52	0.98	4.27	5.06	2.79	3.53	1.51	2.35	1.8	1.71	1.91	1.99	6.07	4.8	6.76	2.8	5.01	3.04	2.24	2.97	2.53	1.64	7	8.48	4.04	5.76	2.51
14863	14863	Gstm2	52.98	49.03	46.89	59.11	58.07	47.23	40.97	41.75	36.81	37.3	61.08	56.64	62.25	56.51	56.96	55.02	40.25	62.79	44.55	45.39	90.45	81.67	78.17	95.67	93.27	72.6	70.94	68.39	57.85	57.92	99.53	94.72	103.42	93.89	95.05	90.28	67.52	91.04	72.73	75.54
15185	15185	Hdac6	6.03	5.52	6.36	5.4	5.46	6.45	6.9	6.67	6.98	6.68	5.15	6.3	5.69	5.52	5.22	6.66	6.8	5.7	6.36	6.16	10.3	9.2	10.61	8.74	8.77	9.91	11.94	10.93	10.98	10.38	8.4	10.53	9.46	9.17	8.71	10.93	11.41	8.27	10.38	10.25
229524	229524	Msto1	8.72	9.44	10.49	8.53	8.91	9.84	9.37	9.78	11.89	11.75	7.44	8.48	7.74	8.42	7.7	10.75	10.66	12.28	9.78	11.43	14.88	15.73	17.5	13.81	14.31	15.13	16.22	16.01	18.69	18.25	12.12	14.18	12.87	13.98	12.85	17.63	17.89	17.8	15.96	19.03
109136	109136	Mmaa	5.48	5.49	5.23	5.04	5.05	4.94	4.98	4.87	3.94	3.79	4.44	3.86	4.43	4.76	4.87	3.88	4.45	4.64	3.02	3.14	9.36	9.15	8.71	8.15	8.12	7.59	8.61	7.97	6.19	5.88	7.24	6.45	7.35	7.91	8.13	6.36	7.46	6.73	4.93	5.23
227358	227358	Erfe	0.33	0.37	0.43	0.33	0.3	0.95	0.89	0.62	0.89	0.74	0.57	0.74	0.46	0.54	0.49	0.52	0.6	0.72	0.89	0.89	0.57	0.61	0.72	0.53	0.49	1.46	1.54	1.01	1.4	1.15	0.94	1.24	0.77	0.9	0.82	0.86	1	1.05	1.45	1.48
73068	73068	Fut11	7.89	6.3	6.07	6.64	6.03	7.51	7.83	7.27	7.62	7.29	6	5.75	6.49	6.32	6.65	8.59	6.84	7.08	8.49	7.29	13.48	10.49	10.11	10.75	9.69	11.54	13.56	11.9	11.98	11.31	9.78	9.61	10.78	10.5	11.1	14.1	11.47	10.26	13.86	12.14
18022	18022	Nfe2	0.61	1.54	0.62	0.9	1.1	0.62	0.67	0.45	1.78	1.12	1.19	1.03	1.19	0.92	1.35	0.74	0.69	0.98	0.74	0.74	1.04	2.57	1.03	1.45	1.76	0.96	1.16	0.73	2.79	1.73	1.94	1.73	1.98	1.53	2.25	1.21	1.16	1.43	1.21	1.22
76920	76920	Arrdc5	0	0.08	0.08	0.15	0	0	0	0	0	0	0	0.08	0	0.08	0	0	0	0	0	0	0	0.13	0.13	0.25	0	0	0	0	0	0	0	0.13	0	0.13	0	0	0	0	0	0
100503125	100503125	Gm10913	0.32	0.25	0	0.28	0	0.22	0	0	0.28	0.28	0	0	0	0.32	0	0	0.84	0	0.26	0	0.55	0.42	0	0.46	0	0.33	0	0	0.44	0.43	0	0	0	0.53	0	0	1.41	0	0.43	0
12424	12424	Cck	2.6	1.78	1.31	2.29	1.52	3.51	0.95	1.36	2.76	2.3	1.48	1.1	1.39	2.16	0.56	2.7	2.09	4.99	2.92	7.19	4.44	2.96	2.18	3.71	2.44	5.39	1.65	2.23	4.34	3.58	2.42	1.84	2.31	3.58	0.94	4.44	3.51	7.24	4.77	11.96
241576	241576	Ldlrad3	5.93	4.19	4.56	4.58	4.13	7.63	8.28	5.6	7.25	4.4	5.63	5.84	4.95	5.27	4.77	6.3	6.3	5.27	6.99	6.72	10.13	6.98	7.6	7.42	6.64	11.72	14.33	9.17	11.39	6.83	9.17	9.76	8.23	8.76	7.97	10.34	10.57	7.63	11.42	11.18
232430	232430	Crebl2	9.44	8.19	7.68	7.04	6.95	6.31	7.58	5.08	4.48	5.45	6.83	6.27	6.73	6.42	6.47	4.27	4.55	3.18	5.37	3.82	16.13	13.65	12.81	11.39	11.17	9.7	13.12	8.31	7.04	8.47	11.13	10.49	11.17	10.67	10.79	7.01	7.63	4.61	8.76	6.36
20371	20371	Foxp3	0.04	0	0.05	0.05	0.07	0.02	0.05	0.05	0.03	0.04	0.09	0.07	0.02	0.05	0.04	0.11	0.07	0.03	0.14	0.18	0.06	0	0.09	0.09	0.11	0.03	0.09	0.09	0.05	0.06	0.14	0.12	0.03	0.09	0.06	0.17	0.12	0.05	0.22	0.31
545260	545260	Arsi	6.84	3.69	5.89	8.71	6.76	6.49	5.79	4.95	4.42	6.24	3.12	4	5.21	3.31	4.87	11.81	9.48	10.53	6.35	9.27	11.68	6.15	9.82	14.09	10.85	9.98	10.02	8.11	6.96	9.68	5.08	6.68	8.65	5.49	8.13	19.38	15.89	15.27	10.36	15.43
329738	329738	Aknad1	1.42	2.15	2.67	1.98	2.01	2.32	2.32	3.16	3.7	3.83	1.86	1.38	1.83	1.96	1.68	2.02	2.57	2.16	1.95	3.03	2.43	3.58	4.46	3.2	3.23	3.57	4.02	5.18	5.82	5.94	3.03	2.3	3.04	3.26	2.81	3.31	4.31	3.13	3.18	5.04
11997	11997	Akr1b7	0.06	0.06	0	0	0	0.06	0.06	0	0.06	0.06	0.06	0	0	0.06	0.06	0.12	0	0.06	0	0	0.11	0.1	0	0	0	0.09	0.11	0	0.09	0.1	0.1	0	0	0.1	0.1	0.2	0	0.09	0	0
665180	665180	Clec2l	0.42	0.15	0.26	0.31	0.31	0.64	0.53	1.08	1.06	0.89	0.67	0.56	0.67	0.47	0.56	0.41	0.71	0.75	0.98	0.5	0.72	0.26	0.43	0.5	0.5	0.99	0.92	1.76	1.66	1.37	1.1	0.94	1.11	0.78	0.94	0.67	1.19	1.09	1.6	0.84
12048	12048	Bcl2l1	24.86	27.31	32.79	25.16	27.88	40.95	37.16	27.16	29.13	26.92	33.71	37.67	39.23	35.33	35.45	32.84	32.78	31.92	33.29	27.51	42.45	45.49	54.67	40.72	44.79	62.94	64.34	44.49	45.78	41.81	54.94	62.99	65.17	58.69	59.17	53.89	54.98	46.28	54.35	45.78
50782	50782	Rgs11	2.81	2.97	2.84	2.39	2.7	3.51	3.12	3.2	1.92	2.19	2.21	1.93	2.15	2.23	1.97	2.63	2.49	2.91	1.8	1.73	4.81	4.94	4.73	3.87	4.33	5.4	5.41	5.24	3.02	3.4	3.6	3.23	3.57	3.7	3.29	4.31	4.17	4.22	2.94	2.88
55951	55951	Mpc1	166.43	149.76	126.42	211.15	164.05	140.16	90.61	106.51	116.31	88.98	166.84	161.23	134.68	146.21	145.88	116.06	95.98	131.52	101.85	90.23	284.18	249.45	210.75	341.73	263.5	215.45	156.88	174.46	182.83	138.18	271.89	269.64	223.73	242.91	243.46	190.45	161	190.7	166.27	150.17
208213	208213	Tmem132c	1.2	0.72	0.68	0.78	0.54	1.12	0.74	0.88	0.82	0.76	1.37	1.39	1.81	0.93	0.79	1.52	1.24	2.08	1.4	1.41	2.05	1.19	1.13	1.26	0.87	1.73	1.28	1.44	1.29	1.18	2.24	2.32	3.01	1.54	1.32	2.5	2.08	3.01	2.29	2.35
114873	114873	Dscaml1	0	0	0.01	0.02	0.01	0	0	0	0	0	0.05	0.02	0	0.02	0.02	0.06	0.02	0.02	0.04	0	0	0	0.01	0.03	0.01	0	0	0	0	0	0.09	0.03	0	0.03	0.03	0.1	0.03	0.02	0.06	0
96935	96935	Susd4	0.38	0.2	0.2	0.26	0.26	0.41	0.24	0.26	0.27	0.26	0.2	0.31	0.33	0.3	0.18	0.6	0.19	0.38	0.5	0.32	0.65	0.33	0.33	0.42	0.42	0.64	0.42	0.42	0.42	0.4	0.32	0.51	0.56	0.49	0.31	0.98	0.33	0.56	0.82	0.54
19255	19255	Ptpn2	14.54	17	17.5	18.36	17.64	26.54	23.45	25.09	29.13	23.05	15.64	17.24	21.06	18.73	19.89	22.88	24.66	30.57	20.67	27.97	24.83	28.31	29.18	29.72	28.34	40.8	40.61	41.1	45.79	35.8	25.48	28.84	34.99	31.12	33.2	37.55	41.37	44.32	33.75	46.54
16635	16635	Klra4	0.06	0	0.17	0.09	0.12	0.22	0.06	0.18	0.09	0.48	0	0.18	0.06	0	0.09	0.19	0.12	0.24	0.12	0.3	0.11	0	0.29	0.14	0.2	0.34	0.11	0.29	0.14	0.75	0	0.29	0.1	0	0.15	0.3	0.2	0.35	0.2	0.5
16008	16008	Igfbp2	19.19	14.8	11.27	13.16	12.84	32.04	22.79	22.75	12.94	18.11	17.31	15.58	18.61	16.04	11.54	22.53	30.13	37.14	26.84	40.9	32.77	24.65	18.8	21.3	20.63	49.25	39.46	37.26	20.34	28.12	28.21	26.06	30.91	26.66	19.25	36.96	50.55	53.86	43.81	68.06
404634	404634	Macroh2a2	4.14	3.26	2.63	2.83	3	3.06	3.17	2.84	3.46	3.44	2.62	2.91	2.66	2.4	1.77	2.99	3.44	3.64	2.8	3.17	7.07	5.43	4.39	4.59	4.82	4.71	5.49	4.65	5.44	5.34	4.27	4.86	4.41	3.99	2.95	4.91	5.77	5.27	4.56	5.28
72297	72297	B3gnt3	4.47	3.13	3.33	4.36	3.66	7.34	8.47	7.53	10.06	5.52	4.46	4.39	4.43	3.93	3.9	6.68	6.77	5.56	6.29	7.71	7.63	5.21	5.56	7.05	5.87	11.28	14.67	12.33	15.82	8.58	7.27	7.35	7.36	6.53	6.51	10.97	11.35	8.06	10.27	12.84
20962	20962	Sycp3	0.79	0.49	0.7	0.99	0.64	0.54	0.15	0.5	0.14	0.29	0.86	0.84	0.36	0.79	1.06	0.49	0.35	0.62	0.36	0.56	1.35	0.82	1.17	1.61	1.03	0.84	0.25	0.81	0.22	0.45	1.4	1.41	0.59	1.31	1.77	0.81	0.59	0.9	0.58	0.93
225995	225995	D030056L22Rik	6.1	5.53	4.14	5.04	4.17	5.64	5.2	4.76	5.61	3.56	4.14	4.58	3.87	5.35	4.78	3.09	2.95	3.81	4.99	3.37	10.42	9.21	6.9	8.15	6.7	8.68	9	7.8	8.82	5.53	6.75	7.66	6.42	8.88	7.98	5.07	4.96	5.52	8.15	5.6
13589	13589	Mapre1	46.97	45.83	46.03	50.18	45.97	45.4	50.78	59.73	64.67	59.54	52.06	44.37	47.5	49.78	49.41	53.11	60.35	48.84	65.46	62.77	80.2	76.33	76.74	81.22	73.83	69.79	87.92	97.84	101.65	92.47	84.83	74.2	78.91	82.7	82.46	87.16	101.24	70.81	106.87	104.47
50868	50868	Keap1	22.87	22.1	22.47	24.24	21.63	24.09	23.72	21.39	24.22	19.48	22.37	22.09	20.95	19.75	20.6	19.2	21.07	19.57	19.65	17.78	39.05	36.82	37.47	39.23	34.74	37.04	41.07	35.03	38.07	30.25	36.45	36.94	34.8	32.81	34.38	31.51	35.35	28.38	32.08	29.59
242726	242726	Padi6	0	0	0.03	0.03	0	0.03	0	0.03	0.03	0	0	0	0	0	0	0	0	0	0	0	0	0	0.05	0.05	0	0.04	0	0.05	0.04	0	0	0	0	0	0	0	0	0	0	0
71722	71722	Cic	17.94	16.95	20.05	17.73	17.51	21.04	25.37	22.86	23.42	21.78	18.52	19.78	19.75	17.89	18.01	25.19	25.52	18.84	22.34	23.74	30.64	28.24	33.42	28.7	28.12	32.35	43.92	37.44	36.82	33.82	30.18	33.08	32.81	29.73	30.06	41.34	42.81	27.32	36.47	39.52
381045	381045	Ccdc58	11.34	11.31	9.75	11.33	12.82	14.19	10.09	13.87	16.43	12.37	10.55	11.08	11.86	11.56	11.83	11.31	12.42	17.01	12.24	13.62	19.36	18.84	16.25	18.34	20.59	21.82	17.47	22.73	25.82	19.21	17.18	18.54	19.7	19.2	19.75	18.56	20.83	24.66	19.99	22.67
217125	217125	Samd14	2.67	1.89	2.17	2.07	1.69	2.91	2.7	2.09	2.65	1.81	1.96	1.95	1.47	1.28	1.51	2.76	2.19	2.33	2.5	2.33	4.55	3.15	3.61	3.35	2.71	4.48	4.67	3.42	4.17	2.81	3.19	3.27	2.44	2.12	2.51	4.54	3.67	3.38	4.08	3.87
110115	110115	Cyp11b1	0	0.03	0.03	0	0	0	0	0	0.05	0.03	0	0	0	0	0	0.03	0	0	0.03	0.03	0	0.05	0.05	0	0	0	0	0	0.08	0.04	0	0	0	0	0	0.04	0	0	0.04	0.05
12338	12338	Capn6	2.19	0.88	0.53	1.15	0.83	6.68	3.02	2.63	1.35	6.35	0.48	1.01	0.64	0.5	0.7	7.2	6.38	4.68	6.38	4.02	3.74	1.47	0.88	1.86	1.34	10.27	5.24	4.31	2.13	9.86	0.78	1.69	1.06	0.83	1.17	11.81	10.7	6.79	10.42	6.69
102639700	102639700	Gm21297	0.69	0.4	0.78	0.65	0.55	0.52	1.13	0.77	0.82	0.8	0.4	0.79	0.52	0.7	0.48	0.6	0.49	0.41	1.09	0.7	1.19	0.67	1.31	1.05	0.89	0.8	1.96	1.26	1.28	1.25	0.66	1.33	0.86	1.15	0.79	0.99	0.82	0.6	1.78	1.17
17700	17700	Mstn	48.71	68.88	55.02	54.38	49.51	9.53	7.26	12.56	5.97	3.16	57.86	38.36	50.19	54.24	55.29	17.67	7.51	11.85	4.64	8.39	83.17	114.72	91.73	88.02	79.53	14.65	12.58	20.57	9.38	4.9	94.29	64.15	83.37	90.12	92.28	29	12.59	17.18	7.57	13.97
69550	69550	Bst2	35.75	25.15	25.95	35.73	35.71	75.39	73.27	42.65	42.16	59.14	44.71	71.61	53.15	34.42	48.26	97.13	82.19	129.87	68.55	59.39	61.04	41.89	43.25	57.83	57.35	115.9	126.86	69.85	66.27	91.84	72.86	119.75	88.29	57.18	80.54	159.39	137.86	188.31	111.92	98.84
67515	67515	Ttc33	18.77	17.43	14.34	16.97	16.2	18.41	16.33	14.8	13.58	12.61	17.74	19.42	16.5	18.01	16.69	13.71	14.08	15.12	15.75	11.83	32.04	29.03	23.91	27.46	26.02	28.3	28.27	24.25	21.34	19.58	28.91	32.48	27.42	29.92	27.85	22.5	23.62	21.93	25.71	19.68
101056017	101056017	Gm28802	0.06	0	0.08	0.08	0	0.05	0.08	0.05	0.05	0	0.03	0.03	0.03	0.03	0	0.03	0.05	0.05	0.08	0.08	0.09	0	0.13	0.13	0	0.08	0.14	0.09	0.08	0	0.04	0.05	0.04	0.05	0	0.04	0.09	0.08	0.13	0.13
194597	194597	Tmprss11a	0.13	0.22	0.26	0.24	0.32	0.09	0.05	0.41	0.31	0.86	0.2	0.12	0.2	0.4	0.29	0.02	0.14	0.02	0.48	0.14	0.21	0.37	0.44	0.4	0.51	0.15	0.09	0.67	0.49	1.33	0.32	0.2	0.32	0.66	0.48	0.04	0.24	0.03	0.79	0.24
72097	72097	Cracdl	2.07	2.63	2.8	2.47	2.87	2.79	3.37	2.95	3.15	3.06	2.17	2.63	2.63	2.61	2.7	2.64	3.18	2.62	3.06	3.82	3.53	4.38	4.67	4	4.61	4.28	5.84	4.83	4.95	4.75	3.53	4.4	4.37	4.34	4.51	4.33	5.33	3.8	5	6.36
67278	67278	Pagr1a	23.98	20.01	20.92	22.94	20.02	33.61	28.47	26.86	26.29	23.63	17.17	17.29	17.63	17.72	19.04	20.81	23.43	26.7	15.83	18.81	40.94	33.33	34.88	37.13	32.16	51.66	49.3	44	41.32	36.7	27.97	28.92	29.29	29.45	31.78	34.15	39.31	38.72	25.84	31.31
233789	233789	Smg1	18.35	17.67	17.45	16.76	17.54	13.1	19.08	16.64	14.89	16.37	18.45	16.06	17.2	19.92	20.52	14.17	17.91	9.49	19.35	14.36	31.33	29.44	29.1	27.12	28.18	20.14	33.03	27.26	23.41	25.43	30.07	26.86	28.57	33.1	34.24	23.25	30.04	13.76	31.59	23.89
435766	435766	Tnni3k	0.17	0.31	0.17	0.29	0.44	0.1	0.02	0.06	0.04	0	0.25	0.17	0.19	0.4	0.25	0.12	0.02	0.16	0	0	0.29	0.52	0.28	0.48	0.71	0.16	0.04	0.1	0.06	0	0.41	0.28	0.31	0.67	0.42	0.2	0.03	0.24	0	0
16162	16162	Il12rb2	9.97	14.87	9.47	8.15	11.92	3.41	7.18	5.81	3.92	6.02	9.89	7.45	8.05	8.9	10.54	8.85	6.19	7.06	7.13	5.94	17.02	24.76	15.79	13.18	19.15	5.25	12.43	9.52	6.16	9.36	16.11	12.45	13.37	14.79	17.59	14.52	10.38	10.24	11.64	9.89
232187	232187	Smyd5	5.81	5.33	5.47	6.47	4.85	6.26	7.02	6.14	8.25	6.4	4.9	5.2	5.54	4.97	5.29	7.7	7.48	7.22	7.11	8.51	9.91	8.88	9.12	10.48	7.79	9.62	12.16	10.06	12.97	9.93	7.99	8.7	9.21	8.25	8.84	12.64	12.55	10.46	11.61	14.16
27762	27762	Vwa7	1.74	2.08	1.52	1.71	1.38	0.73	0.87	0.92	1.04	0.62	1.71	1.82	1.48	1.56	1.49	1.01	0.86	0.91	0.72	0.73	2.98	3.47	2.53	2.77	2.22	1.12	1.51	1.51	1.63	0.97	2.78	3.05	2.45	2.59	2.49	1.66	1.44	1.32	1.17	1.21
12190	12190	Brca2	0.99	0.86	0.68	0.68	0.8	1.06	1.29	1.35	1.75	1.12	0.78	0.87	0.94	0.99	0.72	1.03	1.29	0.89	1.67	1.42	1.69	1.43	1.13	1.1	1.29	1.64	2.23	2.22	2.74	1.73	1.26	1.45	1.56	1.65	1.21	1.7	2.16	1.29	2.73	2.36
19152	19152	Prtn3	1.59	0.95	1.55	3.06	3.83	1	0.99	1.56	1.96	1.76	0.88	1.29	1.84	1.32	0.69	1.38	0.94	3.13	0.61	1.28	2.71	1.57	2.58	4.95	6.16	1.54	1.72	2.56	3.08	2.74	1.43	2.16	3.06	2.2	1.16	2.26	1.58	4.54	1	2.13
56523	56523	Pmfbp1	0.11	0.1	0.11	0.16	0.15	0.06	0.08	0.02	0.04	0.02	0.06	0	0.02	0	0.02	0	0.03	0	0	0	0.18	0.17	0.19	0.25	0.23	0.09	0.14	0.03	0.07	0.03	0.09	0	0.03	0	0.03	0	0.05	0	0	0
20319	20319	Sfrp2	6.76	2.34	4.46	4.45	4.46	13.84	8.41	11.12	9.66	13.29	4.23	3.22	5.16	4.46	7.79	15.97	13.96	12.83	18.26	11.76	11.55	3.89	7.43	7.21	7.17	21.28	14.56	18.21	15.18	20.63	6.89	5.38	8.58	7.41	13	26.2	23.41	18.6	29.8	19.57
74125	74125	Armc8	10.26	9.41	8.95	10.93	9.51	8.91	8.82	9.53	8.66	8.28	9.73	9.63	10.12	9.58	9.7	8.31	7.93	8.18	8.13	7.57	17.52	15.67	14.92	17.68	15.27	13.7	15.27	15.61	13.61	12.87	15.85	16.1	16.81	15.91	16.18	13.64	13.3	11.86	13.27	12.59
20762	20762	Sprr2h	3.96	5.63	7.08	6.43	5.23	12.67	10.07	21.76	43.31	35.06	3.46	8.11	4.91	4.37	3.54	8.92	14.67	15.71	21.54	37.37	6.76	9.38	11.8	10.41	8.4	19.47	17.44	35.65	68.08	54.44	5.63	13.56	8.15	7.27	5.9	14.64	24.6	22.77	35.17	62.19
16636	16636	Klra5	0.16	0	0	0.31	0	0.15	0.16	0	0	0.07	0	0	0	0	0	0	0.14	0	0	0	0.27	0	0	0.5	0	0.23	0.28	0	0	0.11	0	0	0	0	0	0	0.24	0	0	0
71941	71941	Cars2	11.79	10.67	10.54	11.39	13.07	13.41	12.4	11.39	12.1	10.05	10.38	10.56	11.31	10.95	10.33	10.94	11.64	14.84	8.34	11.32	20.12	17.77	17.57	18.43	20.99	20.61	21.47	18.65	19.01	15.61	16.92	17.66	18.8	18.2	17.23	17.94	19.53	21.52	13.62	18.84
19364	19364	Rad51d	6.79	6.91	5.54	5.49	5.8	5.46	7.48	7.74	7.34	5.79	5.43	5.38	5.74	6.64	6.43	5.16	6.72	3.94	5.54	5.8	11.59	11.52	9.24	8.89	9.32	8.39	12.95	12.67	11.53	9	8.85	9	9.54	11.04	10.73	8.48	11.27	5.72	9.04	9.65
234836	234836	Il17c	0.12	0.08	0.13	0.14	0.28	0.26	0.47	0.14	0.15	0.34	0.08	0.13	0.13	0.04	0	0.15	0.13	0.31	0.19	0.26	0.2	0.13	0.22	0.23	0.45	0.4	0.81	0.22	0.24	0.52	0.13	0.21	0.21	0.06	0	0.25	0.22	0.45	0.31	0.43
268373	268373	Ppia	1209	1193.97	1252.09	1323.71	1388.2	1819.61	1526.92	1830.21	2152.44	2014.82	1215.39	1230.65	1358.81	1327.27	1258.51	1709.11	1693.96	2147.85	1823.85	1853.45	2064.33	1988.71	2087.34	2142.34	2229.8	2797.13	2643.75	2997.85	3383.34	3128.98	1980.62	2058.15	2257.31	2205.05	2100.33	2804.61	2841.46	3114.31	2977.52	3084.71
76499	76499	Clasp2	15.78	15.47	15.5	14.73	14.94	13.41	16.41	13.7	14.18	13.13	13.55	15.19	14.53	16.13	14.89	12.4	13.3	11.27	15.76	12.37	26.95	25.76	25.84	23.84	23.99	20.62	28.41	22.45	22.28	20.39	22.08	25.4	24.14	26.8	24.85	20.35	22.31	16.33	25.73	20.59
53624	53624	Cldn7	0.29	0.08	0.17	0.09	0.17	0.24	0.26	0.29	0.45	0.29	0	0.11	0.34	0.09	0.11	0.42	0.17	0.11	0.25	0.17	0.5	0.14	0.29	0.14	0.28	0.37	0.46	0.47	0.71	0.45	0	0.19	0.57	0.14	0.19	0.69	0.28	0.16	0.41	0.28
74718	74718	Snx16	5.14	5.49	5.79	6.15	5.31	4.82	5.08	5.57	4.18	4.51	4.97	3.95	4.2	4.8	4.67	4.06	4.44	3.93	3.91	3.88	8.77	9.15	9.66	9.96	8.53	7.41	8.8	9.12	6.57	7	8.1	6.6	6.97	7.98	7.79	6.67	7.46	5.7	6.38	6.45
12862	12862	Cox6a2	272.83	278.51	201.44	281.99	233.2	134.55	69.12	68.1	57.73	28.86	257.5	309.42	199.9	186.06	177.87	101.38	62.28	91.54	41.77	54.15	465.85	463.89	335.82	456.37	374.58	206.84	119.68	111.55	90.75	44.82	419.63	517.49	332.07	309.11	296.84	166.36	104.48	132.73	68.2	90.12
102636509	102636509	Gm8020	0	0	0	0	0	0	0	0	0	0	0	0	0	0	0	0	0	0	0.05	0	0	0	0	0	0	0	0	0	0	0	0	0	0	0	0	0	0	0	0.08	0
20272	20272	Scn7a	7.39	3.99	4.05	4.62	3.92	5.1	4.72	3.21	4.3	3.1	4.84	3.97	4.32	4.01	4.4	3.53	3.33	3.18	4.16	4.48	12.62	6.65	6.75	7.48	6.29	7.84	8.18	5.26	6.76	4.82	7.89	6.64	7.18	6.65	7.35	5.8	5.59	4.61	6.78	7.45
14064	14064	F2rl2	0.33	0.32	0.37	0.64	0.59	0.49	0.58	0.35	0.31	0.22	0.4	0.32	0.4	0.51	0.37	0.47	0.68	0.52	0.32	0.45	0.56	0.53	0.62	1.04	0.94	0.75	1	0.57	0.49	0.34	0.65	0.53	0.66	0.85	0.62	0.78	1.15	0.75	0.52	0.74
12388	12388	Ctnnd1	65.8	70.02	75.46	64.36	70.2	63.29	82.54	82.23	77.58	78.46	69.17	65.78	74.76	76.49	72.01	72.06	84	59.42	73.2	82.3	112.34	116.63	125.81	104.16	112.75	97.29	142.91	134.7	121.94	121.84	112.72	110.01	124.2	127.07	120.18	118.26	140.91	86.15	119.51	136.97
75605	75605	Kdm5b	18.02	19.87	21.24	18.67	21.91	16.22	20.03	21.15	16.81	21.01	17.9	14.96	18.57	20.75	20.42	15.43	19.55	12.91	14.79	16.84	30.76	33.1	35.41	30.22	35.19	24.94	34.67	34.64	26.42	32.63	29.18	25.03	30.85	34.47	34.08	25.32	32.79	18.71	24.15	28.03
70511	70511	Eef2kmt	5.13	5.92	5.96	6.32	6.04	6.74	7.23	6.68	9.66	6.65	5.59	7.08	5.9	5.89	6.64	6.16	6.2	7.1	5.81	6.95	8.76	9.86	9.94	10.22	9.7	10.36	12.51	10.94	15.19	10.32	9.1	11.83	9.79	9.79	11.09	10.12	10.4	10.3	9.48	11.56
546336	546336	Prrg1	2.57	1.46	1.32	1.76	1.35	2.19	1.4	1.61	1.97	1.44	1.38	1.32	1.28	1.41	1.6	1.98	1.72	2.28	1.49	1.56	4.39	2.42	2.2	2.85	2.17	3.36	2.43	2.64	3.1	2.24	2.25	2.21	2.13	2.35	2.68	3.24	2.88	3.3	2.43	2.59
214627	214627	Tent4b	12.5	11.26	12.64	12.2	11.33	12.85	14.21	14.83	13.99	12.68	10.17	10.5	11.69	13.45	11.85	13.31	14.59	11.7	13.4	13.89	21.34	18.76	21.07	19.74	18.2	19.75	24.61	24.28	21.99	19.7	16.57	17.55	19.42	22.34	19.77	21.85	24.47	16.96	21.88	23.12
18119	18119	Nodal	0.07	0	0	0	0	0	0.03	0	0	0	0	0	0	0	0	0	0	0.06	0.03	0	0.11	0	0	0	0	0	0.06	0	0	0	0	0	0	0	0	0	0	0.09	0.05	0
75475	75475	Oplah	18.98	20.61	22.94	20.31	21.31	21.77	25.5	24.75	24.33	24.97	21.53	24.55	22.03	22.62	21.33	20.54	23.05	19.52	23.73	24.53	32.41	34.33	38.25	32.87	34.24	33.46	44.15	40.55	38.24	38.78	35.09	41.06	36.59	37.59	35.59	33.71	38.66	28.3	38.74	40.83
74053	74053	Grip1	1.19	1.2	1.42	0.9	1.16	1.95	2.71	3.18	3.22	3.07	1.23	1.25	1.44	1.65	1.19	1.77	2.57	1.41	2.91	1.9	2.04	1.99	2.37	1.45	1.86	3	4.69	5.21	5.07	4.77	2	2.09	2.39	2.73	1.99	2.9	4.31	2.04	4.76	3.16
17258	17258	Mef2a	50.59	48.54	48.89	47.67	48.24	47.74	48.53	44.78	38.09	44.24	39.88	41.38	42.35	42.21	41.7	54.78	58.23	50.18	44.07	56.27	86.37	80.84	81.5	77.15	77.49	73.39	84.02	73.35	59.88	68.7	64.99	69.2	70.36	70.12	69.6	89.9	97.68	72.76	71.95	93.64
23993	23993	Klk7	277.09	384.76	401.83	315.03	380.51	267.32	279.5	374.38	329.42	477.25	358.31	302.01	333.42	373.45	370.08	279.51	318.3	296.15	356.85	341.38	473.13	640.86	669.9	509.86	611.2	410.92	483.94	613.22	517.81	741.16	583.91	505.08	553.89	620.43	617.62	458.67	533.92	429.4	582.58	568.16
15893	15893	Ica1	1.63	1	1.18	1.64	1.04	2.29	2.32	2.17	2.64	2.32	1.69	1.54	2.63	1.74	1.55	2.2	2.34	3.16	2.96	2.37	2.78	1.67	1.97	2.65	1.67	3.51	4.02	3.55	4.15	3.6	2.76	2.57	4.38	2.89	2.59	3.61	3.93	4.58	4.83	3.95
394432	394432	Ugt1a7c	6.48	4.11	4.43	4.83	5.94	9.81	11.13	11.37	15.94	14.3	6.04	4.93	6.28	5.12	6.57	11.05	9.79	11.67	12.64	9.14	11.06	6.85	7.38	7.82	9.54	15.08	19.27	18.62	25.05	22.21	9.84	8.24	10.43	8.51	10.97	18.13	16.42	16.92	20.64	15.2
77035	77035	Kdm8	3.02	2.72	2.52	2.66	2.52	2.58	2.37	2.16	3.05	2.42	2.86	3.12	2.23	2.77	2.04	2.15	2.41	1.33	1.97	1.88	5.16	4.54	4.19	4.31	4.04	3.97	4.11	3.54	4.79	3.76	4.66	5.21	3.7	4.61	3.4	3.52	4.04	1.92	3.21	3.13
56550	56550	Ube2d2a	44.37	43.95	45.06	47.12	43.26	57.11	50.38	50.58	58.35	52.38	41.17	41.38	43.91	46.44	42.11	53.22	53.06	62.36	54.45	57.82	75.76	73.2	75.12	76.25	69.48	87.78	87.22	82.84	91.71	81.34	67.1	69.21	72.94	77.15	70.28	87.33	89	90.42	88.9	96.23
110253	110253	Triobp	30.08	31.51	34.81	33.3	32.28	26.07	28.51	26.98	24.16	26.61	30.4	29.9	33.02	30.1	32.93	27.54	25.98	28.03	22.12	26.15	51.37	52.48	58.04	53.89	51.85	40.08	49.36	44.19	37.97	41.32	49.54	50.01	54.85	50	54.96	45.19	43.58	40.64	36.12	43.52
60440	60440	Iigp1	9.82	9.81	7.22	7.71	7.54	8.84	10.66	9.53	6.19	7.24	9.27	12.2	8.52	9.01	11.49	7.62	8.99	9.51	8.28	8.55	16.77	16.34	12.04	12.48	12.11	13.59	18.47	15.61	9.72	11.24	15.11	20.41	14.15	14.97	19.17	12.51	15.09	13.79	13.51	14.23
635895	635895	Gm7168	0	0	0	0.15	0.04	0.13	0.05	0.04	0.09	0	0.04	0	0.04	0.04	0.09	0.09	0	0.04	0.09	0.04	0	0	0	0.24	0.07	0.2	0.08	0.07	0.14	0	0.06	0	0.07	0.07	0.15	0.14	0	0.06	0.15	0.07
234673	234673	Ces2e	0.41	0.34	0.41	0.41	0.37	0.47	0.43	0.86	0.74	0.74	0.49	0.45	0.58	0.27	0.38	0.33	0.63	0.47	0.3	0.5	0.71	0.56	0.68	0.66	0.6	0.72	0.75	1.4	1.17	1.14	0.79	0.75	0.97	0.45	0.63	0.55	1.07	0.69	0.5	0.83
100039863	100039863	Gm13306	167.62	188.98	208.52	93.14	79.9	184.04	152.08	162.09	97.78	131.07	189.43	98.73	269.95	125.68	122.7	206.14	143.24	203.49	100.19	99.42	286.2	314.76	347.62	150.74	128.34	282.91	263.31	265.5	153.7	203.55	308.7	165.13	448.45	208.79	204.78	338.27	240.27	295.05	163.56	165.47
80286	80286	Tusc3	19.54	15.33	15.81	19.19	18.73	25.36	20.73	22.39	27.3	22.99	15.76	18.01	18.34	17.44	17.18	25.45	23.99	28.92	25.94	28.14	33.37	25.54	26.36	31.06	30.09	38.98	35.89	36.67	42.91	35.7	25.68	30.12	30.47	28.97	28.66	41.76	40.24	41.94	42.34	46.83
70544	70544	Tmem242	73.68	70.22	65.01	76.07	79.15	75.75	59.66	65.9	66.4	67.45	72.53	74.01	74.07	69.81	69.07	66.94	61.02	67.8	61.28	59.69	125.81	116.95	108.38	123.11	127.13	116.44	103.29	107.95	104.37	104.75	118.2	123.77	123.05	115.97	115.28	109.84	102.35	98.31	100.04	99.34
106326	106326	Osbpl11	12.34	10.32	11.69	10.94	11.03	13.47	15.78	15.2	13.94	14.56	13.36	13.71	15.16	14.07	14.44	13.38	14.68	12.4	14.54	13.21	21.07	17.19	19.49	17.71	17.71	20.7	27.32	24.9	21.91	22.6	21.77	22.93	25.18	23.37	24.09	21.95	24.62	17.98	23.74	21.98
26408	26408	Map3k5	6.78	6	5.94	5.92	6.17	6.08	6.79	7	6.6	6.5	6.69	7.53	7.73	6.65	6.88	6.76	6.67	6.16	9.01	6.82	11.58	10	9.9	9.58	9.91	9.35	11.75	11.47	10.37	10.1	10.9	12.59	12.85	11.05	11.48	11.1	11.19	8.93	14.71	11.35
20643	20643	Snrpe	151.36	158.06	153.41	177.37	163.9	244.34	186.91	202.78	249.76	223.53	153.31	155.79	160.49	146.9	158.19	200.69	202.57	279.05	219.16	197.87	258.45	263.27	255.75	287.05	263.27	375.6	323.62	332.15	392.58	347.14	249.84	260.54	266.61	244.05	264.01	329.32	339.8	404.62	357.79	329.31
20844	20844	Stam	9.19	8.87	9.54	9.47	9.01	11.32	12.22	11.5	12.55	11.2	8.47	8.31	9.25	9.36	9.35	9.71	12.2	9.95	11.38	11.14	15.69	14.77	15.9	15.33	14.47	17.4	21.16	18.83	19.73	17.39	13.81	13.9	15.36	15.55	15.61	15.94	20.47	14.42	18.58	18.55
73412	73412	Nme8	0	0	0	0	0	0	0	0	0	0	0	0	0	0	0	0	0	0	0.04	0	0	0	0	0	0	0	0	0	0	0	0	0	0	0	0	0	0	0	0.07	0
216345	216345	Zfc3h1	17.64	16.8	14.59	15.78	16.15	16.47	21.45	20.08	17.11	18.5	16.94	14.48	16.64	17.92	17.98	17.73	21.19	16.4	18.39	15.58	30.12	27.98	24.33	25.53	25.95	25.32	37.13	32.89	26.89	28.72	27.6	24.22	27.64	29.77	30.01	29.1	35.54	23.78	30.02	25.93
19060	19060	Ppp5c	29.43	27.73	29.37	31.58	29.26	37.69	34.77	33.41	40.59	26.63	29.17	29.27	27.96	27.86	27.04	32.78	32.04	31.82	28.68	30.93	50.26	46.18	48.97	51.11	46.99	57.94	60.21	54.72	63.8	41.35	47.54	48.96	46.45	46.29	45.12	53.79	53.74	46.14	46.83	51.48
54351	54351	Elp5	21.34	22.06	22.16	23.06	22.62	24.67	23.39	22.38	25.79	24.38	23.54	24.65	23.74	23.69	21.35	23.27	24.4	30.8	23.44	24.13	36.43	36.74	36.94	37.33	36.33	37.92	40.5	36.65	40.54	37.86	38.36	41.22	39.44	39.35	35.63	38.19	40.93	44.65	38.27	40.17
105787	105787	Prkaa1	14.47	13.45	14.59	13.61	13.85	12.71	15.62	14.59	15.32	13.85	11.58	12.5	13.63	14.95	14.03	11.98	13.7	11.92	13.83	12.83	24.71	22.4	24.32	22.03	22.24	19.54	27.04	23.9	24.08	21.51	18.87	20.9	22.65	24.84	23.41	19.66	22.99	17.29	22.58	21.35
20528	20528	Slc2a4	45.64	44.27	27.91	54.38	37.35	25.01	13.76	14.21	17.08	5.8	42.66	52.09	33.98	34.6	36.65	20.86	11.67	14.24	9.43	11.67	77.93	73.74	46.52	88.01	60	38.45	23.83	23.28	26.85	9.01	69.51	87.12	56.44	57.49	61.16	34.24	19.57	20.65	15.39	19.43
233168	233168	AI987944	5.52	4.09	4.18	4.53	3.57	4.25	4.16	3.44	3.79	3.29	4.24	4.49	4.45	3.77	3.64	3.61	3.55	3.54	4.3	2.59	9.43	6.82	6.96	7.33	5.74	6.53	7.21	5.63	5.96	5.12	6.9	7.5	7.4	6.26	6.08	5.92	5.95	5.14	7.02	4.31
545649	545649	Gm13276	0	0.19	0.07	0	0.24	0	0	0	0.09	0.14	0	0.28	0.1	0	0	0.18	0.1	0	0	0	0	0.32	0.12	0	0.39	0	0	0	0.14	0.22	0	0.47	0.17	0	0	0.29	0.17	0	0	0
20299	20299	Ccl22	2.85	4.58	3.8	2.3	2.23	4.14	2.65	3.9	1.2	2.75	2.15	2.63	2.22	3.44	2.81	2.39	2.31	3.47	2.26	5.72	4.87	7.62	6.34	3.72	3.57	6.36	4.58	6.38	1.89	4.28	3.51	4.4	3.69	5.72	4.69	3.92	3.87	5.04	3.69	9.52
75469	75469	Spata19	0	0	0	0	0	0	0	0	0	0	0	0	0.17	0	0	0	0	0	0	0	0	0	0	0	0	0	0	0	0	0	0	0	0.28	0	0	0	0	0	0	0
93700	93700	Pcdhgb2	1.02	0.98	1.07	1.01	0.92	1.37	1.12	1.01	1.56	0.91	1.1	1.4	1.25	1	1.11	1.26	0.88	1.25	1.21	1.54	1.74	1.63	1.78	1.64	1.48	2.11	1.94	1.66	2.45	1.41	1.79	2.33	2.07	1.66	1.85	2.06	1.47	1.81	1.97	2.56
100040049	100040049	Smim38	0.19	0.09	0.09	0.09	0	0.09	0.48	0.37	0.36	0	0.28	0.28	0.28	0.19	0	0.09	0.09	0.54	0.47	0.36	0.32	0.15	0.15	0.15	0	0.14	0.84	0.61	0.57	0	0.46	0.46	0.47	0.31	0	0.15	0.15	0.79	0.76	0.61
16592	16592	Fabp5	476.98	478.43	586.82	496.56	567.32	1112.71	1081.37	2110.93	2459.09	2604.65	607.27	549.65	603.73	621.64	505.31	890.62	1344.68	942.32	1755.72	1549.56	814.43	796.89	978.29	803.65	911.25	1710.47	1872.32	3457.65	3865.35	4044.97	989.61	919.24	1002.93	1032.75	843.32	1461.48	2255.59	1366.33	2866.3	2578.94
108167466	108167466	Gm45618	0	0	0	0	0.06	0	0	0.06	0.06	0.06	0.12	0.06	0.06	0	0.12	0	0	0	0.06	0	0	0	0	0	0.09	0	0	0.1	0.09	0.09	0.19	0.1	0.1	0	0.2	0	0	0	0.1	0
29812	29812	Ndrg3	23.3	23.1	21.98	23.52	23.15	25.38	23.16	23.79	23.21	20.19	27.38	26.53	28.45	26.53	25.34	24.04	23.43	19.67	21.34	21.45	39.79	38.47	36.65	38.07	37.19	39.02	40.09	38.97	36.48	31.36	44.61	44.37	47.26	44.08	42.29	39.46	39.31	28.52	34.84	35.7
57296	57296	Psmd8	142.48	158.14	160.3	158.97	170.34	153.54	139.6	140.26	141.51	151.89	148.31	148.85	154.04	157.32	160.14	144.52	143.5	177.1	143.75	140.68	243.28	263.4	267.23	257.28	273.6	236.02	241.71	229.74	222.43	235.88	241.69	248.94	255.9	261.36	267.26	237.16	240.71	256.78	234.68	234.13
75691	75691	Anks6	1.24	0.86	0.84	1.43	0.95	1.18	1.08	0.53	0.9	0.75	0.89	0.82	0.66	0.54	0.83	0.99	0.77	1.21	0.75	1.04	2.12	1.44	1.4	2.31	1.52	1.81	1.87	0.87	1.42	1.17	1.45	1.37	1.1	0.9	1.39	1.62	1.29	1.75	1.23	1.74
217695	217695	Zfyve1	10.93	10.32	11	9.5	11.36	11.46	12.72	11.23	9.5	10.62	11.88	11.19	10.82	11.22	12.2	11.02	12.52	9.56	10.7	9.07	18.66	17.19	18.33	15.38	18.24	17.61	22.02	18.4	14.94	16.49	19.36	18.71	17.97	18.65	20.37	18.08	21	13.86	17.47	15.09
227120	227120	Plcl1	1.98	1.81	1.26	1.68	1.49	1.16	0.96	0.74	0.7	0.54	1.69	1.6	1.54	1.29	1.35	1.13	1.04	0.94	1.22	0.94	3.37	3.02	2.1	2.72	2.4	1.78	1.65	1.22	1.1	0.84	2.76	2.68	2.56	2.14	2.25	1.85	1.74	1.37	1.99	1.57
52653	52653	Nudcd2	15.4	14.25	13.7	17.59	14.77	21.56	19.34	20.99	25.73	19.06	12.81	13.5	16.39	15.39	15.68	17.73	18.66	24.01	18.6	22.7	26.29	23.73	22.84	28.46	23.73	33.15	33.49	34.38	40.44	29.59	20.88	22.57	27.22	25.57	26.17	29.09	31.29	34.82	30.37	37.78
54611	54611	Pde3a	1.23	0.6	0.78	0.93	0.86	1.09	1.1	0.9	1.31	0.77	1.14	1.21	1.18	1.12	1.12	1.32	1.15	1.23	1.55	1.28	2.11	1.01	1.3	1.51	1.38	1.67	1.91	1.47	2.06	1.19	1.86	2.02	1.96	1.86	1.87	2.17	1.92	1.79	2.53	2.13
73690	73690	Glipr1	4.73	2.62	1.95	2.79	2.36	6.09	5.22	6.15	6.3	10.52	2.07	3.13	2.71	1.67	2.62	8.28	7.98	11.78	8.42	5.77	8.07	4.36	3.25	4.51	3.8	9.37	9.03	10.08	9.91	16.34	3.37	5.24	4.5	2.78	4.37	13.58	13.38	17.08	13.74	9.6
109075	109075	Exosc4	11.34	12.34	10.19	11.04	11.25	11.84	10.82	11.08	13.89	11.97	11.31	10.46	10.26	10.56	10.49	13.26	10.32	14.18	12.23	11.38	19.36	20.56	16.99	17.87	18.07	18.2	18.74	18.15	21.84	18.58	18.43	17.49	17.05	17.54	17.51	21.76	17.31	20.55	19.97	18.94
666184	666184	Gm15080	0	0.1	0.03	0	0	0	0.07	0	0	0	0	0.03	0	0	0	0	0.07	0	0	0	0	0.17	0.06	0	0	0	0.12	0	0	0	0	0.06	0	0	0	0	0.11	0	0	0
234356	234356	Csgalnact1	2.87	2.9	2.22	1.85	2.11	4.34	4.36	4.08	5.71	3.3	2.36	2.47	2.59	2.48	2.34	4.11	5.39	4.07	5	4.86	4.9	4.83	3.7	3	3.38	6.66	7.56	6.68	8.98	5.12	3.85	4.14	4.3	4.12	3.9	6.74	9.04	5.9	8.16	8.09
13204	13204	Dhx15	68.63	67.89	70.57	66.99	69.24	66.73	75.65	73.64	72.43	74.98	62.76	63.5	69.8	72.94	71.97	67.87	75.2	74.08	75.4	76.77	117.18	113.07	117.65	108.42	111.21	102.58	130.97	120.62	113.85	116.44	102.28	106.2	115.95	121.18	120.11	111.37	126.14	107.41	123.1	127.77
218544	218544	Sgtb	1.6	1.38	1.34	1.02	1.27	1.53	1.8	1.42	1.63	1.46	1.47	1.6	1.46	1.64	1.71	1.17	1.4	1.19	2.23	1.38	2.73	2.3	2.23	1.65	2.03	2.36	3.11	2.33	2.56	2.27	2.39	2.68	2.43	2.72	2.85	1.91	2.36	1.73	3.65	2.3
319618	319618	Dcp1b	3.24	3.13	2.66	3.01	2.76	2.67	3.35	2.56	2.45	2.86	3.61	3.15	3.23	3.22	3.05	3.04	2.51	2.89	2.33	2.72	5.54	5.22	4.44	4.87	4.43	4.1	5.8	4.2	3.85	4.44	5.89	5.27	5.36	5.34	5.09	4.99	4.22	4.19	3.8	4.53
11692	11692	Gfer	10.28	10.53	7.72	10.49	7.88	10.08	7.84	8.61	9.23	7.94	8.15	9.97	7.92	8.79	7.98	8.09	7.31	10.05	7.12	7.55	17.56	17.54	12.87	16.98	12.65	15.5	13.58	14.1	14.5	12.33	13.29	16.68	13.15	14.6	13.31	13.27	12.26	14.57	11.63	12.56
329954	329954	Catsper4	0.41	0.66	0.44	0.44	0.38	0.61	0.67	0.53	0.6	0.21	0.65	0.72	0.45	0.39	0.57	0.24	0.66	0.24	0.29	0.36	0.71	1.1	0.74	0.71	0.61	0.93	1.16	0.86	0.94	0.32	1.06	1.2	0.75	0.65	0.96	0.4	1.11	0.34	0.47	0.6
101055854	101055854	Gm29733	0	0	0	0	0	0	0.53	0	0	0	0	0	0	0	0	0	0	0	0	0	0	0	0	0	0	0	0.91	0	0	0	0	0	0	0	0	0	0	0	0	0
70616	70616	Sugp1	14.52	13.24	13.78	14.11	14.2	16.27	15.21	13.4	16.08	13.75	13.94	15.68	15.84	14.64	14.34	13.66	14.24	14.37	13.94	13.67	24.8	22.05	22.97	22.83	22.8	25.01	26.34	21.95	25.27	21.35	22.72	26.23	26.32	24.32	23.94	22.42	23.88	20.84	22.75	22.75
234329	234329	Trim60	0.02	0	0	0	0	0	0	0	0	0	0	0	0	0	0	0	0	0	0	0	0.03	0	0	0	0	0	0	0	0	0	0	0	0	0	0	0	0	0	0	0
104416	104416	Bap1	18.11	17.74	16.38	17.28	17.14	18.68	19.92	18.18	19.59	16.97	18	19.66	18.11	18.06	17.15	20.86	19.95	18.82	20.48	22.01	30.92	29.54	27.3	27.97	27.53	28.72	34.48	29.78	30.79	26.35	29.34	32.88	30.08	30	28.63	34.23	33.46	27.29	33.43	36.64
71685	71685	Galnt14	0.26	0.19	0.16	0.19	0.29	0.28	0.34	0.6	0.37	0.11	0.28	0.3	0.22	0.29	0.24	0.5	0.85	0.71	0.43	0.8	0.45	0.32	0.27	0.3	0.47	0.44	0.58	0.98	0.58	0.18	0.45	0.51	0.37	0.48	0.4	0.83	1.43	1.02	0.69	1.32
27217	27217	Mixl1	0	0	0	0	0	0	0	0	0	0	0	0	0	0	0	0.03	0	0	0	0	0	0	0	0	0	0	0	0	0	0	0	0	0	0	0	0.05	0	0	0	0
12362	12362	Casp1	16.46	14.49	13.24	15.41	15.04	13.81	13.48	14.4	10.54	16.85	14.03	13.04	14.6	13.62	15.67	17.55	14.91	22.92	13.87	12.91	28.11	24.14	22.07	24.94	24.15	21.23	23.33	23.58	16.57	26.17	22.86	21.81	24.26	22.63	26.16	28.79	25	33.24	22.64	21.49
66364	66364	Pigbos1	23.94	27.33	27.44	27.65	29.04	33.27	20.91	27.3	25.46	29.53	24.32	21.41	24.62	25.43	19.22	23.75	24.44	39.73	23.29	29.27	40.88	45.52	45.75	44.74	46.64	51.15	36.21	44.71	40.02	45.87	39.62	35.81	40.9	42.24	32.07	38.98	40.99	57.6	38.02	48.71
269198	269198	Nbeal1	3.98	3.21	2.78	3.23	3.36	3.06	3.29	2.98	2.61	2.92	2.83	2.61	2.61	3.18	3.33	3.2	3.19	2.64	2.97	2.53	6.8	5.35	4.63	5.23	5.4	4.7	5.7	4.87	4.11	4.54	4.6	4.37	4.34	5.28	5.55	5.25	5.35	3.82	4.85	4.21
242620	242620	Dmrta2	0.07	0.14	0.07	0.02	0.05	0.12	0.15	0.21	0.13	0.19	0.05	0.02	0.12	0.17	0.17	0.21	0.12	0.21	0.14	0.14	0.13	0.24	0.12	0.04	0.08	0.18	0.26	0.35	0.2	0.3	0.08	0.04	0.2	0.28	0.28	0.35	0.2	0.3	0.23	0.23
433365	433365	Teddm1b	0	0	0.03	0	0	0	0.03	0	0.03	0	0.05	0.13	0.05	0.1	0.03	0.03	0	0	0	0	0	0	0.04	0	0	0	0.05	0	0.04	0	0.08	0.22	0.09	0.17	0.04	0.04	0	0	0	0
69453	69453	Prss56	0.04	0	0	0	0	0.04	0	0	0	0	0	0	0	0	0	0	0	0.04	0.04	0.04	0.06	0	0	0	0	0.05	0	0	0	0	0	0	0	0	0	0	0	0.05	0.06	0.06
29858	29858	Pmm1	24.56	25.44	29.11	25.5	24.46	32.29	26.38	28.92	30.58	29.45	27.62	26.9	23.39	26.85	24.23	26.51	23.58	29.72	25.45	25.06	41.93	42.37	48.52	41.27	39.28	49.64	45.68	47.37	48.07	45.73	45	44.98	38.86	44.62	40.44	43.5	39.55	43.09	41.55	41.71
13498	13498	Atn1	15.53	14.64	16.76	14.5	14.11	14.38	18.02	16.04	17.48	15.17	13.07	14.63	14.21	14.26	14.87	18.22	17.64	12.57	16.37	19	26.52	24.39	27.94	23.47	22.67	22.11	31.19	26.28	27.47	23.56	21.29	24.48	23.6	23.69	24.81	29.9	29.58	18.23	26.73	31.62
67630	67630	Samd8	8.41	7.82	8.46	7.84	7.98	8.09	8.88	8.24	7.84	8.08	8.6	8.08	8.32	8.94	9.29	9.08	9.31	8.71	9.45	10.54	14.37	13.03	14.11	12.69	12.82	12.44	15.37	13.5	12.32	12.55	14.01	13.52	13.82	14.85	15.5	14.91	15.61	12.63	15.42	17.54
80837	80837	Rhoj	16.21	10.19	12.89	15.51	13.77	24.88	21.77	14.41	24.24	13.67	20.07	22.53	22.86	19.68	21.27	25.45	17.81	23.93	24.63	24.51	27.68	16.97	21.49	25.11	22.13	38.24	37.69	23.6	38.1	21.22	32.71	37.69	37.97	32.7	35.5	41.76	29.87	34.69	40.21	40.8
384806	384806	Adam20	0	0	0	0	0	0	0	0	0	0	0	0	0	0.03	0	0	0	0	0	0	0	0	0	0	0	0	0	0	0	0	0	0	0	0.04	0	0	0	0	0	0
27381	27381	Tcl1b2	0	0	0	0	0	0	0	0	0	0	0.08	0	0	0	0	0	0	0.16	0	0	0	0	0	0	0	0	0	0	0	0	0.13	0	0	0	0	0	0	0.23	0	0
228482	228482	Arhgap11a	5.53	4.68	5.22	4.9	5.68	7.87	8.44	8.26	10.88	8.15	4.67	4.84	6.09	5.41	4.45	7.68	7.95	6.42	9.56	8.49	9.44	7.8	8.71	7.93	9.13	12.09	14.62	13.53	17.1	12.66	7.61	8.1	10.11	8.99	7.43	12.61	13.34	9.31	15.6	14.13
12962	12962	Crybb3	0.76	1.2	1.3	0.77	1.2	1.66	1.43	1.12	1.46	1.35	1.33	1.41	1.92	1.71	1.37	1.04	1.53	2.05	1.23	2.5	1.3	2	2.16	1.25	1.93	2.55	2.47	1.83	2.29	2.09	2.17	2.36	3.19	2.84	2.29	1.71	2.57	2.97	2	4.17
17427	17427	Mns1	1.02	0.8	0.77	0.58	0.89	1.82	1.63	1.53	1.59	1.75	0.66	0.62	1.04	0.7	0.65	1.22	2.25	2.03	2.3	1.81	1.74	1.34	1.28	0.94	1.43	2.8	2.82	2.51	2.5	2.72	1.07	1.04	1.73	1.17	1.09	2	3.77	2.94	3.76	3.02
192170	192170	Eif4a3	51.93	51.25	54.9	57.83	53.34	74.63	68.52	59.8	77.77	67.19	56.07	55.55	63.53	60.79	54.93	73.87	70.39	89.69	67.38	79.42	88.68	85.36	91.53	93.59	85.68	114.72	118.64	97.94	122.24	104.35	91.37	92.9	105.53	100.99	91.67	121.23	118.07	130.04	110.01	132.18
67292	67292	Pigc	8.68	9.4	8.81	9.63	9.62	10.81	10.33	10.22	10.74	9.82	9.19	8.85	7.71	8.52	8.64	10.26	9.52	9.79	8.67	8.19	14.82	15.66	14.68	15.58	15.46	16.62	17.89	16.75	16.89	15.25	14.98	14.8	12.81	14.15	14.42	16.84	15.98	14.2	14.15	13.63
19894	19894	Rph3a	0.03	0	0.02	0	0	0	0.02	0.02	0.06	0	0	0	0	0	0	0	0	0.02	0	0.05	0.06	0	0.03	0	0	0	0.03	0.03	0.1	0	0	0	0	0	0	0	0	0.02	0	0.08
102580	102580	Alg9	6.98	6.45	6.7	7.19	6.54	9.46	9.06	8.37	10.31	9.43	6.78	6.66	6.4	5.99	6.47	10.41	9.56	9.76	8.34	9.32	11.92	10.74	11.17	11.63	10.51	14.54	15.69	13.7	16.21	14.65	11.05	11.14	10.64	9.96	10.8	17.08	16.04	14.15	13.62	15.52
15270	15270	H2ax	11.11	9.03	11.86	11.28	9.73	22.7	18.84	17.7	28.76	16.66	8.36	9.48	8.55	8.93	7.34	16.77	16.34	21.98	15.61	16.57	18.96	15.04	19.77	18.26	15.63	34.89	32.62	28.99	45.21	25.87	13.62	15.85	14.2	14.84	12.25	27.52	27.42	31.87	25.49	27.57
93724	93724	Pcdhga12	0.93	1.43	1.5	1.58	1.96	1.19	2.89	1.52	1.61	1.65	1.79	1.34	1.44	1.24	1.55	1.86	1.57	1.4	1.63	1.98	1.59	2.38	2.49	2.56	3.14	1.83	5	2.48	2.54	2.56	2.91	2.24	2.4	2.06	2.58	3.04	2.63	2.03	2.66	3.3
105243	105243	Slc9a3	1.61	2.06	2.52	1.86	1.66	0.63	1.21	0.74	0.48	0.72	1.44	1.15	1.28	1.43	1.45	0.78	0.84	0.66	0.4	0.54	2.76	3.44	4.2	3.02	2.67	0.97	2.1	1.21	0.75	1.12	2.35	1.93	2.13	2.37	2.43	1.28	1.41	0.95	0.66	0.89
71386	71386	Krtap28-13	0	0	0	0	0	0	0	0	0	0.68	0	0	0	0	0	0.08	0	0	0	0	0	0	0	0	0	0	0	0	0	1.06	0	0	0	0	0	0.14	0	0	0	0
71137	71137	Rfx4	0	0	0	0	0	0.02	0	0	0	0.06	0	0	0	0	0	0.04	0.02	0.02	0.06	0.01	0	0	0	0	0	0.03	0	0	0	0.09	0	0	0	0	0	0.06	0.03	0.03	0.09	0.01
77647	77647	Trat1	1.32	0.88	1.26	0.86	1.03	0.66	0.77	1.01	0.41	0.78	0.75	0.88	0.71	0.93	1.35	1.03	1.28	0.88	0.77	0.83	2.25	1.47	2.11	1.39	1.66	1.02	1.33	1.66	0.64	1.21	1.23	1.47	1.18	1.54	2.25	1.69	2.14	1.27	1.25	1.37
67936	67936	Wdr55	13.62	13.9	13.41	13.81	12.86	15.12	16.51	15.9	20.01	16.05	13.29	12.78	14.82	13.12	12.94	14.54	15.31	15.16	15.75	15.09	23.25	23.15	22.35	22.34	20.66	23.24	28.58	26.04	31.46	24.92	21.65	21.37	24.62	21.79	21.6	23.86	25.67	21.99	25.72	25.12
110172	110172	Slc35b1	32.37	33.22	33.79	39.03	35.3	40.05	43.32	38.74	45.29	38.55	37.07	35.25	41.51	39.61	36.42	42.97	38.63	53.25	39.16	46.01	55.28	55.32	56.33	63.17	56.69	61.57	75.01	63.46	71.18	59.87	60.41	58.96	68.95	65.8	60.78	70.52	64.79	77.21	63.92	76.58
102638847	102638847	Gm35315	0.84	0.81	0.54	0.82	0.83	0.54	0.74	0.8	0.88	0.59	0.7	0.67	0.84	0.85	0.56	0.49	0.43	0.54	0.31	0.55	1.44	1.34	0.9	1.33	1.34	0.83	1.27	1.32	1.38	0.91	1.14	1.11	1.4	1.42	0.93	0.8	0.73	0.78	0.51	0.92
74552	74552	Nipal3	5.93	6.94	7.09	6.38	6.86	5.71	6.02	6.03	3.5	5.37	5.67	5.53	5.17	5.66	5.94	5.23	6.44	3.98	4.16	4.18	10.12	11.56	11.81	10.32	11.01	8.77	10.43	9.88	5.51	8.34	9.24	9.24	8.59	9.41	9.91	8.58	10.8	5.76	6.8	6.95
17904	17904	Myl6	660.01	651.87	645.79	748.09	794.71	964.51	698.21	815.52	906.11	923.13	696.59	665.39	743.92	684.98	667.8	888.76	832.61	1228.1	882.35	870.02	1126.94	1085.78	1076.59	1210.74	1276.5	1482.66	1208.9	1335.8	1424.29	1433.6	1135.17	1112.81	1235.82	1137.99	1114.49	1458.43	1396.64	1780.7	1440.47	1447.99
242362	242362	Manea	4.62	2.78	2.6	3.42	3.19	4.47	3.56	3.99	4.44	3.94	3	3.59	3.19	3.69	3.25	3.95	4.12	4.3	5.17	4.41	7.9	4.63	4.33	5.54	5.12	6.87	6.17	6.53	6.98	6.12	4.89	6.01	5.3	6.13	5.43	6.48	6.91	6.23	8.45	7.35
56443	56443	Arpc1a	90.39	96.33	107.8	96.37	101.37	101.52	92.34	105.85	105.89	115.79	102.11	92.83	100.27	104.14	111.13	90.4	93.33	108.03	102.99	100.2	154.34	160.46	179.71	155.96	162.83	156.06	159.88	173.38	166.44	179.83	166.39	155.25	166.58	173.01	185.47	148.34	156.55	156.63	168.13	166.76
13034	13034	Ctse	0.13	0.03	0.06	0.03	0.03	0	0.23	0.22	0.06	0.32	0.16	0.13	0.13	0.1	0.06	0.13	0.06	0.12	0.22	0.19	0.22	0.05	0.11	0.05	0.05	0	0.4	0.36	0.1	0.5	0.26	0.21	0.21	0.16	0.11	0.21	0.11	0.18	0.36	0.31
239318	239318	Plcxd3	0.11	0.04	0.07	0.15	0.04	0.03	0.07	0	0.11	0.04	0.04	0.04	0.04	0	0.07	0	0	0	0	0.07	0.19	0.06	0.12	0.23	0.06	0.05	0.13	0	0.17	0.06	0.06	0.06	0.06	0	0.12	0	0	0	0	0.12
71844	71844	Nupl1	15.57	15.82	16.23	17.23	16.54	16.49	17.5	17.33	21.83	17.44	13.35	13.94	16.79	16.98	16.2	15.6	18.65	16.22	17.14	17.58	26.59	26.36	27.06	27.88	26.56	25.35	30.3	28.39	34.32	27.09	21.75	23.32	27.89	28.2	27.03	25.59	31.28	23.52	27.98	29.27
667281	667281	H60b	0.09	0.09	0.09	0	0	0.26	0.37	0.27	0.44	0.18	0.09	0	0	0.09	0.09	0.18	0.44	0.09	0.18	0	0.16	0.15	0.15	0	0	0.4	0.64	0.44	0.69	0.28	0.15	0	0	0.15	0.15	0.29	0.74	0.13	0.29	0
54698	54698	Crtam	0.04	0.14	0.14	0.11	0.11	0.31	0.07	0.07	0.07	0.32	0.35	0.28	0.46	0.25	0.18	1.33	0.42	0.65	0.95	0.45	0.06	0.23	0.23	0.17	0.17	0.47	0.13	0.12	0.11	0.5	0.58	0.47	0.76	0.41	0.29	2.18	0.7	0.95	1.55	0.75
140577	140577	Ankrd6	1.83	1.93	1.47	1.39	1.4	1.09	1.21	1.17	1.04	1.01	1.34	1.52	1.63	1.58	1.53	1.49	1.59	1.61	1.15	1.46	3.13	3.21	2.44	2.26	2.25	1.68	2.09	1.91	1.64	1.57	2.18	2.54	2.7	2.63	2.55	2.45	2.67	2.34	1.87	2.43
633979	633979	Ak9	0.01	0	0	0	0.01	0.01	0	0.03	0	0	0	0	0.01	0.01	0.01	0	0.01	0	0.01	0.02	0.02	0	0	0	0.02	0.02	0	0.05	0	0	0	0	0.02	0.02	0.02	0	0.02	0	0.02	0.03
574402	574402	Gpr17	0.72	0.38	0.44	0.34	0.41	0.26	0.67	0.3	0.3	0.21	0.54	0.39	0.46	0.37	0.34	0.6	0.41	0.16	0.63	0.35	1.23	0.63	0.74	0.55	0.66	0.4	1.15	0.5	0.47	0.33	0.88	0.65	0.76	0.61	0.56	0.99	0.68	0.23	1.03	0.58
18111	18111	Nnat	22.71	10.88	19.67	4.23	12.89	3.83	21.42	5.63	3.36	8.29	8.11	12.15	19.45	9.73	8.71	8.5	10.5	24.31	12.1	24.24	38.78	18.13	32.79	6.85	20.7	5.89	37.09	9.23	5.28	12.88	13.22	20.32	32.3	16.17	14.54	13.95	17.61	35.25	19.75	40.35
76260	76260	Ttc8	6.65	6.77	6.33	7.33	6.88	6.77	6.63	5.56	6.61	6.04	6.03	5.77	6.22	6.45	6.78	5.81	6.76	6.96	6.04	6.4	11.36	11.27	10.55	11.87	11.05	10.4	11.47	9.11	10.39	9.37	9.83	9.65	10.33	10.72	11.31	9.53	11.33	10.09	9.86	10.66
100042784	100042784	Prdm11	0.7	0.67	0.32	0.57	0.68	0.48	0.58	0.81	0.75	0.7	0.64	0.88	0.84	0.71	0.68	0.66	0.73	0.65	0.8	0.81	1.2	1.12	0.53	0.92	1.09	0.74	1.01	1.33	1.18	1.08	1.05	1.47	1.4	1.18	1.14	1.08	1.23	0.95	1.31	1.34
24109	24109	Ubl3	63.18	72.56	72.5	67.23	69.33	70.63	55.47	56.12	53.91	62.15	67.76	64.17	65.69	74.95	74.76	62.65	60.11	78.55	61.79	61.5	107.88	120.86	120.87	108.8	111.37	108.57	96.04	91.93	84.74	96.52	110.42	107.31	109.13	124.51	124.76	102.81	100.83	113.9	100.87	102.35
79566	79566	Sh3bp5l	19.68	23.05	25.23	20.6	23.01	17.21	20.12	22.24	20.58	22.2	21.71	18.62	19.48	21.33	20.75	15.18	19.52	16.3	18.08	16.4	33.6	38.39	42.06	33.35	36.96	26.45	34.84	36.43	32.34	34.47	35.38	31.13	32.36	35.44	34.64	24.92	32.74	23.64	29.52	27.3
230787	230787	Themis2	7.32	3.48	3.69	3.96	4.15	9.15	9.66	7.71	5.71	12.79	4.02	6.21	5.79	4.01	5.64	8.95	8.29	10.16	7.48	6.16	12.51	5.8	6.15	6.41	6.66	14.06	16.72	12.63	8.97	19.87	6.55	10.38	9.62	6.66	9.41	14.68	13.91	14.73	12.21	10.25
26893	26893	Cops6	90.23	80.31	78.12	93.2	93.25	98.76	79.39	93.39	104.38	87.48	91.59	81.26	82.36	79.36	79.77	91.2	93.58	119.06	85.38	91.18	154.07	133.76	130.23	150.84	149.78	151.82	137.46	152.98	164.08	135.85	149.26	135.91	136.82	131.84	133.12	149.66	156.97	172.64	139.38	151.76
56504	56504	Srpk3	7.1	7.71	5.92	8.09	5.16	6.47	4.14	3.81	4.32	5.12	6.21	8.22	7.29	5.32	6.47	7.48	8.06	8.53	8.23	5.22	12.12	12.84	9.88	13.1	8.28	9.94	7.17	6.24	6.79	7.95	10.12	13.74	12.11	8.85	10.79	12.28	13.51	12.38	13.43	8.7
12263	12263	C2	15.49	11.32	9.92	10.26	10.29	11.92	12.55	7.8	6.94	8.4	11.04	11.13	9.87	8.15	11.22	14.36	10.64	12.54	11.71	10.52	26.44	18.86	16.53	16.61	16.52	18.32	21.73	12.78	10.91	13.05	18	18.61	16.4	13.54	18.72	23.57	17.85	18.18	19.11	17.51
112406	112406	Egln2	40.05	37.9	37.03	40.33	41.55	39.17	36.49	35.24	41.47	32.37	44.37	48.62	47.06	43.71	43.2	40.52	31.81	41.58	46.12	32.07	68.39	63.14	61.74	65.27	66.74	60.21	63.18	57.72	65.18	50.27	72.3	81.31	78.18	72.62	72.1	66.5	53.35	60.29	75.29	53.38
56193	56193	Plek	6.91	3.23	3.38	4.61	4.61	15.65	11.02	12.96	21.31	20.09	3.29	4.75	5.46	3.39	4.85	16.54	21.15	20.68	18.46	20.42	11.8	5.37	5.63	7.46	7.41	24.06	19.08	21.23	33.5	31.2	5.36	7.94	9.06	5.64	8.1	27.15	35.48	29.99	30.14	33.99
100226	100226	Stx12	70.83	71.42	79.7	71.95	76.97	72.81	73	74.91	77.17	80.8	73.19	69.99	73.67	79.18	77.21	71.7	78.36	85.69	81.97	77.82	120.95	118.95	132.87	116.44	123.63	111.93	126.39	122.7	121.3	125.49	119.27	117.05	122.39	131.54	128.86	117.66	131.45	124.24	133.81	129.52
15364	15364	Hmga2	0.41	0.13	0.27	0.19	0.1	2.22	2.67	2.62	5.93	2.07	0.19	0.51	0.4	0.22	0.22	1.98	2.45	1.73	2.25	2.35	0.71	0.22	0.45	0.3	0.16	3.41	4.63	4.29	9.31	3.21	0.3	0.84	0.67	0.37	0.36	3.26	4.1	2.51	3.67	3.92
56095	56095	Ftsj3	24.48	23.08	26.48	25.28	25.89	23.76	29.64	26.29	33.18	29.44	24.1	24.43	30.06	28.74	28.03	25.79	26.53	24.69	27.34	28.98	41.81	38.45	44.14	40.92	41.59	36.53	51.32	43.06	52.16	45.72	39.27	40.86	49.93	47.75	46.78	42.33	44.5	35.8	44.63	48.22
21803	21803	Tgfb1	16.81	11.97	13.21	12.23	11.61	29.56	25.7	26.55	26.9	26.85	12.02	14.84	14.34	10.15	11.41	32.66	28.9	35.29	28.53	30.82	28.71	19.93	22.03	19.79	18.65	45.44	44.5	43.49	42.28	41.69	19.58	24.82	23.82	16.87	19.05	53.6	48.48	51.18	46.58	51.3
11632	11632	Aip	42.18	41.2	37.55	44.91	42.1	46.98	41.61	41.07	46.28	40.82	47.77	47.18	44.96	41.51	45.08	45.67	42.61	51.61	41.06	42.08	72.02	68.62	62.59	72.68	67.62	72.22	72.05	67.28	72.75	63.39	77.84	78.9	74.68	68.97	75.24	74.95	71.47	74.83	67.04	70.03
414077	414077	Wdr83os	55.72	50.2	53.33	60.09	61.5	71.95	64.81	60.17	72.44	63.18	59.58	61.06	66.08	59.28	63.01	68.09	62.45	89.92	70.36	71.27	95.13	83.61	88.91	97.25	98.78	110.61	112.21	98.55	113.87	98.12	97.09	102.12	109.78	98.49	105.15	111.73	104.75	130.39	114.87	118.61
194237	194237	Rimkla	0.02	0.03	0.02	0	0.03	0	0	0.03	0.06	0	0.03	0.03	0.02	0.03	0.02	0	0.02	0.04	0.09	0.02	0.03	0.05	0.03	0	0.05	0	0	0.05	0.09	0	0.05	0.05	0.03	0.05	0.03	0	0.03	0.06	0.15	0.03
67128	67128	Ube2g1	24.12	22.7	22.77	24.32	21.31	23.84	21.61	23.08	22.67	21.62	22.16	20.34	21.37	23.59	22.51	23.28	23.75	24.09	20.63	23.92	41.18	37.81	37.96	39.37	34.23	36.65	37.42	37.81	35.64	33.57	36.12	34.01	35.5	39.18	37.57	38.21	39.83	34.92	33.67	39.8
628946	628946	Vmn1r77	0.1	0	0	0	0	0	0	0	0	0	0	0	0	0	0	0	0	0	0	0	0.16	0	0	0	0	0	0	0	0	0	0	0	0	0	0	0	0	0	0	0
26432	26432	Plod2	4.09	2.24	2.35	4.51	3.85	7.57	5.32	4.2	3.75	7.71	3.24	2.68	5.11	3.18	4.17	9.32	6.13	13.77	4.69	7.71	6.98	3.72	3.93	7.29	6.19	11.64	9.21	6.88	5.9	11.98	5.28	4.49	8.48	5.28	6.95	15.29	10.29	19.97	7.65	12.83
233231	233231	Mrgprb1	1.08	0.43	0.44	0.58	0.58	0.79	0.79	0.71	0.86	0.83	0.62	0.76	0.78	0.66	1.04	1.61	0.85	1.32	1.21	0.99	1.84	0.72	0.74	0.93	0.93	1.21	1.37	1.16	1.35	1.28	1.01	1.26	1.3	1.09	1.74	2.65	1.42	1.91	1.98	1.65
71435	71435	Arhgap21	11.64	8.35	9.73	11.35	10.75	11.6	14.79	11.35	12.67	11.26	10.12	11.63	11.75	11.99	11.28	14.16	13.28	9.8	15.2	14.12	19.88	13.91	16.22	18.37	17.26	17.84	25.62	18.59	19.92	17.49	16.49	19.45	19.52	19.92	18.82	23.24	22.28	14.21	24.81	23.5
12766	12766	Cxcr3	0.72	0.57	0.57	0.31	0.35	0.85	0.59	1.02	0.82	1.61	0.49	0.48	0.84	0.54	0.53	1.62	0.96	1.73	0.8	1.78	1.23	0.95	0.95	0.5	0.57	1.31	1.03	1.66	1.3	2.51	0.8	0.81	1.4	0.89	0.88	2.66	1.61	2.5	1.3	2.97
242122	242122	Vtcn1	0.33	0.62	0.42	0.25	0.32	0.14	0.29	0.23	0.17	0.18	0.38	0.2	0.45	0.64	0.5	0.41	0.32	0.27	0.17	0.33	0.56	1.03	0.7	0.4	0.52	0.22	0.51	0.38	0.27	0.27	0.61	0.33	0.74	1.06	0.84	0.68	0.54	0.39	0.28	0.55
108168114	108168114	Gm5451	0.8	0	1.25	0.24	1.73	1.36	0.18	1.26	1.11	1.07	0.86	1.89	1.06	0.74	1.67	0.61	2.06	0.98	0.81	1.05	1.37	0	2.09	0.39	2.78	2.09	0.31	2.06	1.75	1.66	1.39	3.16	1.76	1.23	2.78	0.99	3.46	1.42	1.32	1.75
338372	338372	Map3k9	8.39	11.27	12.29	9.33	11.38	5.61	8.92	9.28	6.22	9.88	12.04	9.54	10.69	11.82	11.96	8.14	8.76	5.38	10.09	8.99	14.32	18.76	20.49	15.11	18.27	8.62	15.45	15.21	9.77	15.35	19.61	15.95	17.75	19.64	19.96	13.36	14.69	7.8	16.47	14.97
245240	245240	9930111J21Rik2	0.89	0.44	0.63	0.59	0.83	0.88	1.76	0.79	0.54	1.22	0.65	0.73	0.88	0.36	1.03	1.25	0.79	1.74	1.05	0.54	1.52	0.72	1.05	0.96	1.33	1.35	3.05	1.29	0.85	1.89	1.07	1.22	1.46	0.6	1.71	2.05	1.32	2.52	1.72	0.9
16597	16597	Klf12	1.91	2.26	1.87	2.2	2.2	1.23	1.45	1.69	1.54	1.96	1.89	1.95	1.85	2.25	2.44	1.33	1.62	0.77	2.45	1.29	3.27	3.77	3.12	3.55	3.54	1.89	2.52	2.77	2.42	3.04	3.09	3.26	3.07	3.74	4.07	2.18	2.71	1.11	4	2.14
108900	108900	Fam72a	1.65	1.74	1.57	1.46	2.31	1.8	1.68	1.65	1.88	1	2.51	1.8	2	1.91	1.77	0.76	1.04	1.02	1.11	1.51	2.82	2.9	2.62	2.36	3.71	2.77	2.91	2.7	2.95	1.56	4.1	3	3.32	3.17	2.96	1.24	1.74	1.48	1.82	2.51
319944	319944	Taf2	7.81	6.81	7	7.28	7.32	7.83	8.27	8.06	9.7	7.58	6.87	6.26	7.74	7.9	7.51	7.21	7.61	7.19	8.39	8.22	13.33	11.34	11.66	11.78	11.75	12.03	14.32	13.2	15.25	11.77	11.2	10.48	12.86	13.12	12.53	11.83	12.77	10.43	13.7	13.68
240239	240239	Gpr151	0.08	0.04	0.04	0.12	0.12	0.23	0.49	0.47	0.85	0.28	0.08	0.08	0	0.12	0.2	0.47	0.58	0.12	0.59	0.54	0.14	0.07	0.07	0.19	0.19	0.35	0.84	0.77	1.33	0.43	0.13	0.13	0	0.2	0.33	0.77	0.98	0.17	0.96	0.9
16783	16783	Lamp1	320.17	284.09	269.02	289.37	273.53	391.05	317.28	327.14	361.07	348.74	280.04	296.2	275.29	268.25	267.21	363.35	328.07	379.51	365.22	336.18	546.68	473.19	448.49	468.32	439.35	601.13	549.35	535.84	567.55	541.58	456.36	495.37	457.33	445.65	445.95	596.25	550.31	550.27	596.24	559.5
382395	382395	Gm5174	0.02	0.03	0.06	0.04	0.04	0.02	0.02	0.03	0.01	0.02	0.04	0.02	0.03	0.01	0.01	0.02	0.03	0	0	0.01	0.03	0.05	0.1	0.07	0.06	0.03	0.03	0.04	0.01	0.04	0.06	0.03	0.05	0.02	0.01	0.03	0.06	0	0	0.01
106894	106894	Hmgxb3	7.8	8.23	9.4	8.04	8.66	8.79	10.42	9.12	8.69	8.4	8.35	8.01	7.99	8.86	8.45	7.11	8.69	7.04	7.84	8.08	13.33	13.72	15.67	13.01	13.91	13.51	18.05	14.94	13.66	13.05	13.61	13.4	13.27	14.72	14.11	11.66	14.57	10.2	12.81	13.45
12488	12488	Cd2ap	28.51	29.05	32.39	31.38	30.17	30.7	34.89	35.25	38.9	35.45	31.46	29.84	34.5	38.19	36.17	34.73	35.47	31.47	44.22	38.07	48.68	48.38	54	50.78	48.46	47.2	60.41	57.74	61.14	55.06	51.26	49.91	57.31	63.44	60.36	56.99	59.5	45.63	72.19	63.36
77042	77042	Hyal4	2.87	3.35	3.79	2.81	3.85	1.03	1.97	1.87	1.49	1.6	3.73	3.45	3.75	4.34	4.26	0.8	1.08	0.95	2.65	0.86	4.9	5.58	6.32	4.55	6.19	1.58	3.4	3.06	2.34	2.49	6.07	5.77	6.22	7.21	7.11	1.31	1.82	1.37	4.32	1.43
270151	270151	Nlrx1	7.97	8.13	7.88	7.76	7.1	8.25	9.42	9.91	11.46	8.29	9.08	8.58	7.44	7.63	7.57	9.01	9.48	7.67	9.04	10.44	13.61	13.54	13.13	12.56	11.41	12.69	16.32	16.23	18.01	12.88	14.79	14.35	12.35	12.67	12.63	14.78	15.9	11.12	14.76	17.38
66945	66945	Sdha	137.56	131.79	106.34	138.67	121.65	98.9	85.7	82.94	86.1	70.23	132.77	139.41	117.32	108.38	106.43	96.4	83.79	94.26	78.85	80.25	234.88	219.52	177.28	224.43	195.41	152.02	148.39	135.85	135.34	109.06	216.36	233.15	194.9	180.05	177.62	158.18	140.55	136.67	128.73	133.57
217944	217944	Rapgef5	4.15	3.88	4.07	3.73	3.33	4.26	6.29	6.65	7.37	4.88	4.28	3.98	4.65	4.8	4.21	5.78	6.19	3.86	6.38	6.34	7.08	6.45	6.78	6.03	5.35	6.55	10.88	10.9	11.59	7.57	6.97	6.66	7.73	7.97	7.03	9.48	10.38	5.6	10.42	10.56
26569	26569	Slc27a4	40.19	42.7	57.69	43.43	49.6	54.56	61.33	72.91	62.53	71.81	46.14	43.66	44.46	51.58	43.85	46.91	70.85	46.3	68.06	65.81	68.62	71.12	96.17	70.29	79.68	83.87	106.19	119.43	98.29	111.52	75.18	73.03	73.85	85.69	73.19	76.99	118.84	67.13	111.11	109.52
76157	76157	Slc35d3	0.09	0.12	0.02	0.03	0.05	0.07	0.08	0.05	0.02	0.05	0.07	0.15	0.02	0.03	0.12	0.03	0.1	0.15	0.17	0.03	0.16	0.21	0.04	0.05	0.08	0.11	0.13	0.08	0.04	0.08	0.12	0.25	0.04	0.05	0.21	0.05	0.16	0.22	0.28	0.05
225644	225644	Cplx4	0	0	0.04	0	0	0	0	0	0	0	0	0	0	0	0	0	0	0.04	0	0	0	0	0.07	0	0	0	0	0	0	0	0	0	0	0	0	0	0	0.06	0	0
72215	72215	1700001P01Rik	0	0	0	0	0	0.17	0	0.37	0	0	0	0.36	0	0.19	0	0	0.18	0	0.19	0.18	0	0	0	0	0	0.27	0	0.6	0	0	0	0.6	0	0.31	0	0	0.3	0	0.31	0.3
20266	20266	Scn1b	95.12	90.33	79.96	115.86	86.57	63.36	38.11	37.36	27.02	19.29	103.52	102.55	83.35	77.2	84.97	57.67	35.62	49.62	25.09	32.66	162.42	150.46	133.3	187.51	139.05	97.4	65.98	61.19	42.48	29.96	168.7	171.51	138.47	128.26	141.82	94.64	59.75	71.94	40.95	54.35
19285	19285	Cavin1	108.94	96.7	98.6	111.36	105.46	132.14	110.51	98.67	114.02	86.13	90.49	101.37	98.34	93.98	95.29	119.89	109.33	117.68	102.8	116.02	186.01	161.07	164.38	180.23	169.39	203.13	191.34	161.61	179.22	133.76	147.46	169.54	163.37	156.14	159.03	196.73	183.39	170.64	167.83	193.09
12933	12933	Crmp1	0	0.13	0	0.11	0.02	0.13	0.13	0.19	0.15	0.15	0.11	0.11	0.06	0.04	0.11	0.23	0.09	0.19	0.15	0.4	0	0.22	0	0.17	0.03	0.19	0.23	0.32	0.23	0.24	0.18	0.18	0.11	0.07	0.18	0.38	0.14	0.28	0.25	0.67
12801	12801	Cnr1	0.27	0.18	0.19	0.2	0.26	0.27	0.3	0.26	0.19	0.3	0.18	0.12	0.35	0.27	0.31	0.32	0.43	0.4	0.53	0.32	0.46	0.3	0.32	0.33	0.42	0.42	0.52	0.42	0.3	0.46	0.29	0.21	0.58	0.45	0.52	0.53	0.73	0.58	0.86	0.54
329828	329828	Myorg	9.86	11.58	8.61	11.43	9.07	6.8	6.32	5.26	5.83	3.87	10.92	11.77	10.41	8.84	8.97	7.8	5.48	6.8	5.51	5.35	16.83	19.28	14.35	18.5	14.57	10.46	10.94	8.61	9.16	6.01	17.79	19.68	17.29	14.68	14.97	12.8	9.2	9.85	8.99	8.91
20520	20520	Slc22a5	8.33	7.25	6.57	5.59	6.84	6	6.94	5.91	5.44	6.45	7.56	7.07	7.49	7.13	7.23	7.9	6.45	7.88	6.43	5.93	14.22	12.08	10.95	9.05	10.99	9.22	12.02	9.68	8.55	10.02	12.32	11.83	12.44	11.84	12.06	12.96	10.82	11.43	10.5	9.86
56739	56739	Rec8	6.94	13.89	11.02	10.31	6.55	5.01	7.44	3.04	3.31	3.52	6.88	8.99	8.13	9.31	11.95	3.61	3.3	5.6	7.23	4.78	11.84	23.14	18.37	16.69	10.52	7.7	12.88	4.98	5.21	5.47	11.21	15.04	13.5	15.46	19.94	5.92	5.53	8.12	11.81	7.95
14370	14370	Fzd8	1.97	2.38	2.13	2.12	2.31	1.81	2.22	2.62	1.96	2.05	2.12	2.1	2.04	2.29	2.27	2.15	2.2	1.88	2.49	2.18	3.37	3.97	3.55	3.43	3.72	2.79	3.84	4.29	3.09	3.18	3.45	3.51	3.38	3.8	3.78	3.53	3.7	2.73	4.06	3.62
59014	59014	Rrs1	16.43	14	19.46	16.9	14.64	21.9	20.83	20.38	28.15	19.73	17.08	16.42	17.78	19.4	17.18	20.21	19.36	23.48	21.09	23.4	28.06	23.33	32.44	27.35	23.52	33.66	36.07	33.38	44.25	30.63	27.83	27.46	29.53	32.22	28.68	33.17	32.47	34.05	34.44	38.94
68135	68135	Eif3h	242.73	257.22	260.83	248.36	263.93	245.59	240.44	254.63	228.3	269.4	257.19	249.69	248.26	250.95	248.99	262.53	247.13	249.98	267.43	234.44	414.46	428.44	434.83	401.95	423.94	377.52	416.3	417.08	358.86	418.37	419.12	417.59	412.42	416.91	415.54	430.81	414.54	362.47	436.58	390.19
69719	69719	Cad	4.88	3.87	4.49	4.94	4.44	5.34	7.47	6.74	9.46	4.91	4.62	5.08	4.81	4.48	5.23	6.91	7.2	6.09	6.36	8.61	8.33	6.45	7.48	8	7.13	8.21	12.94	11.04	14.86	7.63	7.52	8.5	7.98	7.44	8.74	11.35	12.07	8.82	10.38	14.32
19713	19713	Ret	1.07	0.78	0.72	1.09	0.91	1.49	1.63	1.37	1.84	1.04	0.95	1.07	1.48	1.36	1.22	1.12	1.16	1.16	1.46	1.25	1.82	1.31	1.19	1.77	1.46	2.29	2.82	2.25	2.9	1.61	1.54	1.79	2.46	2.26	2.03	1.84	1.95	1.68	2.38	2.08
68750	68750	Rreb1	10.47	10.82	10.66	10.92	10.59	8.89	13.42	12.99	12.52	11.17	8.34	8.45	8.18	8.44	9.26	10.56	12.56	7.7	10.77	11.63	17.88	18.02	17.77	17.68	17.01	13.66	23.24	21.28	19.68	17.34	13.59	14.13	13.6	14.03	15.45	17.32	21.06	11.16	17.59	19.36
224019	224019	Tmem191c	0.91	0.62	0.78	0.58	0.94	1.01	0.49	0.84	0.62	0.8	0.63	0.63	0.58	0.42	0.62	0.83	0.83	0.87	1	0.82	1.55	1.04	1.3	0.93	1.52	1.55	0.84	1.37	0.97	1.24	1.03	1.05	0.96	0.7	1.04	1.36	1.39	1.26	1.63	1.37
14534	14534	Kat2a	13.29	13.42	14.26	15.86	14.03	17.85	20.62	18.06	22.24	15.45	12.85	12.84	14.35	12.9	13.47	17.16	17.96	16.12	13.85	18.34	22.69	22.35	23.78	25.66	22.53	27.44	35.71	29.58	34.96	23.99	20.93	21.48	23.84	21.44	22.49	28.17	30.13	23.37	22.6	30.53
242297	242297	Fam110b	1.09	1.16	1.16	1.06	1.02	1.27	1.23	1.46	1.33	1.18	1.27	1.11	1.08	0.96	0.99	1.82	1.47	1.74	0.99	1.5	1.85	1.93	1.94	1.72	1.64	1.95	2.14	2.39	2.08	1.84	2.07	1.85	1.79	1.59	1.65	2.99	2.47	2.53	1.62	2.5
244548	244548	Elmod2	6.62	6.04	5.27	6.33	6.52	5.89	6.31	6.83	6.81	5.77	6.62	5.69	6.14	6.74	6.57	6.06	6.52	5.76	6.89	5.25	11.31	10.07	8.79	10.24	10.47	9.06	10.92	11.19	10.71	8.96	10.79	9.52	10.2	11.19	10.96	9.95	10.94	8.36	11.24	8.73
21956	21956	Tnnt2	19.62	8.25	5.36	7.37	6	99.27	34.96	34.69	12.46	94.96	8.41	14.04	10.59	10.58	12.13	96.65	99.83	104.68	92.53	64.26	33.5	13.74	8.93	11.92	9.63	152.6	60.54	56.82	19.59	147.47	13.7	23.48	17.6	17.58	20.24	158.6	167.45	151.78	151.06	106.95
326622	326622	Upf2	13.59	13.45	14.71	13.18	13.78	11.77	12.89	13.52	12.7	14.95	13.89	13.9	15.21	15.1	13.98	12.19	13.68	12.14	15.19	12.85	23.21	22.41	24.52	21.33	22.14	18.1	22.31	22.15	19.96	23.21	22.64	23.25	25.27	25.08	23.33	20.01	22.94	17.6	24.79	21.39
19268	19268	Ptprf	62.4	77.45	83.83	68.66	72.58	51.34	71.11	75.31	64.46	64.75	76.38	73.06	73.8	79.8	80.62	65.4	74.43	43.33	67.9	72.26	106.55	129	139.76	111.13	116.58	78.92	123.12	123.36	101.32	100.56	124.47	122.19	122.61	132.57	134.54	107.32	124.85	62.83	110.86	120.25
67223	67223	Rrp15	13.36	11.56	14.53	15.71	14.81	17.45	16.02	15.89	21.49	15.62	13.42	14.69	15.55	14.11	15.29	15.58	17.79	22.15	16.8	18.21	22.8	19.26	24.22	25.42	23.79	26.82	27.74	26.03	33.78	24.26	21.87	24.57	25.84	23.45	25.51	25.56	29.84	32.12	27.43	30.3
13722	13722	Aimp1	56.65	65.49	59.98	63.74	61.34	65.86	56.3	62.2	61.47	66.86	66.5	64.82	66.65	64.48	60.81	59.98	58.18	73.97	62.76	56.86	96.72	109.08	99.99	103.16	98.53	101.23	97.47	101.89	96.62	103.83	108.38	108.41	110.72	107.12	101.49	98.43	97.59	107.26	102.45	94.63
209027	209027	Pycr1	1.99	1.39	1.02	2.42	1.93	2.84	1.97	2	2.09	1.72	1.69	1.89	1.88	1.74	1.97	4.7	3.23	3.58	2.85	3.51	3.4	2.31	1.71	3.91	3.1	4.37	3.41	3.27	3.29	2.67	2.75	3.16	3.13	2.88	3.29	7.71	5.42	5.19	4.66	5.84
15441	15441	Hp1bp3	46.66	47.78	46.84	44.71	48.76	52.03	51.22	50.24	49.85	46.97	43.72	44.52	46.86	47.31	47.72	46.72	49.59	44.88	49.39	45.65	79.68	79.58	78.09	72.37	78.33	79.99	88.69	82.3	78.37	72.94	71.24	74.45	77.85	78.61	79.65	76.67	83.19	65.07	80.64	75.98
237313	237313	Il20ra	25.6	30.75	31.18	29.06	39.03	27.83	35.3	27.74	18.59	28.81	22.01	23.62	27.17	29.97	33.6	22.81	30.72	18.5	24.56	15.65	43.7	51.22	51.99	47.04	62.69	42.78	61.13	45.43	29.22	44.74	35.88	39.51	45.14	49.78	56.07	37.42	51.52	26.83	40.1	26.05
17957	17957	Napb	3.03	2.17	2.19	2.03	2.18	2.96	3.42	2.51	1.95	2.04	2.19	2.73	2.18	1.95	1.76	2.39	2.72	1.51	1.95	2.04	5.17	3.62	3.66	3.29	3.5	4.55	5.91	4.11	3.06	3.17	3.57	4.57	3.62	3.24	2.93	3.92	4.57	2.19	3.19	3.4
20102	20102	Rps4x	1517.97	1578.77	1627	1536.27	1721.63	1899.7	1553.91	1606.98	1613.67	1793.49	1526.14	1468.15	1565.09	1597.46	1554.73	1628.59	1638.58	2034.17	1759.98	1545.61	2591.88	2629.64	2712.36	2486.35	2765.35	2920.25	2690.48	2632.2	2536.46	2785.26	2487.02	2455.35	2599.98	2653.92	2594.69	2672.48	2748.57	2949.49	2873.25	2572.37
66394	66394	Nosip	16.82	17.94	18.72	17.29	18.6	21.97	21.28	22.3	23.51	21.46	19.67	19.55	21.95	20.61	19.43	19.32	20.07	23.53	18.53	17.72	28.72	29.89	31.21	27.99	29.88	33.76	36.84	36.53	36.96	33.33	32.06	32.69	36.46	34.24	32.43	31.71	33.67	34.12	30.24	29.49
208994	208994	Fam83b	20.46	24.97	26.75	23.29	26.16	20.35	25.62	31.93	31.73	29.5	19.58	17.65	19.12	24.91	22.97	20.01	29.61	17.06	22.42	27.64	34.94	41.59	44.6	37.7	42.01	31.28	44.36	52.31	49.87	45.81	31.9	29.51	31.77	41.38	38.33	32.84	49.66	24.74	36.61	45.99
104082	104082	Wdr7	5.61	5.34	4.63	5.34	4.82	4.08	4.66	4.63	4.81	4.24	5.03	5.05	4.9	4.85	4.99	5.81	5.61	4.3	4.94	5.07	9.58	8.89	7.72	8.65	7.75	6.27	8.06	7.59	7.55	6.58	8.2	8.45	8.13	8.06	8.32	9.53	9.41	6.23	8.06	8.44
107022	107022	Gramd3	29.94	35.32	41.81	32.93	37.85	30.72	32.82	32.62	28.83	40.26	42.54	36.5	39.37	41.78	41.64	32.33	35.46	36.62	40.46	38.73	51.12	58.83	69.69	53.3	60.8	47.23	56.83	53.44	45.32	62.52	69.33	61.05	65.4	69.41	69.5	53.06	59.48	53.1	66.06	64.45
74571	74571	Kcnk16	0	0	0	0	0.06	0.03	0	0.08	0.05	0.08	0	0	0	0	0	0	0.03	0.03	0.03	0.03	0	0	0	0	0.09	0.04	0	0.14	0.09	0.13	0	0	0	0	0	0	0.05	0.04	0.05	0.05
243535	243535	BC048671	0	0.25	0.49	0.43	0.1	0.22	0	0.13	0	0.32	0.26	0.19	0.13	0.26	0.25	0.25	0.13	0.12	0.19	0	0	0.42	0.81	0.7	0.16	0.33	0	0.21	0	0.5	0.42	0.32	0.21	0.43	0.42	0.41	0.21	0.18	0.31	0
19682	19682	Rdh5	3.29	2.42	2.21	2.28	1.92	4.21	3.56	3.35	2.66	2.86	2.19	1.96	2.49	2.64	2.15	3.63	2.84	3.57	3.38	2.16	5.62	4.04	3.69	3.69	3.08	6.47	6.16	5.49	4.19	4.44	3.58	3.28	4.13	4.38	3.59	5.96	4.77	5.18	5.52	3.6
100039089	100039089	Mup13	0.17	0	0	0.16	0.04	0	0	0.26	0	0	0	0	0	0.28	0	0	0	0	0.33	0	0.29	0	0	0.26	0.06	0	0	0.43	0	0	0	0	0	0.47	0	0	0	0	0.54	0
69692	69692	Hddc2	14.61	16.67	13.59	15.62	14.2	16.39	11.13	16.26	23.37	18.44	16.52	13.25	15.91	15.22	11.92	17.7	14.22	17.59	18.89	15.84	24.95	27.77	22.65	25.27	22.81	25.2	19.27	26.63	36.74	28.64	26.92	22.15	26.43	25.29	19.89	29.05	23.86	25.5	30.84	26.37
19264	19264	Ptprc	15.32	8.04	8.68	10.16	9.74	17.15	18.12	17.8	16.21	24.08	8.91	10.71	12.11	8.52	10.32	24.63	21.07	25.7	19.69	20.15	26.17	13.39	14.48	16.45	15.64	26.36	31.37	29.16	25.48	37.39	14.52	17.91	20.12	14.16	17.22	40.42	35.34	37.26	32.15	33.54
19716	19716	Bex1	11.14	4.19	3.28	4.79	2.89	31.97	12.71	10.75	5.9	30.35	1.79	7.48	3.77	5.15	3.94	29.25	32.3	36.66	34.5	28.86	19.01	6.97	5.46	7.75	4.64	49.15	22.01	17.62	9.27	47.14	2.91	12.51	6.27	8.55	6.57	48	54.18	53.16	56.32	48.03
20463	20463	Cox7a2l	220.55	224.12	218.62	195.54	217.75	259.66	190.28	217.99	180.7	238.06	213.12	194.03	191.04	188.03	185.92	215.55	209.44	247.81	211.99	175.91	376.58	373.3	364.46	316.47	349.76	399.15	329.46	357.07	284.03	369.71	347.3	324.51	317.36	312.38	310.29	353.72	351.32	359.32	346.08	292.76
20745	20745	Spock1	0.15	0.11	0.07	0.14	0.07	0.26	0.23	0.16	0.2	0.1	0.27	0.3	0.47	0.11	0.14	0.23	0.42	0.57	0.23	0.41	0.25	0.18	0.11	0.23	0.11	0.4	0.39	0.27	0.31	0.16	0.43	0.5	0.79	0.18	0.24	0.39	0.71	0.82	0.38	0.69
258482	258482	Olfr266	0	0	0	0	0	0	0	0	0	0.09	0	0	0	0	0	0	0	0	0	0	0	0	0	0	0	0	0	0	0	0.14	0	0	0	0	0	0	0	0	0	0
24083	24083	Natd1	9.98	11.02	10.59	8.3	8.63	5.73	8.3	7.53	5.46	7.6	9.06	8.33	8.35	8.28	9.58	5.43	5.75	4.01	7	4.93	17.03	18.36	17.65	13.44	13.86	8.81	14.38	12.33	8.59	11.8	14.76	13.94	13.88	13.75	15.99	8.91	9.64	5.81	11.42	8.2
73614	73614	Rhox13	0	0	0.06	0	0	0	0	0	0	0	0	0	0	0	0	0	0	0	0	0	0	0	0.1	0	0	0	0	0	0	0	0	0	0	0	0	0	0	0	0	0
51869	51869	Rif1	4.67	4.54	4.09	4.13	4.2	3.32	4.56	4.27	3.98	3.98	3.29	3.28	3.5	4.17	3.95	3.23	4.12	3.23	3.56	3.38	7.97	7.55	6.81	6.68	6.75	5.11	7.9	6.99	6.26	6.17	5.36	5.49	5.81	6.92	6.58	5.3	6.91	4.68	5.82	5.63
14663	14663	Glycam1	0	0	0	0	0	0	0	0	0.18	0.18	0	0.18	0	0	0.18	0.34	0	0	0	0	0	0	0	0	0	0	0	0	0.28	0.28	0	0.3	0	0	0.3	0.55	0	0	0	0
26388	26388	Ifi202b	9.91	10.17	9.65	9.41	8.14	15.45	14.41	17.02	18.39	19.52	8.31	9.14	9.33	14.66	10.18	12.33	19.32	13.06	17.56	22.63	16.92	16.94	16.09	15.23	13.08	23.75	24.96	27.88	28.91	30.32	13.55	15.29	15.5	24.35	16.99	20.23	32.41	18.94	28.66	37.66
16538	16538	Kcns1	0.47	0.58	0.52	0.57	0.53	0.28	0.34	0.36	0.23	0.24	0.77	0.53	0.69	0.87	0.66	0.33	0.31	0.2	0.36	0.26	0.81	0.97	0.87	0.93	0.85	0.43	0.6	0.59	0.37	0.38	1.25	0.88	1.15	1.44	1.11	0.54	0.51	0.28	0.59	0.43
54713	54713	Fezf2	0	0	0	0	0	0	0.01	0	0.03	0	0	0	0	0	0.02	0	0.01	0	0.01	0	0	0	0	0	0	0	0.02	0	0.04	0	0	0	0	0	0.04	0	0.02	0	0.02	0
20615	20615	Snapin	39.84	34.21	32.9	35.16	34.52	28.53	26.54	23.5	28.08	28.25	32.63	33.08	32.42	31.93	33.43	28.89	25.57	30.73	28.95	27.18	68.02	56.98	54.84	56.9	55.44	43.85	45.96	38.5	44.14	43.87	53.18	55.32	53.86	53.05	55.79	47.4	42.89	44.56	47.27	45.23
59005	59005	Trappc2l	58.68	58.54	49.32	58.92	59.35	61.2	45.7	52.54	55.5	54.88	51.5	52.26	53.77	51.22	53.38	60.73	54.06	83.85	54.72	48.65	100.19	97.51	82.22	95.36	95.33	94.08	79.13	86.06	87.24	85.23	83.93	87.4	89.32	85.09	89.09	99.66	90.68	121.58	89.33	80.96
20979	20979	Syt1	0.09	0.13	0.06	0.13	0.06	0.03	0.03	0.03	0	0	0.07	0.07	0.12	0.07	0.1	0	0.07	0.04	0.04	0.03	0.16	0.22	0.1	0.21	0.09	0.04	0.05	0.05	0	0	0.12	0.12	0.19	0.11	0.17	0	0.12	0.06	0.06	0.05
12608	12608	Cebpb	60.35	56.74	67.44	59.47	57.94	88.21	84.36	83.04	98.94	77.68	57.46	65.11	56.6	58.25	59.07	75.54	82.54	124.16	75.38	102.27	103.04	94.51	112.42	96.25	93.07	135.6	146.06	136.01	155.51	120.63	93.64	108.9	94.03	96.77	98.58	123.96	138.45	180.03	123.07	170.2
20607	20607	Sstr3	0.05	0.13	0.13	0.06	0.05	0.02	0	0.05	0.03	0.03	0.03	0.02	0.16	0.03	0.11	0.08	0.02	0.03	0.02	0.02	0.08	0.21	0.21	0.1	0.08	0.02	0	0.08	0.05	0.05	0.05	0.03	0.26	0.04	0.18	0.13	0.03	0.04	0.03	0.03
170716	170716	Cyp4f13	12.66	11.24	11.8	12.62	11.79	13.04	12.93	10.42	10.75	9.77	14.02	11.88	12.79	12.45	12.04	12.02	12.25	13.66	11.33	9.47	21.61	18.72	19.67	20.42	18.93	20.04	22.39	17.06	16.9	15.18	22.86	19.86	21.24	20.69	20.09	19.73	20.55	19.81	18.5	15.76
67196	67196	Ube2t	3.63	3.46	2.96	4.23	4.69	6.19	5.69	4.69	5.4	2.81	3.03	4.09	3.72	3.63	4.07	3.46	3.85	4.9	3.16	2.74	6.19	5.76	4.94	6.84	7.53	9.52	9.86	7.69	8.48	4.36	4.94	6.84	6.18	6.03	6.79	5.67	6.46	7.1	5.16	4.56
66508	66508	Lamtor1	70.43	67.58	66.35	71.5	68.83	83.1	65.06	78.18	83.2	82.65	70.65	71.14	65.67	64.59	66.98	74.57	70.84	88.98	75.38	73.34	120.26	112.56	110.62	115.71	110.55	127.74	112.64	128.05	130.78	128.36	115.14	118.97	109.1	107.3	111.79	122.36	118.83	129.02	123.06	122.06
259302	259302	Srgap3	1.45	0.78	0.78	0.96	0.91	1.5	1.56	1.27	1.35	1.36	0.85	0.83	0.84	0.81	0.61	1.7	1.64	1.12	1.78	1.54	2.48	1.3	1.31	1.56	1.46	2.31	2.7	2.07	2.12	2.12	1.38	1.39	1.4	1.34	1.02	2.78	2.75	1.62	2.91	2.56
225283	225283	Rprd1a	10.15	9.4	10.12	10.51	10.49	8.67	9.99	8.4	7.92	8.98	10.73	10.14	9.49	10.38	9.89	8.85	10.43	9.18	9.2	8.96	17.33	15.66	16.86	17.01	16.84	13.32	17.3	13.76	12.45	13.94	17.49	16.96	15.77	17.24	16.51	14.52	17.5	13.32	15.02	14.91
69028	69028	Mitd1	12.29	12.7	13.41	14.17	14.35	12.79	17.03	14.06	14.54	14.13	12.84	14.03	15.4	12.92	12.42	11.14	12.3	13.34	12.38	13.58	20.98	21.15	22.35	22.94	23.05	19.66	29.49	23.02	22.86	21.95	20.92	23.46	25.58	21.46	20.72	18.27	20.63	19.34	20.21	22.61
22018	22018	Tpo	0	0	0	0	0	0	0	0.02	0.04	0.04	0	0	0.01	0	0	0.04	0	0	0.02	0.03	0	0	0	0	0	0	0	0.03	0.07	0.06	0	0	0.02	0	0	0.06	0	0	0.03	0.05
68347	68347	Mettl26	11.42	12.22	10	11.34	11.75	12.07	10.18	10.45	8.7	8.16	11.11	12.51	12.01	9.46	11.88	10.83	9.98	14.31	10.23	10.95	19.5	20.35	16.67	18.35	18.88	18.56	17.63	17.12	13.67	12.68	18.1	20.92	19.95	15.71	19.82	17.77	16.75	20.74	16.7	18.22
12053	12053	Bcl6	34.99	35.75	33.44	36.18	39.7	35.5	53.28	43.43	34.2	32.16	46.53	48.8	52.17	43.19	43.16	38.01	38.07	30.32	40.27	29.16	59.75	59.55	55.75	58.56	63.77	54.57	92.25	71.13	53.75	49.94	75.83	81.61	86.66	71.76	72.03	62.37	63.86	43.96	65.75	48.53
545366	545366	Cfhr2	0.04	0	0.04	0.18	0.09	0.17	0.09	0.07	0.18	0.08	0.05	0.09	0.22	0	0.04	0.1	0	0.04	0.05	0.21	0.08	0	0.07	0.29	0.14	0.26	0.16	0.12	0.28	0.12	0.09	0.15	0.37	0	0.07	0.16	0	0.06	0.09	0.35
107995	107995	Cdc20	10.62	11.88	14.76	14.71	13.64	25.31	19.19	24.97	38.67	18.68	9.67	11.5	10.88	11.66	11.15	18.59	21.79	19.02	17.18	21.46	18.13	19.79	24.61	23.81	21.9	38.91	33.23	40.9	60.78	29.01	15.76	19.24	18.08	19.37	18.6	30.51	36.54	27.57	28.05	35.71
15273	15273	Hivep2	10.09	9.04	7.96	8.48	7.68	7.17	9.23	7.47	5.97	8.82	6.34	8.09	6.61	7.14	7.38	9.15	11.31	6.12	9.24	8.35	17.22	15.06	13.28	13.72	12.34	11.02	15.97	12.23	9.38	13.7	10.32	13.52	10.97	11.86	12.32	15.02	18.97	8.87	15.09	13.89
58801	58801	Pmaip1	3.25	2.59	3	2.92	3	6.25	5.91	6.77	6.99	8.49	3.07	3.3	3.42	2.97	2.6	6.52	8.44	7.56	10.34	9.47	5.56	4.32	5	4.72	4.81	9.61	10.23	11.09	10.98	13.18	5	5.52	5.69	4.93	4.34	10.7	14.16	10.96	16.88	15.76
68215	68215	Fam98b	18.91	18.2	16.36	22.4	20.76	22.67	21.18	20.89	22.48	20.39	17.48	17.33	21.01	20.37	17.51	21.82	20.12	25.84	21.1	22.58	32.29	30.31	27.27	36.25	33.35	34.85	36.68	34.21	35.34	31.66	28.49	28.98	34.91	33.84	29.22	35.8	33.76	37.47	34.45	37.58
66155	66155	Ufc1	66.49	71.22	71.23	80.49	79.9	86.3	67.19	72.93	89.22	72.96	75.38	76.57	77.39	78.08	80.46	82.1	66.18	103.36	86.97	66.09	113.53	118.63	118.74	130.26	128.33	132.66	116.33	119.46	140.24	113.3	122.84	128.06	128.56	129.71	134.28	134.72	111.02	149.87	141.98	109.99
55985	55985	Cxcl13	49.26	18.94	13.05	11.24	7.65	19.33	22.72	4.18	45.69	10.2	10.69	6.84	5.3	5.4	7.27	4.75	3.2	3.81	4.61	7.3	84.11	31.55	21.76	18.19	12.28	29.71	39.34	6.84	71.82	15.83	17.43	11.45	8.8	8.97	12.13	7.79	5.37	5.53	7.52	12.14
210741	210741	Kcnk12	0	0	0.01	0	0	0.03	0.07	0.14	0.03	0.11	0.04	0.03	0.01	0	0	0	0.03	0.03	0.03	0.01	0	0	0.02	0	0	0.05	0.12	0.23	0.05	0.17	0.06	0.06	0.01	0	0	0	0.06	0.05	0.06	0.01
118568652	118568652	LOC118568652	0.65	0.46	0.62	0.63	0.69	0.61	0.63	0.45	0.22	0.81	2.15	1.8	1.75	1.1	1.05	0.65	0.32	0.43	1.29	0.2	1.12	0.76	1.04	1.02	1.1	0.94	1.08	0.74	0.34	1.25	3.51	3.01	2.9	1.83	1.76	1.06	0.54	0.62	2.1	0.33
241116	241116	Cfap65	0	0	0	0.01	0	0	0	0.02	0	0.03	0.02	0	0	0	0	0	0.02	0	0	0	0	0	0	0.02	0	0	0	0.03	0	0.04	0.03	0	0	0	0	0	0.03	0	0	0
15248	15248	Hic1	3.79	2.11	2.82	3.03	2.66	3.96	3.2	2.94	3.11	2.45	1.07	1.24	1.35	1.16	1.34	3.11	3.28	3.58	1.97	3.2	6.47	3.51	4.7	4.9	4.27	6.09	5.54	4.81	4.89	3.81	1.75	2.08	2.24	1.92	2.23	5.1	5.5	5.19	3.22	5.33
108167695	108167695	Gm20620	0	0	0	0.85	0	0.75	0.92	0	0	0	0	0.77	0	0	0	0	0	0	0.92	0	0	0	0	1.37	0	1.16	1.59	0	0	0	0	1.3	0	0	0	0	0	0	1.5	0
214531	214531	Tmprss13	33.36	48.15	51.18	38.67	45.94	29.95	36.23	36.66	28.64	40.31	46.87	40.75	42.88	48.37	49.23	28.73	31.16	26.05	32.64	32.36	56.95	80.2	85.33	62.58	73.8	46.04	62.73	60.05	45.02	62.61	76.38	68.16	71.23	80.36	82.15	47.14	52.26	37.77	53.29	53.86
67288	67288	Srek1ip1	9.21	8.76	7.76	9.31	8.1	8.1	7.98	7.83	8	7.12	7.53	6.65	8.8	8.17	7.52	8.31	7.71	9.15	9.3	6.13	15.73	14.58	12.94	15.07	13.02	12.46	13.82	12.83	12.58	11.06	12.27	11.12	14.62	13.57	12.55	13.64	12.94	13.27	15.18	10.21
15566	15566	Htr7	0.29	0.27	0.07	0.38	0.35	0.48	0.25	0.41	0.39	0.34	0.35	0.49	0.39	0.34	0.22	0.49	0.53	0.45	0.43	0.68	0.5	0.45	0.11	0.62	0.57	0.74	0.43	0.67	0.62	0.52	0.57	0.82	0.65	0.57	0.37	0.81	0.89	0.65	0.69	1.14
235472	235472	Prtg	0.09	0.08	0.05	0.07	0.04	0.03	0.08	0.06	0.05	0.1	0.04	0.02	0.04	0.03	0.06	0.08	0.13	0.05	0.06	0.09	0.15	0.14	0.09	0.11	0.07	0.05	0.13	0.1	0.07	0.15	0.07	0.03	0.07	0.06	0.1	0.13	0.21	0.07	0.1	0.14
69387	69387	Dnajb13	0.4	0.09	0.17	0.07	0.52	0.33	0	0.21	0	0.47	0.35	0.31	0.34	0.28	0.34	0.37	0	0.79	0.09	0.39	0.68	0.14	0.28	0.11	0.83	0.51	0	0.34	0	0.73	0.57	0.52	0.57	0.46	0.57	0.6	0	1.15	0.14	0.65
22627	22627	Ywhae	199.7	199.46	198.76	212.83	195.6	251.01	225.76	221.98	258.44	211.91	189.29	197.38	209.06	195.36	188.85	233.82	237.65	263.31	221.5	239.1	340.98	332.22	331.36	344.45	314.18	385.86	390.89	363.6	406.24	329.09	308.47	330.11	347.29	324.56	315.17	383.69	398.65	381.79	361.62	397.93
68396	68396	Nat8	0.27	0.15	0.22	0.16	0.05	0.27	0.08	0.23	0.3	0.21	0	0.07	0.14	0	0.42	0.07	0.3	0.09	0	0.3	0.47	0.25	0.37	0.26	0.08	0.41	0.14	0.37	0.47	0.33	0	0.13	0.23	0	0.7	0.11	0.51	0.13	0	0.49
54419	54419	Cldn6	0	0	0	0	0	0	0	0	0.05	0	0	0	0.05	0	0	0.1	0	0	0	0	0	0	0	0	0	0	0	0	0.08	0	0	0	0.08	0	0	0.16	0	0	0	0
212996	212996	Galnt17	4.03	4.78	3.16	6.31	5.16	5.05	4.95	3.43	4.03	2.59	7.46	6.52	10.73	8.57	8.33	6.8	4.23	5.6	4.07	4.69	6.88	7.96	5.26	10.22	8.29	7.77	8.57	5.61	6.33	4.02	12.16	10.9	17.82	14.23	13.9	11.16	7.1	8.11	6.65	7.8
105841	105841	Dennd3	1.15	0.77	0.85	0.79	0.75	1.27	1.3	1.19	1.65	1.28	1.47	1.38	1.57	1.23	1.03	1.25	1.28	1.07	1.64	1.33	1.96	1.29	1.42	1.28	1.2	1.96	2.24	1.96	2.6	1.98	2.39	2.31	2.61	2.04	1.71	2.04	2.15	1.55	2.68	2.22
51786	51786	Cpsf2	9.13	8.7	9.24	9.31	9.72	9.72	10.46	10.94	12.92	10.77	8.99	8.95	9.6	8.96	9.28	9.75	10.99	10.22	10.21	10.33	15.6	14.49	15.41	15.07	15.61	14.94	18.11	17.92	20.31	16.73	14.65	14.96	15.95	14.89	15.49	16.01	18.44	14.82	16.66	17.2
52708	52708	Zfp410	21.81	23.62	24	19.88	22.54	22.31	24.54	24.54	23.01	22.79	22.41	19.57	22.38	24.64	23.22	19.94	22.5	20.76	21	19.44	37.23	39.34	40	32.18	36.21	34.29	42.48	40.2	36.17	35.4	36.52	32.73	37.18	40.93	38.76	32.72	37.74	30.1	34.29	32.35
243897	243897	Ggn	0.33	0.32	0.34	0.43	0.44	0.6	0.76	0.37	0.75	0.63	0.37	0.36	0.45	0.48	0.4	0.58	0.61	0.36	0.29	0.8	0.57	0.54	0.57	0.7	0.71	0.92	1.31	0.6	1.18	0.97	0.6	0.61	0.74	0.79	0.66	0.95	1.02	0.52	0.48	1.32
235323	235323	Usp28	9.12	7.01	7.25	8.07	6.89	7.8	8.14	7.03	7.32	6.47	7.11	9.97	8.3	8.73	8.34	7.55	8.19	7.61	7.66	6.28	15.56	11.67	12.09	13.06	11.07	11.99	14.09	11.52	11.5	10.05	11.59	16.68	13.79	14.5	13.93	12.4	13.74	11.03	12.5	10.45
15002	15002	H2-Ob	0.4	0.53	0.39	0.32	0.37	0.54	0.43	0.46	0.21	0.71	0.29	0.46	0.61	0.54	0.36	0.63	0.67	0.67	0.55	0.43	0.68	0.89	0.65	0.51	0.59	0.83	0.74	0.76	0.34	1.11	0.48	0.76	1.01	0.9	0.6	1.03	1.13	0.96	0.9	0.72
11622	11622	Ahr	15.76	18.3	18.08	16.18	19.56	14.61	20.24	18	13.18	15.95	15.05	12.7	16.29	17.75	17.39	13.51	16.98	11.82	13.45	11.36	26.9	30.48	30.14	26.18	31.42	22.46	35.05	29.48	20.71	24.77	24.53	21.24	27.06	29.48	29.01	22.18	28.49	17.14	21.95	18.9
15227	15227	Foxf1	0	0	0	0.03	0	0.13	0.06	0.11	0.11	0.11	0.03	0.08	0.08	0.05	0.08	0.13	0.08	0.11	0.05	0.27	0	0	0	0.04	0	0.2	0.1	0.18	0.17	0.17	0.04	0.14	0.14	0.09	0.13	0.22	0.13	0.15	0.09	0.44
12537	12537	Cdk11b	46.23	43.45	43.24	46.11	45.93	54.71	53.81	43.9	50.9	45.88	46.61	44.72	48.58	46.48	46.12	48.37	47.05	53.76	47.08	49.51	78.93	72.37	72.09	74.63	73.78	84.1	93.18	71.91	80.01	71.25	75.95	74.79	80.7	77.22	76.97	79.37	78.93	77.95	76.87	82.4
104174	104174	Gldc	3.67	4.82	4.28	3.98	4.92	3.28	4.44	2.57	3.38	2.04	4.83	4.26	5.76	6.82	7.18	3.37	2.51	3.52	2.7	2.27	6.26	8.03	7.13	6.44	7.9	5.04	7.69	4.21	5.32	3.17	7.87	7.12	9.58	11.33	11.98	5.52	4.22	5.1	4.41	3.79
55943	55943	Stx8	17.9	18.14	24.43	23.25	23.62	19.63	12.68	25.25	24.09	18.02	20.87	27.38	20.1	18.73	18.75	25.02	21.67	27.21	21.1	24.3	30.56	30.21	40.72	37.63	37.94	30.18	21.95	41.36	37.87	27.99	34	45.8	33.39	31.12	31.29	41.06	36.34	39.45	34.45	40.44
69549	69549	2310009B15Rik	12.66	12.63	14.08	16.11	13.94	13.93	11.19	9.73	13.07	16.61	15.54	17.93	10.72	10.61	10.33	10.97	10.89	14.75	12.04	8.87	21.61	21.04	23.48	26.07	22.39	21.41	19.37	15.94	20.55	25.79	25.32	29.99	17.81	17.63	17.24	18.01	18.27	21.39	19.65	14.77
75593	75593	Malsu1	26.42	25.86	25.65	29.98	27.6	26.56	19.76	22.54	20.7	20.3	24	28.19	20.82	23.53	26.5	23.3	20.69	26.15	24.65	19.01	45.11	43.07	42.75	48.52	44.33	40.84	34.21	36.93	32.54	31.52	39.1	47.14	34.59	39.1	44.22	38.23	34.71	37.92	40.25	31.64
20778	20778	Scarb1	31.32	27.41	22.8	30.12	28.18	31.44	31.56	34.89	40.9	28.47	34.55	28.97	30.78	27.15	26.31	34.87	29.28	33.55	34.24	33.86	53.47	45.66	38.01	48.75	45.26	48.33	54.64	57.14	64.29	44.22	56.3	48.46	51.13	45.11	43.9	57.22	49.12	48.64	55.9	56.36
110957	110957	D1Pas1	0.02	0.06	0.06	0.04	0.04	0.04	0	0.02	0.02	0.04	0.02	0	0	0.04	0.04	0.04	0.04	0.06	0.02	0.08	0.03	0.1	0.1	0.06	0.06	0.06	0	0.03	0.03	0.06	0.03	0	0	0.07	0.07	0.06	0.07	0.08	0.03	0.13
15384	15384	Hnrnpab	131.89	134.95	143.69	144.64	149.24	177.04	165.4	170.2	220.44	172.98	126.06	133.77	143.95	144.54	132.07	171.2	174.88	204.67	180.09	207.36	225.2	224.78	239.55	234.08	239.72	272.15	286.37	278.78	346.5	268.64	205.43	223.72	239.14	240.12	220.41	280.93	293.35	296.77	294.01	345.11
71405	71405	Fam83c	8.02	10.75	12.61	9.65	10.78	6.17	10.94	16.52	12.28	14.63	9.5	9.63	11.13	11.2	11.31	7.77	9.89	3.13	8.86	10.21	13.7	17.91	21.03	15.61	17.31	9.48	18.93	27.06	19.31	22.72	15.47	16.1	18.5	18.6	18.87	12.76	16.59	4.54	14.46	16.99
70225	70225	Ppil3	18.42	20.21	15.81	18.65	18.58	20	19.32	19.81	19.52	19.42	16.29	14.62	17.13	18.4	16.46	16.43	18.66	23.25	15.3	18.14	31.46	33.67	26.36	30.18	29.85	30.74	33.44	32.45	30.68	30.17	26.54	24.46	28.46	30.57	27.48	26.97	31.31	33.72	24.97	30.19
64656	64656	Mrps23	43.68	40.58	38.28	44.36	40.37	44.1	36.31	38.28	40.54	37.59	41.43	43.32	40.63	35.54	39.73	39.42	35.5	45.4	39.48	35.79	74.59	67.59	63.82	71.8	64.84	67.79	62.88	62.71	63.73	58.38	67.51	72.45	67.5	59.04	66.3	64.68	59.55	65.83	64.46	59.57
69068	69068	Tcim	24.57	24.73	30.44	26.74	29.84	48.02	44.57	64.76	47.09	49.44	30.72	27.53	27.87	21.64	23.64	38.82	52.94	49.55	35.44	42.64	41.96	41.18	50.75	43.27	47.93	73.82	77.17	106.08	74.02	76.78	50.06	46.04	46.29	35.95	39.45	63.7	88.8	71.85	57.86	70.96
30941	30941	Usp21	10.86	10.69	11.61	11.95	11.88	12.58	12.04	11.98	12.55	9.9	8.54	9.08	9.58	8.91	10.03	12.1	11.44	12.98	8.96	9.7	18.54	17.81	19.35	19.35	19.09	19.33	20.84	19.62	19.72	15.38	13.92	15.18	15.92	14.8	16.73	19.85	19.18	18.82	14.63	16.14
246747	246747	Adig	37.02	34.74	29.08	44.72	47.22	26.95	20.13	24.38	19.23	19.83	44.02	29.75	31.61	33.61	35.52	23.84	21.39	36.3	25.62	20.91	63.21	57.86	48.47	72.37	75.84	41.43	34.85	39.93	30.22	30.8	71.73	49.75	52.51	55.85	59.27	39.12	35.87	52.63	41.83	34.8
13039	13039	Ctsl	317.95	305.61	341.33	292.7	331.91	539.9	460.62	483.88	511.26	628.12	303.35	289.54	298.97	300.07	312.71	596.46	517.58	699.31	560.33	526.6	542.89	509.03	569.03	473.71	533.13	829.94	797.54	792.58	803.63	975.46	494.34	484.23	496.67	498.51	521.89	978.78	868.19	1013.98	914.76	876.43
115489419	115489419	LOC115489419	0	0	0	0	0	0	0	0	0	0	0	0.17	0	0	0	0	0	0	0	0	0	0	0	0	0	0	0	0	0	0	0	0.29	0	0	0	0	0	0	0	0
15171	15171	Hcrt	0	0	0	0	0	0	0	0	0	0	0	0	0.22	0	0	0	0	0	0	0	0	0	0	0	0	0	0	0	0	0	0	0	0.36	0	0	0	0	0	0	0
84112	84112	Sucnr1	2.28	1.95	1.95	1.96	1.74	1.01	1.88	1.5	1.16	1.99	3.21	2.13	2.69	1.8	1.9	1.4	1.31	1.24	2.69	2.15	3.89	3.25	3.25	3.18	2.79	1.55	3.26	2.46	1.83	3.08	5.23	3.57	4.48	2.99	3.17	2.29	2.19	1.8	4.39	3.58
102633156	102633156	Gm4631	0.76	0.1	0.05	0	0.39	0	0.23	0.18	0.04	0.49	0.14	0.31	0.01	0.47	0	0	0.42	0.08	0.49	0.02	1.3	0.17	0.08	0	0.63	0	0.39	0.3	0.06	0.77	0.23	0.52	0.01	0.78	0	0	0.71	0.11	0.79	0.03
73668	73668	Ttc21b	2.3	1.84	1.79	2.15	1.89	1.76	2.07	2.03	2.58	1.65	1.59	1.33	1.52	1.52	1.63	1.85	1.99	2.05	1.44	2.13	3.92	3.07	2.99	3.47	3.03	2.71	3.59	3.33	4.06	2.57	2.59	2.22	2.53	2.52	2.73	3.03	3.35	2.97	2.36	3.55
107045	107045	Lars	19.43	18.25	17.34	18.63	19.18	18.58	20.63	19.56	25.24	22.51	19.04	19.07	21.07	20	17.91	19.68	21.53	22.89	19.77	23.66	33.18	30.4	28.9	30.15	30.81	28.57	35.72	32.03	39.67	34.96	31.03	31.9	35	33.22	29.9	32.3	36.11	33.19	32.28	39.38
18640	18640	Pfkfb2	17.37	18.43	20.51	18.6	19.54	13.49	18.67	18.89	13.95	18.05	19.99	19.01	21.38	22.87	21.17	15.09	15.97	11.78	21.03	13.15	29.66	30.7	34.2	30.1	31.38	20.74	32.33	30.94	21.93	28.03	32.57	31.79	35.51	37.99	35.33	24.77	26.79	17.09	34.33	21.89
64051	64051	Sv2a	0.24	0.14	0.16	0.3	0.21	0.17	0.25	0.22	0.19	0.26	0.24	0.22	0.11	0.18	0.2	0.35	0.35	0.2	0.22	0.28	0.42	0.24	0.26	0.49	0.33	0.26	0.43	0.36	0.29	0.4	0.39	0.37	0.18	0.29	0.34	0.57	0.58	0.29	0.36	0.47
115489454	115489454	Gm52512	9.5	10.36	8.13	9.81	8.97	5.44	9.34	10.13	7.35	6.38	10.64	10.77	11.15	10.41	11.05	8.69	8.02	3.3	9.23	6.92	16.22	17.25	13.55	15.87	14.4	8.36	16.18	16.59	11.55	9.9	17.34	18.01	18.52	17.3	18.44	14.26	13.46	4.78	15.07	11.52
105663	105663	Thtpa	7.36	7.17	7.19	7.13	6.9	6.7	6.81	7.75	6.85	6.14	8.19	8.16	7.64	7.36	7.06	7.21	5.63	5.52	7.2	6.05	12.56	11.94	11.98	11.54	11.08	10.3	11.79	12.69	10.77	9.54	13.34	13.65	12.69	12.22	11.79	11.83	9.44	8	11.75	10.07
626391	626391	Zfp951	1.26	1.15	1.16	1.82	1.44	1.08	1.6	1.43	1.43	1.36	1.26	1.4	1.73	1.27	1.35	1.04	1.31	1.01	1.24	1.23	2.16	1.92	1.93	2.94	2.31	1.66	2.78	2.34	2.25	2.12	2.05	2.35	2.88	2.12	2.25	1.71	2.2	1.46	2.02	2.05
15247	15247	Mfsd14a	22.85	21.93	22.99	22.71	21.52	26.1	25.44	28.06	28.92	25.78	20.99	18.91	21.88	24.62	24.18	19.83	25.13	25.15	26.39	27.71	39.01	36.53	38.33	36.76	34.57	40.12	44.04	45.96	45.45	40.04	34.2	31.62	36.35	40.91	40.36	32.54	42.15	36.47	43.09	46.11
12296	12296	Cacnb2	0.34	0.35	0.35	0.38	0.25	0.29	0.3	0.4	0.19	0.22	0.36	0.44	0.4	0.46	0.41	0.31	0.29	0.29	0.5	0.31	0.59	0.58	0.59	0.61	0.41	0.44	0.53	0.66	0.29	0.35	0.59	0.74	0.66	0.76	0.68	0.51	0.49	0.43	0.82	0.52
100504285	100504285	Abhd12b	19.51	25.07	30.27	22.41	29.56	24.64	21.88	23.58	21.29	25.36	36.7	26.62	28.46	31.11	27.55	16.94	20.88	20.56	19.46	23.99	33.31	41.75	50.46	36.27	47.47	37.88	37.89	38.62	33.46	39.39	59.8	44.51	47.28	51.68	45.97	27.8	35.03	29.81	31.76	39.93
636104	636104	Cfap47	0.03	0.01	0.02	0.06	0.03	0.01	0.03	0	0	0.02	0.02	0.01	0.02	0.01	0.02	0.03	0.02	0.01	0.01	0.02	0.06	0.01	0.03	0.09	0.04	0.01	0.06	0	0	0.04	0.04	0.01	0.04	0.01	0.03	0.05	0.04	0.01	0.01	0.03
381203	381203	Slc22a20	0	0	0	0	0	0	0	0	0	0	0	0	0	0	0	0	0	0	0	0.04	0	0	0	0	0	0	0	0	0	0	0	0	0	0	0	0	0	0	0	0.06
108168367	108168367	LOC108168367	0.2	0.25	0	0	0	0	0	0.89	0.76	0.34	0	0.52	0.27	0.59	0	0.49	0.25	0	0.69	0.26	0.35	0.42	0	0	0	0	0	1.45	1.2	0.53	0	0.87	0.45	0.98	0	0.8	0.42	0	1.12	0.43
21687	21687	Tek	8.43	6.41	7.07	6.05	5.15	7.33	6.04	6.23	7.99	4.95	6.82	5.58	4.96	5.13	5.86	7.29	7.21	5.47	5.52	7.44	14.4	10.67	11.78	9.79	8.26	11.28	10.46	10.2	12.56	7.69	11.11	9.33	8.23	8.52	9.78	11.97	12.09	7.92	9.01	12.38
74114	74114	Crot	20.09	20.14	19.61	19.27	20.56	18.5	18.78	25.48	21.56	27.99	19.82	16.04	17.65	16.33	17.42	18.29	19.91	19.14	19.14	19.76	34.31	33.55	32.69	31.19	33.02	28.44	32.51	41.73	33.89	43.47	32.29	26.82	29.32	27.14	29.08	30.01	33.39	27.75	31.25	32.88
74132	74132	Rnf6	24.35	25.25	24.21	24.49	25.46	22.17	24.82	24.32	24.07	23.48	23.09	21.65	25.25	26.83	25.28	19.64	21.13	20.56	24.26	22.72	41.58	42.05	40.36	39.63	40.89	34.09	42.98	39.84	37.84	36.47	37.62	36.2	41.95	44.57	42.19	32.22	35.44	29.81	39.61	37.81
56356	56356	Gltp	341.03	448.63	468.44	392.18	425.93	329.27	376.15	402.34	403.24	447.14	366.16	339.56	383.53	413.46	408.38	305.96	324.49	319.56	340.58	378.5	582.3	747.26	780.94	634.72	684.15	506.16	651.28	659.02	633.84	694.4	596.7	567.88	637.14	686.9	681.55	502.08	544.3	463.35	556.01	629.94
68776	68776	Taf11	23.58	23.98	20.28	23.8	24.89	27.19	20.81	21.42	25.13	22.79	21.49	23.96	22.37	22.06	25.2	23.66	24.61	29.29	24.97	22.84	40.26	39.95	33.81	38.53	39.99	41.79	36.03	35.08	39.49	35.4	35.01	40.07	37.15	36.65	42.05	38.82	41.28	42.46	40.77	38.01
78581	78581	Utp23	4.83	4.08	4.95	4.16	4.74	3.96	4.9	5.51	4.96	4.98	4.78	4.44	4.95	4.68	4.69	3.68	4.41	4.2	5.84	4.11	8.25	6.8	8.25	6.74	7.62	6.09	8.48	9.02	7.8	7.74	7.79	7.43	8.22	7.78	7.82	6.03	7.4	6.09	9.54	6.83
50909	50909	C1ra	38.96	21.96	26.29	27.42	24.25	37.27	30.51	20.42	29.2	31.13	29.13	24.93	23.26	18.39	24.53	40.1	32.87	32.1	32.7	40.71	66.52	36.58	43.83	44.38	38.95	57.3	52.83	33.44	45.9	48.35	47.48	41.7	38.64	30.56	40.94	65.81	55.13	46.55	53.38	67.76
474145	474145	Clec4a4	0.15	0	0.15	0.07	0	0.14	0.23	0	0.22	0.15	0	0.15	0	0.07	0.07	0.15	0.22	0.14	0.15	0.14	0.26	0	0.24	0.12	0	0.22	0.4	0	0.34	0.23	0	0.24	0	0.12	0.12	0.24	0.37	0.21	0.24	0.24
21405	21405	Hnf1a	0	0	0	0.02	0	0.02	0.05	0.02	0.02	0	0.02	0	0.02	0.02	0	0	0.02	0.02	0	0.02	0	0	0	0.04	0	0.04	0.09	0.04	0.04	0	0.04	0	0.04	0.04	0	0	0.04	0.03	0	0.04
78523	78523	Mrpl9	44.89	45.93	42.98	41.82	44.73	46.55	44.32	45.07	43.91	45.58	46.2	46.48	46.19	43.38	43.95	37.95	39.75	42.15	44.15	33.11	76.65	76.51	71.64	67.69	71.85	71.55	76.73	73.82	69.03	70.78	75.28	77.73	76.74	72.07	73.35	62.27	66.68	61.12	72.07	55.1
106344	106344	Rfc4	8.79	9.32	8.69	9.99	11.26	10.01	9.33	12.73	15.5	11.39	9.92	9.4	8.42	7.39	9.48	10.06	9.71	16.7	10.64	10.79	15.01	15.52	14.49	16.17	18.09	15.38	16.15	20.86	24.37	17.68	16.16	15.73	13.99	12.27	15.83	16.5	16.29	24.21	17.36	17.96
75571	75571	Spata9	0.24	0.36	0.24	0.36	0.06	0.17	0.28	0.27	0.41	0.76	0.18	0.29	0.34	0.18	0.08	0.31	0	0.15	0.33	0.24	0.42	0.59	0.4	0.59	0.1	0.27	0.49	0.44	0.65	1.18	0.3	0.48	0.57	0.3	0.13	0.51	0	0.22	0.54	0.39
226351	226351	Tmem185b	5.4	5.21	5.19	4.47	4.68	5.49	6.71	6.25	7.43	6.03	5.73	5.67	5.89	6.26	5.46	5.59	5.63	6.61	8.09	6.3	9.22	8.68	8.66	7.23	7.52	8.44	11.62	10.24	11.69	9.36	9.33	9.48	9.78	10.39	9.12	9.17	9.44	9.58	13.21	10.48
258380	258380	Olfr461	0	0	0	0	0	0	0	0	0	0	0.09	0	0	0	0	0.09	0	0	0	0	0	0	0	0	0	0	0	0	0	0	0.15	0	0	0	0	0.15	0	0	0	0
118567577	118567577	LOC118567577	0	0	0	0.04	0	0	0	0	0	0	0	0	0	0	0	0	0	0	0	0	0	0	0	0.07	0	0	0	0	0	0	0	0	0	0	0	0	0	0	0	0
319996	319996	Golm2	4.45	2.72	2.32	3.26	2.94	3.25	3.3	3	3.51	3.22	2.15	2.94	2.82	2.44	2.58	3.55	3.97	3.58	4.93	3.8	7.6	4.54	3.87	5.27	4.72	4.99	5.71	4.91	5.51	5	3.5	4.92	4.68	4.06	4.31	5.82	6.65	5.2	8.05	6.33
231464	231464	Cnot6l	15.42	15.29	16.05	14.43	16.43	16.44	17.45	18.34	16.76	19.61	14.27	12.32	13.53	14.25	14.84	11.95	15.51	11.87	14.95	13.05	26.33	25.46	26.75	23.35	26.39	25.27	30.22	30.04	26.34	30.45	23.25	20.6	22.47	23.68	24.76	19.61	26.01	17.22	24.4	21.72
14174	14174	Fgf3	0	0.06	0	0	0	0	0	0.06	0	0	0	0	0	0	0	0	0	0.13	0	0	0	0.11	0	0	0	0	0	0.11	0	0	0	0	0	0	0	0	0	0.18	0	0
213819	213819	Casd1	10.45	9.46	8.72	9.85	8.51	9.15	9.27	8.27	7.94	7.82	9.14	7.91	8.03	9.01	7.84	8.25	8.35	9.66	9.08	8.18	17.84	15.75	14.53	15.95	13.67	14.06	16.05	13.55	12.49	12.15	14.9	13.22	13.35	14.97	13.09	13.53	14.01	14	14.83	13.61
216190	216190	Appl2	37.15	39.02	42.87	34.92	40.02	29.1	36.72	32.45	24.65	33.84	37.31	32.34	35.56	37.21	39.56	34.3	31.98	32.82	32.77	32.13	63.43	64.99	71.47	56.52	64.28	44.73	63.58	53.15	38.75	52.55	60.8	54.08	59.07	61.82	66.02	56.29	53.65	47.59	53.5	53.47
18198	18198	Musk	2.07	1.07	1.07	1.52	1.11	3.46	2.99	2.36	2.04	2.66	2.27	3.12	3.21	3.03	3.37	2.77	3.07	2.33	3.06	2.1	3.54	1.78	1.78	2.45	1.78	5.33	5.18	3.87	3.21	4.13	3.69	5.22	5.33	5.03	5.63	4.55	5.14	3.37	5	3.49
14917	14917	Gucy2c	0.1	0.06	0.05	0.08	0.06	0.09	0.07	0.06	0.06	0.13	0.05	0.03	0.1	0.05	0.1	0.16	0.14	0.03	0.16	0.11	0.17	0.11	0.08	0.13	0.1	0.14	0.12	0.1	0.1	0.2	0.08	0.05	0.16	0.08	0.16	0.26	0.24	0.05	0.26	0.19
76916	76916	Timmdc1	15.45	16.76	13.51	17.29	15.39	17.17	15.17	15.66	15.52	16.1	14.91	15	13.28	13.31	13.13	15.01	15.62	16.57	11.08	14.37	26.38	27.91	22.52	27.98	24.72	26.39	26.27	25.66	24.4	25	24.3	25.09	22.06	22.12	21.91	24.62	26.2	24.03	18.09	23.92
214987	214987	Chtf8	14.12	13.84	15.95	12.46	14.4	17.64	16.77	17.34	18.06	15.33	11.39	11.15	11.97	11.65	12.89	16.25	17.14	16.68	13.67	15.88	24.12	23.05	26.58	20.16	23.12	27.11	29.04	28.4	28.39	23.8	18.56	18.65	19.89	19.36	21.51	26.66	28.75	24.19	22.32	26.43
214854	214854	Neurl3	10.61	9.96	10.12	7.36	9.07	13.68	11.2	11.67	8.2	14.15	9.86	9.1	9.97	9.33	9.76	12.32	14.01	15.78	12.54	12.05	18.12	16.6	16.88	11.91	14.56	21.03	19.39	19.12	12.88	21.97	16.08	15.22	16.56	15.49	16.29	20.22	23.5	22.89	20.47	20.06
226747	226747	Ahctf1	11.12	10.95	10.46	11.01	9.92	10.43	13.28	11.42	12.68	11.4	8.73	8.99	9.11	9.66	9.69	9.35	11.12	9.19	11.57	11.47	18.98	18.23	17.44	17.81	15.93	16.03	22.99	18.7	19.93	17.7	14.22	15.03	15.13	16.06	16.17	15.34	18.66	13.32	18.89	19.1
13848	13848	Ephb6	60.23	78.57	76.46	63.11	72.06	49.17	63.14	58.99	47.21	59.84	66.55	64.23	63.61	66.07	70.37	55.57	60.55	45.06	52.79	53.76	102.85	130.87	127.47	102.13	115.75	75.58	109.33	96.63	74.2	92.92	108.45	107.42	105.68	109.76	117.45	91.19	101.57	65.34	86.18	89.48
98267	98267	Stk17b	18.73	14.22	16.2	16.58	17.4	32.42	23.09	24.36	28.61	25.98	16.75	14.84	16.62	17.16	16.4	31.64	32.97	41.18	30.31	35.84	31.98	23.68	27.01	26.83	27.94	49.84	39.97	39.9	44.98	40.34	27.3	24.83	27.61	28.51	27.38	51.91	55.31	59.71	49.49	59.65
78250	78250	Iqch	0	0.03	0	0	0	0.02	0	0	0.02	0	0	0	0	0	0	0	0	0	0.02	0.02	0	0.06	0	0	0	0.03	0	0	0.03	0	0	0	0	0	0	0	0	0	0.03	0.03
667977	667977	Gm8909	6.41	7.48	8.21	4.53	5.51	4.31	6.65	4.96	3.04	4.71	7.89	8.19	8.96	8.08	9.79	6.12	6.56	6.24	6.89	5.04	10.95	12.45	13.68	7.34	8.85	6.62	11.51	8.12	4.78	7.31	12.86	13.7	14.88	13.42	16.35	10.04	11	9.05	11.25	8.38
21899	21899	Tlr6	1.14	0.59	0.48	0.78	0.52	1.82	1.35	1.85	1.86	2.46	0.56	0.47	1.12	0.59	0.79	1.67	2.74	1.7	2.77	1.55	1.94	0.98	0.81	1.27	0.84	2.8	2.34	3.03	2.93	3.82	0.92	0.79	1.87	0.98	1.32	2.73	4.59	2.46	4.52	2.58
70999	70999	Naa40	9.63	8.61	8.63	8.44	7.99	10.5	10.93	9.61	12.29	9.58	7.5	7.22	8.54	7.41	7.1	7.88	8.01	8.15	8.81	8.71	16.45	14.34	14.38	13.66	12.83	16.13	18.92	15.74	19.31	14.88	12.22	12.07	14.19	12.31	11.84	12.93	13.43	11.82	14.39	14.49
232934	232934	Mypop	2.3	2.65	2.12	2.72	2.79	3.07	3.43	2.62	2.32	1.75	2.27	1.72	1.85	1.68	2.11	2.39	2.44	2.53	1.08	2.16	3.92	4.42	3.54	4.4	4.47	4.72	5.94	4.29	3.65	2.71	3.69	2.88	3.07	2.79	3.52	3.93	4.09	3.67	1.77	3.59
229681	229681	St7l	3.32	3.14	3.67	3.53	3.45	3.45	3.36	3.47	3.34	2.9	3.2	2.9	3.44	3.56	3.41	3.24	3.3	3.24	2.48	2.78	5.67	5.23	6.12	5.72	5.53	5.3	5.81	5.69	5.24	4.5	5.22	4.84	5.71	5.91	5.69	5.31	5.54	4.7	4.05	4.63
218214	218214	Kdm1b	14.77	16.54	17.14	15.48	16.94	13.02	13.85	14.01	13.1	12.71	12.77	12.16	13.08	15.66	15.35	11.66	13.35	11.29	10.6	11.27	25.21	27.55	28.58	25.05	27.22	20.01	23.98	22.95	20.59	19.74	20.81	20.34	21.72	26.01	25.62	19.14	22.39	16.37	17.31	18.75
54485	54485	Dll4	2.37	2.21	1.5	1.97	1.48	3.29	3.78	2.52	2.83	1.63	1.79	1.48	1.53	1.5	1.84	3.18	3.32	2.76	2.09	3.74	4.05	3.68	2.5	3.19	2.38	5.06	6.55	4.12	4.45	2.53	2.92	2.47	2.54	2.49	3.07	5.22	5.57	4	3.42	6.22
235533	235533	Gk5	6.8	6.41	7.95	6.96	8.24	4.86	8.37	9.16	5.86	7.22	8.1	6.79	9.96	9.85	7.94	6.03	8	7.23	11.33	7.65	11.61	10.68	13.26	11.27	13.23	7.47	14.49	15	9.21	11.21	13.2	11.35	16.55	16.37	13.26	9.9	13.41	10.49	18.5	12.73
11608	11608	Agtr1b	0	0	0	0	0	0	0	0	0	0.03	0	0	0	0	0	0	0	0	0	0	0	0	0	0	0	0	0	0	0	0.05	0	0	0	0	0	0	0	0	0	0
94353	94353	Hmgn3	33.39	32.7	29.49	37.19	38.57	41.21	29.9	33.3	36.68	37.74	32.89	29.18	31.32	31.47	28.78	34.17	32.33	51.09	34.22	34.82	57.02	54.47	49.16	60.19	61.95	63.35	51.77	54.55	57.65	58.6	53.6	48.81	52.02	52.28	48.03	56.08	54.23	74.07	55.86	57.94
94112	94112	Med15	12.25	12	13.84	13.48	12.87	16.15	18.75	15.88	19.15	16.28	13.6	14.14	14.64	13.36	13.84	18.35	19.35	15.33	17.62	18.46	20.92	19.99	23.07	21.82	20.67	24.83	32.47	26.01	30.1	25.28	22.17	23.64	24.31	22.19	23.09	30.11	32.45	22.23	28.77	30.73
53814	53814	Oaz3	0	0.09	0	0	0	0	0.09	0	0	0.09	0.09	0	0.09	0	0	0	0.13	0	0.27	0	0	0.15	0	0	0	0	0.16	0	0	0.14	0.15	0	0.15	0	0	0	0.21	0	0.44	0
76055	76055	Oga	45.87	45.53	50.52	45.41	47.54	50.28	48.47	48.03	43.67	52.09	51.99	52.23	52.34	55.42	48.52	55.3	56.82	57.5	63.81	56.43	78.33	75.84	84.23	73.49	76.37	77.3	83.91	78.67	68.64	80.9	84.72	87.35	86.96	92.07	80.97	90.75	95.31	83.37	104.18	93.92
15565	15565	Htr6	0.02	0.02	0.03	0.02	0.03	0.03	0.12	0.05	0.05	0.08	0.03	0.08	0.05	0.06	0	0.11	0.16	0.03	0.23	0.23	0.03	0.03	0.06	0.03	0.05	0.05	0.21	0.08	0.08	0.13	0.05	0.14	0.08	0.09	0	0.18	0.27	0.05	0.38	0.38
98932	98932	Myl9	63.83	51.06	45.68	59.93	53.94	65.9	53.84	50.87	45.99	36.23	54.17	56	59.02	51.24	42.14	51.96	54.57	82.38	56.09	57.64	108.98	85.05	76.15	96.99	86.65	101.3	93.23	83.32	72.28	56.26	88.28	93.66	98.04	85.12	70.32	85.26	91.53	119.45	91.58	95.93
13393	13393	Dlx3	10.16	13.94	14.54	11.57	13.77	9.49	11.87	12.21	7.76	9.77	11.84	9.85	10.9	12.18	13.74	7.51	9.42	7.17	5.83	7.02	17.34	23.22	24.24	18.72	22.12	14.59	20.55	20	12.2	15.17	19.29	16.48	18.1	20.24	22.93	12.33	15.81	10.4	9.52	11.69
115489888	115489888	Gm52666	5.83	4.79	6.05	5.62	6.53	3.95	6.6	7.1	6.29	5.51	6.68	6.86	5.87	5.79	6.59	4.93	4.91	2.55	8.22	5.95	9.95	7.97	10.08	9.09	10.49	6.07	11.43	11.64	9.88	8.55	10.89	11.47	9.75	9.63	11	8.1	8.24	3.7	13.43	9.9
12952	12952	Cry1	10.51	9.56	10.81	11.88	12.96	14.82	13.58	11.42	12.01	11.26	7.1	5.66	6.56	6.49	7.44	6.71	9.51	6.94	10.48	7.17	17.94	15.92	18.02	19.23	20.81	22.79	23.52	18.71	18.88	17.49	11.57	9.46	10.9	10.78	12.42	11.01	15.95	10.06	17.11	11.93
64933	64933	Ap3m2	5.08	4.19	3.86	3.67	3.85	4.1	4.97	3.77	3.53	4	3.42	3.56	3.12	3.33	3.58	4.06	3.49	2.92	3.27	2.93	8.67	6.98	6.43	5.94	6.18	6.3	8.6	6.17	5.54	6.22	5.58	5.95	5.19	5.54	5.98	6.66	5.86	4.23	5.34	4.88
68077	68077	Nop53	175.86	201.21	197.81	167.83	219.02	228.94	191.76	204.16	179.32	226.48	198.94	193.23	197.8	196.36	194.14	189.35	191.43	221.29	235.76	177.97	300.28	335.15	329.76	271.62	351.81	351.93	332.02	334.41	281.87	351.72	324.19	323.16	328.6	326.22	324	310.72	321.1	320.86	384.88	296.19
26464	26464	Vnn3	2.42	2.02	2.47	2.03	1.46	1.26	1.46	1.3	0.79	2.17	1.92	1.45	1.42	1.66	1.79	1.33	1.4	0.93	1.53	1.09	4.14	3.37	4.12	3.29	2.34	1.93	2.53	2.13	1.24	3.37	3.13	2.43	2.35	2.76	2.98	2.18	2.35	1.35	2.5	1.82
12042	12042	Bcl10	28.88	27.54	31.17	25.7	30.63	45.44	34.4	40.07	38.1	41.8	26.95	26.27	29.37	31.67	29.98	42.92	43.97	59.32	41.9	56.13	49.31	45.86	51.97	41.59	49.19	69.85	59.55	65.64	59.9	64.91	43.92	43.93	48.79	52.62	50.03	70.44	73.75	86.02	68.41	93.42
105243089	105243089	Gm39115	0	0	0	0	0	0	0	0	0	0.07	0	0	0	0	0	0	0	0	0	0	0	0	0	0	0	0	0	0	0	0.11	0	0	0	0	0	0	0	0	0	0
240479	240479	Dipk1c	0.44	0.15	0.16	0.22	0.18	0.18	0.14	0.18	0.17	0.09	0.17	0.23	0.18	0.09	0.19	0.2	0.12	0.19	0.17	0.1	0.74	0.24	0.26	0.35	0.29	0.27	0.23	0.29	0.27	0.14	0.27	0.38	0.29	0.15	0.32	0.33	0.2	0.27	0.28	0.16
105844	105844	Card10	14.7	16.38	22.15	16.12	16.05	12.53	17.04	16.55	14.27	16.05	11.12	12.52	10.94	12.73	12.62	14.37	15.44	9.21	12.37	14.16	25.09	27.28	36.92	26.09	25.79	19.26	29.5	27.1	22.43	24.93	18.11	20.94	18.18	21.15	21.06	23.59	25.9	13.35	20.19	23.56
72149	72149	Strada	11.21	11.08	10.43	10.75	11.76	12.84	10.74	10.59	11.49	11.03	11.54	10.68	11.85	11.24	11.75	10.37	9.94	10.54	10.77	9.86	19.15	18.45	17.39	17.39	18.89	19.74	18.6	17.34	18.06	17.13	18.8	17.86	19.68	18.67	19.61	17.02	16.67	15.29	17.58	16.41
113854	113854	Vmn1r44	0	0	0	0	0	0	0	0	0.09	0	0	0	0	0	0	0	0	0	0	0	0	0	0	0	0	0	0	0	0.14	0	0	0	0	0	0	0	0	0	0	0
243025	243025	Tmem156	0.15	0.3	0.25	0.16	0.26	0.32	0.44	0.43	0.92	0.63	0.25	0.5	0.6	0.48	0.44	0.73	0.4	0.57	1.39	0.44	0.26	0.5	0.42	0.26	0.42	0.49	0.76	0.7	1.45	0.98	0.4	0.84	0.99	0.8	0.74	1.19	0.67	0.83	2.27	0.74
66400	66400	Alkbh7	10.38	11.31	10.48	10.55	10.12	12.35	8.02	8.74	9.93	10.51	10.06	7.73	8.76	9.28	7.84	9.41	8.92	11.33	9	8.68	17.73	18.84	17.48	17.08	16.26	18.99	13.88	14.31	15.61	16.32	16.39	12.92	14.56	15.41	13.08	15.44	14.96	16.43	14.7	14.45
237898	237898	Usp32	15.96	16.77	18.22	15.7	18.05	11.79	14.79	16.43	13.24	18.5	16.79	15.77	17.03	19.93	19.67	15.37	16.62	12.9	18.1	15.46	27.25	27.94	30.37	25.41	28.99	18.13	25.6	26.91	20.8	28.73	27.36	26.38	28.29	33.11	32.82	25.22	27.89	18.71	29.56	25.73
233016	233016	Blvrb	44.41	38.55	42.99	41.72	40.82	56.63	43.28	42.49	47.28	54.51	40.86	37.5	40.01	40.43	44.15	60.21	45.26	78.11	52.68	43.6	75.84	64.22	71.68	67.53	65.56	87.05	74.94	69.6	74.31	84.65	66.59	62.71	66.47	67.16	73.69	98.8	75.92	113.25	86.01	72.57
227612	227612	Tor4a	8.52	8.56	8.32	7.21	9.46	11.81	12	13.55	11.27	12.65	6.17	6.67	6.95	7.48	6.33	9.89	12.21	8.52	9.08	7.25	14.54	14.26	13.87	11.66	15.2	18.15	20.78	22.2	17.71	19.64	10.06	11.16	11.54	12.42	10.57	16.22	20.49	12.36	14.83	12.07
408196	408196	Csta3	0	3.76	0	4.08	1.92	26.7	11.52	50.65	71	69.4	2.17	0	2.22	2.04	0	11.77	32.88	23.47	44.54	41.72	0	6.26	0	6.6	3.08	41.04	19.94	82.96	111.6	107.78	3.54	0	3.68	3.4	0	19.31	55.16	34.03	72.71	69.44
70789	70789	Kynu	0.15	0.52	0.4	0.37	0.51	0.52	0.41	0.75	0.31	0.6	0.41	0.29	0.31	0.31	0.37	0.31	0.46	0.49	0.28	0.14	0.26	0.86	0.66	0.6	0.82	0.8	0.72	1.23	0.48	0.92	0.67	0.49	0.51	0.51	0.61	0.5	0.78	0.71	0.46	0.23
268936	268936	Brpf3	10.2	10.45	9.52	10.24	8.81	8.63	11.09	10.72	8.76	8.9	10.64	8.6	9.78	10.1	9.61	8.51	9.61	6.55	8.19	8.95	17.42	17.4	15.87	16.57	14.16	13.26	19.2	17.56	13.78	13.83	17.34	14.38	16.25	16.78	16.03	13.97	16.12	9.49	13.38	14.9
13405	13405	Dmd	15.53	12.68	10.6	13.01	10.51	9.82	9.36	8.79	7.41	5.69	11.54	13.88	11.47	11.98	10.76	10.27	9.62	8.11	7.79	8.63	26.51	21.11	17.67	21.05	16.87	15.1	16.21	14.41	11.65	8.83	18.81	23.21	19.06	19.9	17.95	16.85	16.14	11.76	12.72	14.36
70153	70153	2210016F16Rik	9.02	10.55	10.03	11.41	10.59	11.41	9.96	10.88	12	12.58	10.46	10.14	10.27	10.5	9.94	12.03	10.86	16.49	11.72	12.18	15.4	17.57	16.73	18.46	17.01	17.54	17.25	17.81	18.87	19.53	17.05	16.95	17.05	17.44	16.6	19.74	18.22	23.92	19.13	20.28
66377	66377	Ndufc1	203.1	222.99	199.49	243.67	243.88	217.23	136.42	181.16	188.84	147.62	240.88	216.58	199.97	233.34	197.08	192.53	143.36	258.7	153.12	155.59	346.78	371.42	332.57	394.37	391.74	333.94	236.19	296.74	296.83	229.25	392.54	362.21	332.2	387.66	328.92	315.94	240.47	375.11	249.98	258.94
225651	225651	Mppe1	15.11	17.53	16.57	14.15	19.39	13.08	14.43	14.65	12.08	16.07	16.33	15.11	16.41	16.42	17.18	14.78	14.26	15.13	14.16	12.62	25.8	29.21	27.63	22.9	31.14	20.11	24.98	23.99	18.99	24.95	26.62	25.27	27.26	27.28	28.67	24.25	23.92	21.94	23.11	21
23970	23970	Pacsin2	34.02	29.77	32.11	31.31	29.1	34.89	34.76	30.07	30.62	28.51	32.31	33.31	33.7	32.2	32.23	41.64	34.93	33.77	35.01	33.37	58.09	49.58	53.53	50.68	46.74	53.64	60.19	49.25	48.13	44.28	52.66	55.71	55.99	53.49	53.79	68.33	58.6	48.96	57.15	55.53
268935	268935	Scube3	0.27	0.24	0.29	0.17	0.21	0.39	0.48	0.36	0.27	0.24	0.26	0.17	0.26	0.13	0.17	0.62	0.51	0.35	0.38	0.36	0.47	0.4	0.49	0.28	0.34	0.6	0.83	0.59	0.43	0.38	0.42	0.28	0.43	0.22	0.28	1.02	0.85	0.5	0.62	0.61
69524	69524	Esam	13.29	12.46	13.02	14.64	12.76	21.44	22.08	20.75	23.27	14.74	16.44	15.29	17.53	16.77	16.73	19.15	18.52	19.53	17.74	17.08	22.69	20.75	21.71	23.69	20.49	32.96	38.23	33.99	36.58	22.9	26.78	25.57	29.13	27.86	27.93	31.42	31.06	28.32	28.96	28.43
64340	64340	Dhx38	11.4	11.04	12.28	11.06	12.88	13.94	15.96	15.02	17.29	14.07	13.27	13.11	13.24	12.49	11.86	15.94	16.53	14.34	15.83	16.57	19.47	18.39	20.47	17.89	20.69	21.42	27.64	24.61	27.18	21.86	21.63	21.93	22	20.74	19.79	26.16	27.73	20.8	25.84	27.59
69553	69553	Ripor3	7.61	11.31	11.39	8.85	10.57	6.94	8.18	7.2	6.26	6.07	10.05	7.83	9.12	8.95	10.68	6.65	6.74	6.14	6.16	5.15	13	18.84	18.99	14.33	16.98	10.67	14.16	11.79	9.84	9.42	16.37	13.1	15.16	14.88	17.82	10.91	11.31	8.91	10.06	8.57
20606	20606	Sstr2	0.04	0.04	0	0	0.04	0	0	0	0	0	0.04	0	0.03	0	0	0	0	0	0.06	0.06	0.07	0.06	0	0	0.06	0	0	0	0	0	0.06	0	0.05	0	0	0	0	0	0.1	0.1
118454	118454	Gjc2	0.91	0.55	0.49	0.56	0.46	0.63	0.57	0.38	0.52	0.69	0.4	0.4	0.68	0.37	0.61	0.49	0.34	0.72	0.52	0.42	1.56	0.92	0.82	0.91	0.74	0.96	0.99	0.62	0.82	1.07	0.66	0.67	1.13	0.62	1.02	0.8	0.57	1.05	0.85	0.71
66999	66999	Med28	10.34	10.94	9.99	11.03	10.27	11.8	9	9.13	9.93	9.82	9.02	8.92	8.91	8.98	9.41	9.95	9.71	13.63	8.85	9.17	17.66	18.21	16.65	17.86	16.5	18.14	15.59	14.95	15.61	15.25	14.7	14.92	14.79	14.91	15.7	16.33	16.28	19.76	14.44	15.27
76719	76719	Kansl1	13.8	13.1	13.96	12.94	13.15	13.99	17.52	15.91	13.99	15.63	13.48	13.89	14.04	13.39	13.03	16.45	19.48	12.63	14.76	16.46	23.56	21.81	23.28	20.94	21.12	21.5	30.33	26.06	21.99	24.28	21.97	23.23	23.33	22.25	21.75	27	32.68	18.31	24.09	27.4
67467	67467	Gpalpp1	12.28	11.58	12.03	11.43	11.96	9.61	11.81	12.76	12.01	12.43	13.59	12.4	13.48	14.19	12.91	12.2	12.33	10.82	16.16	12.93	20.97	19.3	20.06	18.5	19.22	14.78	20.46	20.9	18.88	19.3	22.15	20.74	22.39	23.58	21.54	20.02	20.68	15.68	26.39	21.52
17182	17182	Matn3	0.02	0	0	0	0.02	0.02	0.02	0.02	0.02	0	0.02	0	0.02	0	0.02	0	0	0	0	0.02	0.04	0	0	0	0.03	0.03	0.04	0.03	0.03	0	0.03	0	0.04	0	0.04	0	0	0	0	0.03
72826	72826	Fam76b	14.17	12.88	12.34	12.41	12.35	14.06	14.89	13.92	15.21	14.78	12.99	13.11	13.89	16.76	14.04	13.22	14.53	13.72	17.14	13.84	24.19	21.45	20.56	20.09	19.84	21.61	25.77	22.8	23.91	22.95	21.17	21.93	23.07	27.85	23.44	21.69	24.38	19.9	27.99	23.04
104015	104015	Synj1	6.72	5.19	6.05	6.04	5.86	6.51	8.46	7.49	7.31	8.13	5.85	5.94	6.69	6.22	6.51	7.94	7.38	6.39	8.72	7.62	11.47	8.64	10.08	9.78	9.41	10.01	14.64	12.27	11.49	12.63	9.53	9.94	11.12	10.34	10.87	13.03	12.38	9.27	14.23	12.69
258712	258712	Olfr433	0	0	0	0	0	0	0	0	0	0.08	0	0	0	0	0	0	0.08	0.08	0	0	0	0	0	0	0	0	0	0	0	0.13	0	0	0	0	0	0	0.14	0.12	0	0
12752	12752	Cln3	11.53	10.81	11.49	10.51	11.42	14.13	15.8	13.81	14.12	14.03	10.46	11.31	12.5	10.02	9.15	14.24	14.68	15.21	13.81	13.7	19.69	18	19.16	17.01	18.35	21.72	27.35	22.61	22.2	21.79	17.05	18.91	20.77	16.64	15.28	23.37	24.62	22.06	22.54	22.8
223918	223918	Spryd3	21.86	23.62	23.2	23.75	25.05	22.9	24.48	25.05	24.28	26.41	22.73	22.88	25.24	26.7	24.75	24.89	23.33	25.94	25.09	25.61	37.33	39.35	38.67	38.44	40.23	35.2	42.39	41.03	38.16	41.02	37.04	38.26	41.93	44.36	41.3	40.84	39.14	37.61	40.97	42.62
56367	56367	Scoc	19.06	16.64	15.64	17.66	15.45	22.73	20.05	18.01	22.67	14.47	13.3	15.77	15.86	14.81	14.54	18.47	17.13	26.24	18.76	17.74	32.54	27.72	26.08	28.58	24.82	34.94	34.72	29.5	35.63	22.47	21.68	26.37	26.34	24.6	24.27	30.31	28.74	38.05	30.63	29.52
242687	242687	Wasf2	30.15	28.2	33.39	27.43	28.73	30.79	35.67	34.8	33.34	32.93	33.88	36.03	35.55	36.29	35.78	35.29	37.22	27.32	39.84	36.67	51.48	46.97	55.66	44.39	46.15	47.34	61.76	56.99	52.4	51.14	55.22	60.25	59.06	60.29	59.72	57.92	62.44	39.62	65.05	61.03
224014	224014	Fgd4	3.55	2.28	2.39	2.23	2.08	3.1	2.47	2.84	2.48	2.68	2.28	2.01	2.48	2.35	2.53	3.01	2.72	3.23	2.24	2.36	6.06	3.8	3.98	3.61	3.34	4.76	4.27	4.65	3.9	4.17	3.71	3.36	4.13	3.91	4.21	4.94	4.57	4.69	3.66	3.93
378466	378466	Gm10033	2.35	2.34	1.9	2.4	2.01	1.57	1.95	1.61	1.93	1.95	1.96	2.18	2.2	2.1	1.87	1.59	1.55	1.4	2.11	1.22	4.01	3.9	3.17	3.89	3.23	2.41	3.37	2.64	3.04	3.03	3.19	3.64	3.66	3.49	3.11	2.61	2.59	2.03	3.45	2.03
70380	70380	Mospd1	27	26.38	26.6	25.66	27.59	21.64	19.63	22.46	21.07	25.11	25.93	24.77	26.66	28.4	26.98	20.42	24.08	25.94	24.67	19.49	46.11	43.93	44.34	41.53	44.32	33.26	33.98	36.79	33.12	39	42.26	41.42	44.28	47.19	45.02	33.5	40.4	37.61	40.28	32.44
606496	606496	Gsk3a	42.72	46.27	46.44	44.96	45.51	48.52	49.98	49.3	51.01	48.68	47.48	49.2	44.9	48.72	45.08	46.94	48.17	45.96	45.14	47.71	72.94	77.07	77.41	72.76	73.11	74.59	86.54	80.75	80.19	75.61	77.37	82.29	74.6	80.94	75.23	77.03	80.81	66.64	73.69	79.4
231830	231830	Micall2	3.13	3.09	3.47	2.46	2.94	4.02	3.52	3.82	3.52	3.74	2.87	2.42	2.27	2.37	2.12	4.04	4.15	3.92	3.94	4.6	5.34	5.14	5.79	3.98	4.72	6.18	6.1	6.26	5.53	5.8	4.67	4.04	3.77	3.93	3.53	6.63	6.96	5.68	6.43	7.65
216781	216781	Trim58	0	0	0	0	0	0	0	0	0	0	0	0	0	0.03	0	0	0	0	0	0	0	0	0	0	0	0	0	0	0	0	0	0	0	0.05	0	0	0	0	0	0
241732	241732	Tspyl3	2.66	1.66	2.21	2.2	2.04	2.21	2.46	2.09	1.85	1.92	1.96	1.47	1.68	1.99	1.92	2.32	2.2	2.17	1.87	1.76	4.54	2.77	3.69	3.57	3.28	3.4	4.26	3.43	2.91	2.98	3.19	2.47	2.79	3.31	3.2	3.81	3.69	3.15	3.05	2.93
212880	212880	Ddx46	23.54	21.77	23.44	20.78	23.45	19.74	25.32	25.12	25.44	25.66	21.58	21.5	24.13	23.54	22.39	23.44	24.37	20.12	26.92	23.86	40.2	36.26	39.07	33.63	37.67	30.35	43.85	41.15	39.98	39.86	35.16	35.95	40.08	39.11	37.36	38.47	40.89	29.18	43.95	39.71
70834	70834	Spag9	40.3	36.74	36.63	37.61	35.9	30.15	34.78	34.89	34.48	34.59	36.71	37.48	35.94	38.52	38.61	32.62	34.9	26.7	39.69	33.54	68.8	61.2	61.06	60.87	57.66	46.35	60.22	57.15	54.19	53.72	59.82	62.68	59.71	64	64.44	53.53	58.55	38.72	64.8	55.83
235402	235402	Lingo1	0.29	0.11	0.2	0.2	0.19	0.37	0.47	0.44	0.4	0.39	0.23	0.23	0.26	0.24	0.18	0.44	0.45	0.37	0.31	0.58	0.49	0.18	0.34	0.33	0.3	0.58	0.81	0.72	0.62	0.61	0.38	0.38	0.43	0.39	0.3	0.72	0.76	0.53	0.5	0.96
13001	13001	Csnk2b	154.08	203.85	208.68	177.91	206.66	162.58	167.09	177.16	160.02	169.76	190.72	185.8	183.4	194.35	194.88	141.19	148.14	191.05	153.68	155.95	263.09	339.54	347.89	287.93	331.94	249.93	289.3	290.18	251.52	263.63	310.8	310.73	304.67	322.88	325.24	231.69	248.5	277.02	250.88	259.55
19201	19201	Pstpip2	18.8	15.76	15.42	17.55	14.87	16.17	16.03	15.65	15.1	13.64	16.67	18.29	18.18	16.88	17.31	16.46	16.44	17.01	16.09	14.33	32.1	26.25	25.7	28.41	23.88	24.86	27.75	25.63	23.73	21.18	27.16	30.59	30.2	28.04	28.89	27.01	27.58	24.66	26.27	23.85
235439	235439	Herc1	12.03	11.5	10.22	9.8	9.76	8.01	10.94	9.88	9.44	9.97	9.71	9.03	9.02	9.72	10.33	8.39	9.42	5.92	9.54	8.49	20.54	19.15	17.03	15.86	15.68	12.31	18.94	16.19	14.84	15.48	15.83	15.1	14.99	16.15	17.23	13.76	15.8	8.58	15.58	14.14
12521	12521	Cd82	92.08	107.95	118.68	96.72	105.2	86.23	90.15	74.03	52.42	63.43	99.42	100.54	104.92	108.65	117.27	92.14	87.63	95.87	81.18	75.55	157.22	179.8	197.85	156.53	168.98	132.55	156.09	121.26	82.4	98.51	162.02	168.14	174.3	180.51	195.72	151.2	147	139.01	132.52	125.74
52502	52502	Carhsp1	43	38.24	39.17	41.93	40.43	45	43.19	40.43	47.07	40.92	30.19	33.55	36.69	33.6	32.64	41.81	40.9	43.46	40.85	38.46	73.42	63.69	65.31	67.86	64.94	69.18	74.78	66.22	73.99	63.55	49.2	56.12	60.95	55.81	54.47	68.62	68.61	63.01	66.69	64
19684	19684	Rdx	52.68	45.26	44.38	52.32	48.61	44.53	45.66	43.62	45.99	37.73	45.75	46.39	48.99	46.09	46.25	47.35	45.37	43.14	42.92	42.49	89.95	75.39	73.98	84.68	78.08	68.45	79.06	71.46	72.28	58.6	74.55	77.59	81.38	76.58	77.19	77.69	76.1	62.55	70.06	70.71
28240	28240	Trpm2	0.41	0.21	0.1	0.14	0.15	0.41	0.54	0.46	1.38	0.6	0.13	0.38	0.24	0.25	0.34	0.29	0.79	0.61	1.13	0.65	0.69	0.34	0.17	0.22	0.24	0.63	0.93	0.75	2.17	0.94	0.22	0.63	0.39	0.42	0.57	0.48	1.33	0.89	1.85	1.09
50720	50720	Sacs	2.32	1.73	1.18	2.04	1.53	1.52	1.25	0.95	1.06	1.14	1.32	1.5	0.9	1.18	1.28	1.5	1.41	0.97	1.38	1.21	3.96	2.89	1.97	3.3	2.45	2.34	2.16	1.56	1.66	1.77	2.15	2.5	1.5	1.95	2.14	2.47	2.36	1.41	2.25	2.01
14710	14710	Gngt2	9.73	10.96	11.22	11.92	9.35	20.1	16.38	15	20.51	28.38	14.84	15.01	15.11	10.01	10.1	25.07	24.54	32.33	21.11	24.43	16.62	18.25	18.71	19.29	15.02	30.89	28.36	24.56	32.24	44.08	24.18	25.11	25.1	16.63	16.86	41.13	41.17	46.88	34.47	40.65
435528	435528	Glyatl3	0.02	0.04	0.02	0	0	0	0	0	0.04	0	0	0	0	0	0.02	0.02	0.2	0.02	0	0.02	0.04	0.07	0.03	0	0	0	0	0	0.06	0	0	0	0	0	0.03	0.03	0.34	0.03	0	0.03
207521	207521	Dtx4	7.76	5.99	6.28	6.83	5.93	7.02	8.94	8.07	5.75	7.4	7.86	6.95	8.4	8.95	8.07	8.03	7.93	6.85	9.93	7.42	13.25	9.99	10.47	11.05	9.53	10.78	15.48	13.22	9.04	11.5	12.81	11.63	13.95	14.86	13.48	13.17	13.3	9.93	16.22	12.35
213773	213773	Tbl3	11.31	10.45	11.51	11.51	10.63	11.73	11.73	11.07	15.01	11.37	10.44	10.51	11.49	10.81	10.84	11.06	10.96	13.63	12.03	12.37	19.31	17.41	19.18	18.63	17.07	18.04	20.31	18.13	23.59	17.66	17.01	17.57	19.1	17.96	18.1	18.14	18.38	19.76	19.64	20.59
16452	16452	Jak2	13.59	11.82	12.52	13.68	13.76	15.28	17.13	15.88	17.26	16.59	11.71	12.76	13.03	13.49	12.39	18.27	18.81	16.61	19.93	18.16	23.2	19.69	20.88	22.14	22.11	23.49	29.66	26.02	27.12	25.76	19.08	21.33	21.64	22.41	20.68	29.97	31.55	24.09	32.54	30.23
66435	66435	Uggt2	1.26	0.88	0.69	1.06	0.92	0.85	0.86	0.87	0.75	0.59	0.81	0.78	0.79	0.72	0.81	0.98	0.81	0.75	0.99	0.89	2.15	1.47	1.15	1.72	1.47	1.31	1.5	1.42	1.18	0.92	1.32	1.3	1.32	1.19	1.34	1.61	1.37	1.09	1.61	1.48
15473	15473	Rida	16.16	15.39	14.25	15.12	17.54	17.74	14.41	12.43	10.32	11.43	14.98	13.69	15.95	14.49	14.7	13.75	13.87	16.95	12.02	11.9	27.59	25.63	23.76	24.47	28.17	27.27	24.94	20.37	16.22	17.75	24.41	22.89	26.5	24.08	24.54	22.57	23.26	24.58	19.63	19.8
18020	18020	Nfatc2ip	4.78	4.37	4	4.08	4.11	4.13	5.06	5.16	4.92	3.69	4.07	4.05	3.94	4.56	4.45	3.44	3.97	3.62	4.26	3.39	8.16	7.28	6.66	6.6	6.6	6.34	8.76	8.46	7.74	5.74	6.64	6.77	6.54	7.58	7.42	5.64	6.65	5.24	6.95	5.65
13845	13845	Ephb3	12.23	14.48	15.5	12.43	12.65	10.42	14.32	12.19	10.22	10.9	10.96	9.83	11.45	12.79	13.04	7.59	10.54	7.21	7.35	7.02	20.88	24.13	25.84	20.12	20.32	16.02	24.8	19.97	16.06	16.93	17.86	16.44	19.03	21.25	21.76	12.46	17.68	10.45	12	11.68
12705	12705	Cited1	0	0	0.37	0.37	0.39	0.46	0.5	0.48	0.52	0.55	0.59	0.73	0.39	0.51	0.44	0.74	0.77	1.79	0.26	0.73	0	0	0.61	0.6	0.62	0.71	0.87	0.79	0.82	0.85	0.96	1.22	0.65	0.84	0.73	1.22	1.28	2.6	0.42	1.22
71093	71093	Atoh8	3.07	2.16	1.65	2.05	2.36	3.58	3.21	1.91	3	1.71	2.45	3.48	2.24	2.3	2.56	2.92	2.58	2.44	2.27	2.93	5.24	3.59	2.75	3.32	3.8	5.51	5.56	3.12	4.72	2.65	3.99	5.81	3.73	3.82	4.28	4.79	4.33	3.54	3.71	4.87
384557	384557	Ceacam3	0.08	0.04	0.23	0.12	0.19	0.15	0.32	0.31	0.04	0.16	0.15	0.11	0.23	0.37	0.08	0.08	0.19	0	0.23	0.11	0.13	0.06	0.38	0.19	0.31	0.23	0.55	0.5	0.06	0.24	0.24	0.19	0.39	0.61	0.13	0.12	0.32	0	0.38	0.19
77862	77862	Thyn1	15.38	12.6	10.92	15.65	14.04	20.42	15.75	13.94	17.74	14.04	12.09	14.47	16.39	11.77	11.44	19.11	15.13	27.08	14.89	14.61	26.27	20.98	18.21	25.33	22.55	31.4	27.27	22.84	27.89	21.81	19.7	24.2	27.22	19.56	19.1	31.37	25.38	39.26	24.31	24.32
57908	57908	Zfp318	6.32	4.99	5.64	5.47	5.6	5.16	6.83	5.61	5.19	5.06	4.45	4.56	4.87	5.34	5.21	4.98	5.73	3.98	4.84	4.81	10.79	8.31	9.4	8.85	8.99	7.93	11.82	9.19	8.15	7.86	7.25	7.63	8.09	8.87	8.7	8.17	9.61	5.77	7.91	8.01
381510	381510	Dpy19l4	8.02	6.44	6.25	6.95	6.78	6.04	6.76	7.26	6.92	6.83	6.81	7.44	7.52	8.22	7.17	6.54	6.91	5.47	8.1	6.35	13.69	10.73	10.41	11.24	10.89	9.29	11.71	11.9	10.87	10.61	11.1	12.44	12.49	13.66	11.97	10.74	11.58	7.93	13.22	10.57
68948	68948	Fam216a	5.36	4.59	5.2	5	6	8.49	7.2	6.89	8.7	6.38	5.16	4.95	4.74	4.01	5.08	6.91	6.34	9.48	6.81	6.69	9.16	7.64	8.67	8.09	9.63	13.06	12.46	11.29	13.68	9.92	8.4	8.28	7.87	6.66	8.47	11.34	10.64	13.74	11.12	11.13
16649	16649	Kpna4	37.33	34.86	35.01	37.14	34.2	30.26	32.04	33.83	35.27	30.99	33.06	32.58	32.44	35.34	35.36	27.98	32.82	27.77	31.65	27.06	63.73	58.07	58.36	60.11	54.94	46.51	55.48	55.41	55.43	48.12	53.87	54.49	53.89	58.72	59.01	45.92	55.05	40.27	51.67	45.03
18991	18991	Pou3f1	19.21	26.6	30.48	23.37	24.9	25.57	26.44	31.22	25.84	31.39	16.86	18.04	16.51	21.7	20.18	26.41	26.84	23.3	15.73	23.74	32.81	44.3	50.81	37.82	40	39.31	45.78	51.14	40.61	48.75	27.48	30.16	27.42	36.05	33.68	43.33	45.03	33.78	25.68	39.5
670211	670211	Gm12508	0	0	0	0	0	0	0	0	0	0	0	0	0	0	0	0	0.15	0	0	0	0	0	0	0	0	0	0	0	0	0	0	0	0	0	0	0	0.25	0	0	0
101122	101122	Rpusd3	3.3	3.69	2.97	4.15	3.43	3.41	2.73	3.11	3.59	2.74	1.94	2.45	3.68	2.85	2.27	2.73	2.96	3.74	1.98	2.3	5.63	6.15	4.96	6.71	5.5	5.23	4.73	5.1	5.64	4.25	3.15	4.09	6.11	4.74	3.79	4.48	4.97	5.43	3.24	3.82
12443	12443	Ccnd1	19.96	19.19	21.44	18.4	16.66	24.67	27.92	24.57	27.35	22.48	9.9	13.49	13.18	12.93	11.05	25.73	27.17	25.01	20.72	26.38	34.09	31.96	35.74	29.78	26.76	37.93	48.33	40.24	42.99	34.92	16.14	22.57	21.9	21.48	18.44	42.22	45.58	36.26	33.82	43.9
227522	227522	Rpp38	6.88	6.69	7.42	7.9	6.42	5.32	9.22	9.07	8.67	6.73	7.19	9.53	7.14	8.11	6.07	4.79	7.13	7.35	10.55	5.5	11.75	11.14	12.37	12.78	10.31	8.17	15.96	14.86	13.62	10.45	11.72	15.93	11.86	13.48	10.13	7.85	11.96	10.66	17.22	9.16
30926	30926	Glrx3	46.64	46.64	43.91	48.12	48.7	51.58	38.15	45.63	48.04	47.32	45.12	43.24	45.86	44.58	47.39	44.94	41.86	53.81	39.08	40.56	79.63	77.68	73.2	77.88	78.23	79.29	66.05	74.75	75.51	73.49	73.52	72.32	76.19	74.06	79.08	73.75	70.21	78.03	63.8	67.51
20091	20091	Rps3a1	1706.46	1730.38	1786.58	1730.23	1883.54	2183.51	1713.82	1865.37	1961.05	2170.32	1702.92	1617.79	1705.22	1784.3	1767.08	1824.69	1840.65	2407.12	1907.03	1763.9	2913.71	2882.17	2978.39	2800.27	3025.42	3356.52	2967.34	3055.43	3082.51	3370.47	2775.11	2705.62	2832.77	2964.33	2949.1	2994.27	3087.54	3490.25	3113.32	2935.66
12626	12626	Cetn3	68.63	62.99	61.39	70.42	74.84	79.56	63.86	69.51	82.94	82.31	67.37	57.08	68.83	67.89	66.6	68.29	70.05	95.86	77.9	76.4	117.18	104.91	102.35	113.98	120.21	122.31	110.58	113.86	130.36	127.83	109.78	95.47	114.35	112.79	111.16	112.06	117.5	139	127.18	127.15
665998	665998	Krtap4-9	0	0	0	0	0	0	0.08	0	0	0.31	0	0	0	0	0	0	0	0.07	0.08	0	0	0	0	0	0	0	0.14	0	0	0.48	0	0	0	0	0	0	0	0.11	0.13	0
14825	14825	Cxcl1	1.27	0.97	0.44	0.54	0.45	6.41	6.76	7.4	20.23	8.51	0.27	0.18	0.18	0.18	0.36	9.19	14.62	11.99	4.4	34.27	2.17	1.62	0.74	0.87	0.72	9.85	11.71	12.11	31.8	13.21	0.44	0.3	0.3	0.3	0.6	15.09	24.52	17.38	7.19	57.03
13035	13035	Ctsg	0.08	0.08	0.08	0	0.08	0.08	0.09	0	0	0.08	0	0.08	0	0	0.08	0.08	0	0.24	0.25	0.33	0.15	0.14	0.14	0	0.13	0.12	0.15	0	0	0.13	0	0.14	0	0	0.14	0.14	0	0.35	0.41	0.55
54390	54390	Sit1	0.07	0.26	0.19	0.32	0.13	0.25	0.33	0.13	0	0.2	0.33	0.45	0.19	0.39	0.26	0.51	0.38	0.13	0.26	0.13	0.11	0.43	0.32	0.52	0.21	0.38	0.58	0.21	0	0.3	0.53	0.75	0.32	0.65	0.43	0.84	0.64	0.18	0.42	0.21
218311	218311	Zfp455	1.03	0.76	0.74	0.74	0.89	1.09	0.84	0.79	0.54	0.91	0.86	0.79	1.12	1.16	0.81	0.76	0.71	0.89	1.17	0.73	1.75	1.27	1.23	1.2	1.43	1.67	1.45	1.29	0.85	1.42	1.4	1.32	1.86	1.92	1.34	1.24	1.19	1.29	1.91	1.21
66637	66637	Tsen15	11.16	9.97	8.52	11.92	7.85	13.02	11.58	11.51	13.51	9.99	9.38	8.75	10.27	10.05	9.41	9.55	10.28	13.21	9.26	8.17	19.06	16.61	14.21	19.29	12.6	20.02	20.06	18.86	21.23	15.51	15.29	14.63	17.05	16.69	15.7	15.67	17.24	19.15	15.13	13.6
16425	16425	Itih2	0.15	0.14	0.12	0.27	0.06	0.14	0.15	0.08	0.02	0.1	0.16	0.22	0.12	0.21	0.24	0.22	0.16	0.1	0.22	0.24	0.25	0.24	0.2	0.43	0.1	0.21	0.25	0.13	0.03	0.16	0.27	0.38	0.2	0.34	0.41	0.36	0.27	0.14	0.37	0.4
72392	72392	Tmem175	8.04	7.87	6.96	7.58	8.39	8.73	9.5	9.61	8.64	8.72	7.81	7.76	7.2	7.34	7.37	8.97	9.39	9.07	8.39	8.23	13.74	13.1	11.6	12.27	13.47	13.42	16.44	15.74	13.59	13.54	12.73	12.97	11.95	12.19	12.3	14.72	15.75	13.16	13.69	13.69
26903	26903	Dysf	6.1	5.8	4.68	6.93	5.3	7.48	6.59	5.46	6.55	4.52	6.51	8.01	8.28	7.18	6.6	8.18	7.45	7.08	7.17	6.35	10.41	9.65	7.8	11.22	8.52	11.49	11.41	8.95	10.3	7.03	10.6	13.4	13.76	11.93	11.02	13.42	12.5	10.27	11.7	10.56
320429	320429	Trank1	0.07	0.13	0.14	0.08	0.12	0.08	0.07	0.04	0.05	0.04	0.15	0.05	0.04	0.06	0.13	0.1	0.09	0.08	0.06	0.04	0.12	0.21	0.24	0.12	0.2	0.13	0.11	0.07	0.07	0.05	0.24	0.09	0.07	0.1	0.21	0.16	0.15	0.11	0.09	0.07
106039	106039	Gga1	24.67	25.76	28.33	26.31	25.74	30.81	29.03	27.76	28.42	28.52	25.99	26.38	24.25	25.08	26.26	28.7	26.97	30.55	24.97	28.89	42.12	42.91	47.22	42.59	41.34	47.37	50.26	45.48	44.68	44.29	42.35	44.12	40.29	41.67	43.82	47.09	45.24	44.29	40.76	48.09
72544	72544	Exosc6	6.64	7.58	9.23	6.75	7.29	13.71	9.68	10.28	15.65	10.23	7.17	8.58	7.81	7.26	8.42	9.73	8.75	11.31	9.96	9.43	11.33	12.62	15.39	10.92	11.72	21.07	16.77	16.84	24.6	15.89	11.69	14.34	12.97	12.06	14.06	15.97	14.68	16.4	16.26	15.69
52250	52250	Reep1	8.56	7.98	5.73	9	7.33	7.91	6.52	5.64	3.93	6.61	7.4	8.08	7.85	7	6.73	8.9	9.73	7.54	8.61	6.02	14.61	13.3	9.56	14.56	11.78	12.17	11.29	9.24	6.18	10.26	12.06	13.52	13.05	11.62	11.24	14.6	16.33	10.93	14.06	10.03
217463	217463	Snx13	18.5	17.52	15.43	16.96	15.95	13.17	15.82	15.34	13.54	15.2	18.04	15.98	16.55	18.01	16.97	14.56	16.06	13.99	15.87	13.76	31.58	29.19	25.72	27.44	25.63	20.25	27.4	25.13	21.29	23.61	29.4	26.73	27.49	29.93	28.33	23.89	26.93	20.29	25.91	22.9
114143	114143	Atp6v0b	133.89	137.07	136.13	135.59	147.8	188.13	143.75	159.81	161.57	189.23	130	124.32	124.49	131.61	141.28	166.05	149.63	196.65	154.77	159.18	228.61	228.31	226.95	219.44	237.4	289.2	248.9	261.77	253.96	293.88	211.85	207.92	206.81	218.66	235.78	272.49	250.99	285.14	252.66	264.93
53333	53333	Tomm40	28.75	28.44	31.69	31.91	28.76	39.25	41.61	40.51	55.12	36.25	29.72	31.07	32.07	31.72	28.92	38.3	41.04	42.55	39.6	44.55	49.09	47.37	52.83	51.65	46.2	60.33	72.04	66.36	86.64	56.29	48.43	51.96	53.28	52.7	48.27	62.85	68.83	61.7	64.65	74.14
75317	75317	Parpbp	1.41	1.29	1.41	1.62	1.42	2.27	2.63	2.61	4.58	2.68	0.9	1.19	1.13	1.06	0.98	2.04	2.24	2.33	2.12	1.99	2.41	2.14	2.35	2.63	2.29	3.48	4.55	4.27	7.19	4.16	1.46	1.99	1.87	1.77	1.64	3.35	3.76	3.38	3.47	3.31
102866	102866	Pls3	69.87	64.83	74.92	68.19	73.48	77.34	85.59	94.89	112.92	105.58	76.17	72.47	80.9	85.84	80.02	76.12	88.29	80.21	104.63	99.95	119.3	107.98	124.9	110.36	118.03	118.89	148.19	155.44	177.5	163.97	124.12	121.19	134.4	142.6	133.54	124.91	148.11	116.3	170.82	166.35
12396	12396	Cbfa2t2	5.61	5.66	6.4	5.75	5.24	6.3	6.26	5.92	6.06	5.93	5.05	4.58	4.72	5.17	5.1	7.07	6.82	5.51	5.57	7.27	9.57	9.42	10.68	9.31	8.42	9.69	10.84	9.69	9.53	9.21	8.23	7.66	7.83	8.59	8.51	11.59	11.45	8	9.09	12.1
12578	12578	Cdkn2a	0.09	0.28	0	0.11	0.09	0.98	0.52	0.56	0.27	0.38	0	0.28	0.2	0	0.11	1.11	0.81	1.12	0.84	0.46	0.16	0.46	0	0.17	0.15	1.51	0.9	0.91	0.43	0.59	0	0.46	0.34	0	0.18	1.81	1.36	1.62	1.38	0.76
216136	216136	Ilvbl	19.64	21.29	22.37	20.09	21.96	19.16	21.45	20.64	21.14	24.87	27.73	25.49	25.84	24.87	25.03	19.14	19.47	22.25	22.52	19.03	33.53	35.46	37.29	32.51	35.27	29.46	37.13	33.82	33.23	38.62	45.18	42.63	42.93	41.32	41.78	31.41	32.65	32.26	36.76	31.67
12257	12257	Tspo	143.45	137.19	135.9	143.38	142.17	218.62	185.46	184.37	230.25	185.38	143.08	145.33	144.69	131.97	133.52	212.73	181.84	252.23	190.63	188.78	244.93	228.5	226.55	232.05	228.36	336.07	321.12	302	361.93	287.89	233.16	243.06	240.37	219.24	222.84	349.08	305.02	365.72	311.22	314.19
69754	69754	Fbxo7	12.73	14.56	15.41	13.65	13.78	16.14	15.1	14.14	13.9	14.48	14.9	14.23	14.35	14.89	14.16	16.98	14.08	16.54	15.25	13.1	21.74	24.25	25.68	22.08	22.14	24.81	26.14	23.17	21.86	22.49	24.28	23.79	23.83	24.73	23.63	27.87	23.62	23.98	24.9	21.8
19943	19943	Rpl28	1925.53	2042.01	2121.4	2017.13	2283.05	2441.28	2108.45	2217.68	2226.54	2389.61	2165.04	1984.46	2013.31	1954.33	1977.72	2239.02	2087.88	2469.62	2273.68	2084.42	3287.78	3401.23	3536.57	3264.59	3667.15	3752.77	3650.63	3632.5	3499.82	3711.03	3528.18	3318.84	3344.58	3246.81	3300.62	3674.18	3502.24	3580.87	3711.89	3469.11
20475	20475	Six5	3.72	3.69	3.83	4.25	3.27	4.66	4.49	4.49	4.23	3.12	2.21	2.68	2.91	2.91	2.99	4.36	4.93	4.61	2.09	3.19	6.34	6.14	6.38	6.88	5.26	7.16	7.78	7.36	6.65	4.85	3.6	4.48	4.84	4.83	4.99	7.16	8.27	6.69	3.41	5.31
242125	242125	Mab21l3	1.92	1.81	2.23	1.96	2	2.38	2.96	3.32	2.94	3.81	2.81	1.87	1.94	2.51	1.98	1.46	2.03	1.18	2.28	1.43	3.29	3.02	3.72	3.17	3.22	3.66	5.13	5.43	4.62	5.91	4.58	3.13	3.22	4.16	3.3	2.4	3.41	1.71	3.71	2.39
15040	15040	H2-T23	138.83	136.41	139.29	112.15	131.85	172.79	166.13	142.91	117.19	168.22	157.04	169.98	149.08	141.1	152.68	174.44	170.12	232.19	166.65	152.94	237.05	227.21	232.21	181.51	211.78	265.62	287.64	234.08	184.2	261.24	255.92	284.27	247.65	234.41	254.81	286.25	285.36	336.66	272.06	254.54
114615	114615	Elac1	6.59	6.26	5.41	5.71	5.77	5.64	6.23	5.4	5.26	5.31	7.24	7.02	6.83	6.89	6.91	7.04	5.76	4.84	7.27	5.57	11.25	10.42	9.01	9.24	9.27	8.67	10.78	8.84	8.27	8.25	11.8	11.73	11.35	11.45	11.53	11.56	9.67	7.02	11.87	9.26
67238	67238	Fam220a	24.35	24.06	22.25	23.47	20.57	20.4	17.76	17.71	19.16	15.39	26.49	27.63	24.2	26.38	25.73	21.19	18.86	19.37	20.02	20.15	41.58	40.08	37.09	37.98	33.05	31.35	30.75	29.01	30.11	23.9	43.16	46.21	40.21	43.83	42.95	34.78	31.64	28.09	32.68	33.54
20822	20822	Ro60	5.4	4.94	4.76	5.34	4.86	4.48	4.49	4.93	5	4.64	4.38	3.92	3.75	4.85	4.73	3.98	4.7	4.02	4.51	3.99	9.22	8.22	7.93	8.64	7.8	6.89	7.77	8.08	7.86	7.21	7.13	6.55	6.23	8.06	7.89	6.53	7.89	5.83	7.37	6.65
56463	56463	Snd1	29.84	29.42	28.6	30.92	27.74	46.87	43.35	42.78	47.61	42.88	33.13	36.58	39.53	35.47	35.86	47.28	44.43	55.6	47.74	49.58	50.95	49.01	47.67	50.04	44.56	72.05	75.07	70.07	74.83	66.6	53.99	61.17	65.67	58.93	59.85	77.58	74.53	80.62	77.93	82.52
53314	53314	Batf	1.77	0.86	1.82	1.17	2.53	5.19	3.63	3.58	3.24	3.54	1.67	1.73	2.84	1.47	1.45	3.55	3.83	5.94	4.59	3.14	3.02	1.43	3.04	1.89	4.06	7.98	6.28	5.87	5.09	5.49	2.72	2.89	4.72	2.45	2.43	5.83	6.42	8.61	7.5	5.23
20538	20538	Slc6a2	3.18	3.72	4.57	2.89	3.76	3.28	3.43	2.64	3.22	2.94	2.45	3.16	2.84	3	2.8	2.64	3.09	2.04	2.41	2.62	5.43	6.19	7.61	4.67	6.05	5.04	5.94	4.33	5.06	4.56	3.98	5.28	4.71	4.99	4.67	4.33	5.18	2.96	3.93	4.36
432502	432502	Rpl6l	0.17	0	0	0	0.3	0.03	0.09	0.14	0.38	0	0.28	0.27	0.12	0	0.12	0	0	0.3	0	0	0.29	0	0	0	0.48	0.05	0.16	0.23	0.6	0	0.46	0.45	0.2	0	0.2	0	0	0.43	0	0
69824	69824	Glod5	0	0	0	0	0	0	0	0	0	0	0.09	0	0	0	0	0	0	0	0	0	0	0	0	0	0	0	0	0	0	0	0.15	0	0	0	0	0	0	0	0	0
244071	244071	Agbl1	3.71	2.96	2.12	2.91	2.49	1.61	1.34	1.11	0.57	0.38	2.72	3.91	1.67	1.83	2.2	1.17	1.15	0.46	0.46	0.84	6.33	4.92	3.54	4.71	4	2.47	2.32	1.82	0.9	0.59	4.44	6.55	2.78	3.04	3.67	1.93	1.93	0.66	0.74	1.4
107686	107686	Snrpd2	106.4	100.32	108.16	137.64	127.61	149.3	111.69	132.34	214.93	119.64	112.33	114.91	105.49	109.08	98.01	138.27	141.51	204.3	140.98	143.03	181.67	167.09	180.31	222.76	204.98	229.51	193.38	216.78	337.85	185.79	183.05	192.18	175.25	181.22	163.57	226.91	237.37	296.22	230.16	238.04
11416	11416	Slc33a1	10.31	9.57	9.63	11.28	10.74	11.45	12.22	13.03	12.17	11.45	10.75	9.66	10.96	11.02	10.2	11.52	12.83	13.41	12.38	12.63	17.6	15.94	16.06	18.25	17.24	17.61	21.16	21.34	19.13	17.78	17.52	16.15	18.2	18.3	17.02	18.91	21.51	19.44	20.2	21.02
211577	211577	Mrgprf	5.39	3.44	4.14	5.05	4.52	5.56	4.79	4.66	5.78	4.05	1.97	2.65	2.03	2.22	2.02	5.7	5.32	5.85	3.52	5.87	9.21	5.74	6.91	8.17	7.25	8.55	8.29	7.64	9.08	6.29	3.21	4.44	3.38	3.69	3.37	9.35	8.92	8.48	5.74	9.77
215467	215467	Gm4791	0	0	0	0	0	0	0.08	0	0	0	0	0.08	0	0	0	0	0	0	0	0	0	0	0	0	0	0	0.15	0	0	0	0	0.13	0	0	0	0	0	0	0	0
226781	226781	Slc30a10	0	0	0	0	0	0	0	0.02	0	0	0	0	0	0.01	0	0	0	0	0	0	0	0	0	0	0	0	0	0.03	0	0	0	0	0	0.02	0	0	0	0	0	0
12941	12941	Pcdha5	0.03	0	0	0	0	0.04	0	0	0	0	0	0	0.03	0.03	0	0	0	0.04	0	0	0.05	0	0	0	0	0.06	0	0	0	0	0	0	0.05	0.05	0	0	0	0.06	0	0
13194	13194	Ddb1	99.21	98.3	99.17	98.54	98.82	114.89	117.35	114.13	125.48	119.96	93.15	102.86	104.35	104.08	103.06	118.94	123.32	104.69	124.12	115.93	169.4	163.73	165.33	159.48	158.73	176.6	203.19	186.95	197.24	186.3	151.81	172.03	173.35	172.92	171.99	195.17	206.86	151.8	202.63	192.94
383592	383592	Kif28	0.07	0.05	0.05	0.05	0.03	0.05	0.02	0.07	0.05	0.05	0.05	0	0	0	0.05	0.03	0.02	0.07	0.03	0.07	0.12	0.08	0.08	0.08	0.05	0.08	0.03	0.11	0.08	0.08	0.08	0	0	0	0.08	0.05	0.03	0.1	0.05	0.11
105243090	105243090	Gm7579	0	0.12	0	0	0	0	0	0	0	0.06	0	0	0	0	0	0	0	0	0	0	0	0.2	0	0	0	0	0	0	0	0.09	0	0	0	0	0	0	0	0	0	0
26971	26971	Pla2g2f	264.52	369.62	366.27	303.22	331.4	207.53	229.68	282.59	221.07	337.65	306.06	262.75	275.28	316.67	333.7	202.27	219.64	203.16	234.89	243.87	451.65	615.64	610.6	490.74	532.31	319.01	397.68	462.88	347.49	524.36	498.75	439.43	457.31	526.1	556.91	331.91	368.42	294.58	383.46	405.87
229363	229363	Gmps	10.66	8.71	9.73	10.6	10.2	11.63	11.86	12.13	14.18	11.95	9.69	10.15	10.65	10.48	10.1	11.73	13.19	12.72	12.77	13.66	18.2	14.51	16.23	17.16	16.38	17.88	20.53	19.87	22.29	18.56	15.79	16.98	17.7	17.41	16.85	19.25	22.12	18.45	20.85	22.74
224008	224008	Spidr	4.59	4	3.92	4.14	4.37	7.7	7.36	6.45	8.06	5.91	4.01	4.01	4.47	4.31	4.46	6.98	7.69	7.17	7.21	7.6	7.84	6.66	6.53	6.7	7.02	11.83	12.74	10.57	12.67	9.17	6.54	6.71	7.43	7.16	7.44	11.45	12.89	10.39	11.76	12.65
105522	105522	Ankrd28	9.72	9.26	8.08	9.53	8.39	9.33	10.62	9.41	11.15	10.31	8.53	10.46	9.45	10.01	9.2	11.96	11.2	9.82	13.64	12.06	16.6	15.42	13.47	15.43	13.48	14.34	18.39	15.41	17.52	16.02	13.9	17.49	15.7	16.62	15.35	19.63	18.79	14.23	22.27	20.08
102637087	102637087	Gm33989	3.87	3.36	3.28	3.32	3.28	2.45	3.59	2.83	2.52	2.95	3.26	3.04	3.24	3.66	3.67	2.03	2.16	1.73	3.32	1.74	6.6	5.6	5.46	5.37	5.26	3.77	6.21	4.63	3.95	4.58	5.32	5.09	5.39	6.08	6.12	3.33	3.62	2.51	5.43	2.9
383103	383103	Tvp23a	2.37	1.59	1.45	1.59	1.2	1.14	1.52	1.29	1.5	1.36	1.36	1.35	1.36	1.26	1.5	1.38	1.37	1.27	1.45	1.3	4.04	2.65	2.42	2.58	1.92	1.76	2.63	2.12	2.37	2.11	2.22	2.25	2.26	2.1	2.5	2.27	2.3	1.85	2.36	2.16
68559	68559	Pdrg1	61.73	59.72	51.03	51.75	58.95	53.61	48.12	45.22	37.62	43.19	57.21	53.82	56.65	54.27	53.65	37.36	42.38	43.23	39.42	28.47	105.41	99.48	85.07	83.76	94.69	82.4	83.32	74.06	59.14	67.08	93.24	90.02	94.11	90.15	89.54	61.31	71.08	62.69	64.36	47.38
79235	79235	Lrat	0.26	0.33	0.24	0.19	0.26	1.3	1.96	3.07	3.19	2.11	0.35	0.32	0.51	0.34	0.19	1.04	1.73	0.9	2.82	1.08	0.44	0.55	0.4	0.31	0.42	2	3.39	5.02	5.02	3.28	0.58	0.53	0.85	0.57	0.32	1.7	2.91	1.31	4.61	1.79
22359	22359	Vldlr	11.99	9.1	9.1	10.84	7.75	6.07	7.05	4.76	5.8	2.76	10.04	9.27	7.06	8.3	8.6	5.76	4.22	3.7	3.73	4.12	20.46	15.16	15.16	17.54	12.45	9.33	12.21	7.8	9.12	4.29	16.36	15.51	11.73	13.79	14.35	9.45	7.08	5.37	6.09	6.85
627375	627375	Gm6750	9.06	6.74	7.7	9.43	6.39	11.42	9.63	12.19	15.53	10.47	6.16	7.2	8.6	6.2	6.73	10.8	9.1	15.75	10.28	10.1	15.48	11.23	12.84	15.27	10.26	17.56	16.67	19.97	24.4	16.26	10.04	12.05	14.28	10.3	11.23	17.72	15.26	22.83	16.78	16.8
26401	26401	Map3k1	15.99	17.26	17.24	14.75	17.43	17.07	22.12	18.27	15.49	18.53	12.49	12.8	13.95	14.5	15.36	14.86	19.17	12.05	13.95	11.11	27.3	28.75	28.74	23.86	28	26.24	38.3	29.92	24.35	28.77	20.36	21.41	23.18	24.09	25.63	24.38	32.16	17.47	22.77	18.49
269637	269637	Cnpy1	0	0	0	0	0	0	0	0	0	0	0	0	0	0	0	0	0	0	0	0.02	0	0	0	0	0	0	0	0	0	0	0	0	0	0	0	0	0	0	0	0.03
194908	194908	Pld6	0	0.08	0.04	0	0.04	0.04	0.12	0	0	0.04	0.08	0	0	0	0.08	0.04	0	0.04	0.04	0.04	0	0.13	0.07	0	0.06	0.06	0.21	0	0	0.06	0.13	0	0	0	0.13	0.06	0	0.06	0.06	0.06
71723	71723	Dhx34	4.56	3.67	3.97	3.42	3.48	5.21	6.29	5.33	6.68	4.88	3.67	4.3	3.5	3.75	3.89	5.38	4.67	5.88	5.03	5.48	7.79	6.11	6.62	5.54	5.6	8.01	10.88	8.73	10.5	7.58	5.99	7.19	5.81	6.22	6.49	8.83	7.83	8.53	8.22	9.13
18408	18408	Slc25a15	7.11	6.91	7.56	8.25	7.3	7.11	7.02	7.15	7.65	6.26	6.24	6.66	7.08	7.56	7.26	6.93	6.66	7.1	7.1	6.36	12.14	11.52	12.61	13.35	11.73	10.93	12.15	11.71	12.03	9.72	10.17	11.13	11.75	12.56	12.12	11.38	11.18	10.3	11.58	10.58
20851	20851	Stat5b	17.61	17.48	16.49	16.73	14.76	16.08	17.48	15.19	14.73	13.16	19.33	19.89	19.03	17.62	18.44	15.97	14.33	14.59	13.12	14.25	30.06	29.12	27.49	27.07	23.7	24.72	30.27	24.89	23.15	20.44	31.5	33.26	31.62	29.28	30.77	26.21	24.03	21.16	21.42	23.71
77134	77134	Hnrnpa0	47.23	45.96	48.96	53.4	52.22	75.41	63.84	65.14	80.29	64.05	53.66	56.45	58.48	58.73	53.72	76.06	70.29	90.57	75.66	81.84	80.64	76.54	81.63	86.43	83.88	115.92	110.54	106.7	126.2	99.47	87.45	94.4	97.16	97.57	89.65	124.81	117.91	131.32	123.52	136.2
319322	319322	Sf3b2	66.14	67.24	67.74	64.77	71.62	87.72	82.57	80.45	85.56	78.69	65.81	66.47	71.06	64.95	64.69	74.6	76.09	81.51	76.19	72.4	112.94	112	112.92	104.82	115.04	134.84	142.97	131.77	134.49	122.2	107.25	111.17	118.05	107.9	107.97	122.42	127.63	118.19	124.38	120.49
97487	97487	Cmtm4	6.95	6.49	6.8	5.44	5.79	6.63	7.89	8.22	8.56	7.45	6.43	5.51	6.49	6.56	5.67	6.11	7.12	4.59	7.54	7.31	11.87	10.8	11.34	8.8	9.3	10.19	13.67	13.46	13.46	11.57	10.48	9.22	10.78	10.89	9.45	10.03	11.94	6.65	12.31	12.17
140476	140476	Strc	0.02	0.04	0.06	0.01	0.01	0.01	0.02	0.01	0	0.01	0.01	0.01	0.01	0.01	0.07	0.03	0.02	0	0.04	0	0.04	0.07	0.1	0.02	0.02	0.02	0.04	0.02	0	0.02	0.02	0.02	0.02	0.02	0.12	0.05	0.03	0	0.07	0
13870	13870	Ercc1	19.44	16.82	18.45	19.37	16.41	23.16	20.46	17.46	21.75	16.73	19.09	19.33	18.62	21.49	18.15	18.16	18.81	19.63	18.98	20.17	33.19	28.01	30.76	31.35	26.36	35.6	35.42	28.6	34.18	25.98	31.11	32.33	30.94	35.7	30.29	29.8	31.56	28.46	30.99	33.57
75572	75572	Acyp2	51.35	51.24	35.56	56.58	46.88	29.28	13.57	17.87	15.87	13	48.55	56.54	46.64	50.9	44.7	23.17	16.48	28.12	14.55	15.06	87.67	85.34	59.28	91.58	75.3	45.01	23.49	29.27	24.94	20.19	79.12	94.56	77.48	84.57	74.6	38.01	27.65	40.77	23.75	25.06
78246	78246	Phf23	22.99	22.51	25.78	21.4	21.65	31.15	27.75	28.05	29.2	28.34	18.4	18.21	21.24	21.51	21.39	21.58	24.87	31.56	25.6	26.54	39.25	37.5	42.98	34.63	34.78	47.89	48.06	45.95	45.9	44.01	29.99	30.45	35.29	35.73	35.69	35.4	41.72	45.77	41.8	44.18
67952	67952	Tomm20	27.43	27.03	28.34	29.47	30.66	33.54	26.64	29.77	34.4	32.58	26.62	28.54	27.71	29.58	28.15	31.62	30.29	36.94	36.14	31.44	46.83	45.02	47.25	47.69	49.24	51.56	46.12	48.77	54.07	50.6	43.38	47.73	46.03	49.15	46.97	51.89	50.81	53.56	59	52.32
74868	74868	Tmem65	66.51	68.35	68.79	67.12	67.11	55.98	57.05	55.51	51.6	58.7	63.03	63.05	67.31	72.59	72.17	52.92	57.85	55.23	59.37	51.1	113.56	113.84	114.67	108.63	107.79	86.06	98.78	90.93	81.11	91.16	102.72	105.44	111.82	120.59	120.45	86.84	97.04	80.08	96.92	85.05
21744	21744	Adad1	0	0	0	0	0	0.07	0	0	0	0	0	0	0	0	0	0	0	0.07	0	0	0	0	0	0	0	0.1	0	0	0	0	0	0	0	0	0	0	0	0.1	0	0
66420	66420	Polr2e	44.99	45.82	45.57	42.13	45.53	55.88	43.37	48.48	56.07	41.21	41.19	39.35	40.4	41.35	42.07	45.08	43.62	60.92	41.81	48.26	76.82	76.32	75.97	68.18	73.13	85.91	75.09	79.41	88.13	63.99	67.13	65.81	67.11	68.69	70.2	73.97	73.16	88.33	68.25	80.32
56434	56434	Tspan3	58	38.87	38.96	44.35	35.43	83.32	66.34	88.84	123.52	86.17	41.73	48.03	43.45	38.02	40.58	79.87	87.25	88.25	93.08	105.68	99.04	64.74	64.94	71.78	56.92	128.08	114.87	145.52	194.16	133.82	68	80.33	72.18	63.16	67.72	131.07	146.35	127.96	151.96	175.88
259074	259074	Olfr1352	0	0	0	0	0	0	0	0	0	0	0.07	0	0	0	0	0	0	0	0	0	0	0	0	0	0	0	0	0	0	0	0.11	0	0	0	0	0	0	0	0	0
66611	66611	Ribc1	0.59	0.76	0.62	0.43	0.34	0.6	0.25	0.89	0.78	0.87	0.53	0.72	0.99	0.76	0.8	0.85	0.66	0.7	1.01	0.75	1	1.26	1.03	0.7	0.54	0.92	0.43	1.46	1.23	1.34	0.86	1.2	1.65	1.26	1.34	1.4	1.11	1.02	1.64	1.25
102635360	102635360	Gm32719	0.44	0.5	0.5	0.44	0.62	0.18	0.55	0.63	0.48	0.64	0.62	0.47	0.51	0.47	0.49	0.27	0.35	0.16	0.75	0.32	0.75	0.83	0.84	0.71	1	0.28	0.95	1.03	0.75	1	1.01	0.79	0.85	0.77	0.81	0.45	0.59	0.23	1.23	0.53
66313	66313	Smurf2	15.43	15.44	16.06	14.38	14.25	14.16	15.33	16.21	14.49	14.63	12.17	11.59	12.48	13.24	13.65	14.27	15.82	11.56	14.43	15.83	26.35	25.71	26.78	23.28	22.89	21.77	26.55	26.56	22.77	22.71	19.84	19.39	20.72	22	22.78	23.42	26.54	16.77	23.56	26.35
73834	73834	Atp6v1d	75.6	77.14	83.78	80.58	81.36	80.77	74.79	78.55	75.12	87.67	69.81	67.61	69.74	75.16	75.55	70.35	72.18	93.38	75.48	72.68	129.09	128.49	139.66	130.41	130.68	124.16	129.49	128.67	118.08	136.15	113.77	113.07	115.86	124.86	126.09	115.44	121.08	135.4	123.22	120.97
23890	23890	Gpr34	3.99	2.2	1.76	2.72	2.07	5.83	3.66	5.09	2.95	6.24	1.82	1.41	2.14	1.42	1.58	4.69	2.87	4.87	4.49	5.48	6.81	3.66	2.94	4.4	3.32	8.97	6.34	8.34	4.63	9.68	2.96	2.35	3.56	2.37	2.64	7.7	4.81	7.07	7.33	9.12
212517	212517	Cfap44	0.03	0	0	0.01	0.04	0.01	0	0.01	0.01	0	0	0.01	0.01	0	0.01	0.01	0.01	0	0.01	0.01	0.05	0	0	0.02	0.07	0.01	0	0.02	0.01	0	0	0.02	0.02	0	0.02	0.02	0.02	0	0.02	0.02
22187	22187	Ubb	984.49	988.95	953.8	937.11	1003.92	1171.51	1029.86	1019.53	983.58	1083.73	1144.18	1199.17	1264.83	1176.87	1192.4	1191.23	1079.45	1429.51	1217.48	1107.81	1680.98	1647.22	1590.07	1516.66	1612.54	1800.86	1783.12	1669.96	1546.06	1683.01	1864.57	2005.5	2101.18	1955.19	1990	1954.79	1810.68	2072.75	1987.59	1843.74
622675	622675	Zfp827	1.61	1.46	1.23	1.11	1.16	0.81	1.17	0.94	0.71	1.17	1.11	1.23	1.21	0.93	0.93	1.35	1.2	1.07	1.17	1.12	2.75	2.42	2.05	1.8	1.86	1.24	2.02	1.53	1.11	1.82	1.81	2.05	2.01	1.55	1.54	2.22	2.02	1.56	1.91	1.87
108168140	108168140	Gm46442	0	0.22	0	0.23	0	0	0	0	0	0	0	0	0	0	0	0.14	0.23	0.22	0	0	0	0.37	0	0.38	0	0	0	0	0	0	0	0	0	0	0	0.22	0.38	0.33	0	0
11634	11634	Aire	0.07	0.04	0	0.04	0.04	0	0	0	0	0	0.04	0	0	0	0	0.04	0.07	0.06	0.04	0.08	0.11	0.07	0	0.07	0.07	0	0	0	0	0	0.07	0	0	0	0	0.07	0.12	0.09	0.07	0.14
28000	28000	Prpf19	16.49	15.31	15.56	16.06	15.44	16.52	16.27	16.16	19.48	15.95	14.43	16.04	14.79	14.19	13.98	17.23	18.11	15.9	16.23	17.54	28.15	25.49	25.94	26	24.81	25.4	28.17	26.48	30.62	24.76	23.52	26.83	24.57	23.58	23.33	28.28	30.38	23.05	26.5	29.19
70417	70417	Megf10	0.44	0.19	0.2	0.27	0.17	1.71	1.2	0.68	0.51	1.33	0.18	0.33	0.22	0.14	0.17	1.84	1.81	1.24	1.68	1.67	0.75	0.32	0.33	0.44	0.27	2.64	2.07	1.11	0.81	2.07	0.3	0.55	0.37	0.24	0.28	3.03	3.04	1.79	2.74	2.78
382207	382207	Jade3	2.89	3	2.99	2.54	3.17	2.91	3.24	3.3	3.16	3.11	2.18	2.61	2.39	2.98	2.35	1.9	2.65	2.14	2.51	2.23	4.94	5	4.98	4.1	5.09	4.47	5.61	5.41	4.97	4.84	3.55	4.37	3.97	4.96	3.92	3.13	4.44	3.11	4.1	3.72
98053	98053	Gtf2f1	30.01	31.19	35.53	36.06	36.79	43.61	40	42.43	52.57	41.85	33.4	35.33	38.25	33.6	36.08	40.67	41.67	48.48	42.8	47.83	51.24	51.95	59.23	58.37	59.1	67.03	69.25	69.5	82.63	64.99	54.43	59.08	63.55	55.82	60.22	66.75	69.89	70.29	69.87	79.61
56390	56390	Znrd2	18.92	18.33	18.32	17.7	18.62	21.02	22.67	16.07	24.51	18.11	20.81	18.17	20.01	20.71	18.86	19.75	19.93	24.19	17.54	20.4	32.31	30.54	30.54	28.64	29.91	32.3	39.26	26.32	38.52	28.12	33.91	30.38	33.23	34.4	31.48	32.41	33.43	35.08	28.63	33.95
330361	330361	Gcfc2	3.56	3.27	2.86	2.57	3.09	2.97	4.09	3.14	3.82	3.75	3.82	3.76	4.37	3.97	3.65	3.11	3.14	2.64	3.84	2.65	6.08	5.44	4.77	4.16	4.96	4.56	7.07	5.15	6.01	5.83	6.23	6.29	7.26	6.6	6.08	5.11	5.26	3.82	6.27	4.41
229665	229665	Ampd1	89.51	99.71	67.38	91.34	78.25	25.83	19.63	16.35	10.75	5.57	111.64	80.62	94.67	79.6	87.79	34.03	19.13	26.82	11.28	14.99	152.83	166.09	112.32	147.83	125.68	39.7	33.98	26.79	16.9	8.65	181.93	134.83	157.27	132.25	146.51	55.84	32.09	38.89	18.42	24.95
56436	56436	Adrm1	68.06	73.17	79.57	77.04	72.7	84.3	78.59	80.94	90.36	74.6	73.5	77.94	77.43	70.96	76.53	72.26	69.53	79.14	74.39	80.07	116.22	121.87	132.65	124.68	116.78	129.59	136.07	132.58	142.03	115.86	119.78	130.36	128.63	117.89	127.72	118.58	116.64	114.75	121.45	133.26
75767	75767	Rab11fip1	19.17	23.21	24.49	19.21	22.33	11.26	18.79	15.45	11.33	14.58	21.86	18.54	19.7	22.21	21.83	15.97	17.02	11.99	13.25	15.16	32.72	38.66	40.83	31.09	35.87	17.31	32.53	25.31	17.81	22.64	35.63	31.01	32.73	36.89	36.44	26.21	28.56	17.38	21.63	25.24
229933	229933	Clca2	38.19	48.97	49.16	38.71	49.2	28.14	42.36	44.19	26.78	50.87	43.2	39.59	42.75	46.15	46.62	33.82	41.14	26.5	40.32	32.14	65.21	81.56	81.96	62.64	79.03	43.26	73.34	72.38	42.1	79	70.4	66.21	71.02	76.67	77.81	55.49	69	38.42	65.82	53.49
21647	21647	Tcte3	6.74	6.31	5.75	5.53	7.02	4.7	6.27	4.74	4.45	5.03	6.01	7.21	6.55	6.63	6.16	5.34	5.97	4.24	6.53	3.9	11.5	10.51	9.59	8.95	11.28	7.22	10.85	7.77	6.99	7.81	9.79	12.05	10.88	11.01	10.28	8.76	10.01	6.15	10.67	6.5
13872	13872	Ercc3	14.21	14.56	15.22	14.95	14.99	17.61	16.95	17.39	19.27	17.53	13.96	14.19	17.31	15	14.88	17.8	17.84	16.16	17.4	17.92	24.26	24.25	25.37	24.2	24.08	27.06	29.35	28.49	30.28	27.23	22.75	23.74	28.75	24.92	24.83	29.2	29.92	23.43	28.4	29.83
20859	20859	Sult2a1	0	0.08	0.08	0	0	0	0.17	0	0	0	0	0	0	0	0	0	0.16	0	0	0	0	0.13	0.13	0	0	0	0.29	0	0	0	0	0	0	0	0	0	0.27	0	0	0
231130	231130	Tnip2	15.33	14.56	16.52	13.82	14.67	15.84	18.29	15.23	15.06	17.43	14.31	14.95	15.89	16.3	15.73	16.65	16.34	15.91	19.48	16.2	26.18	24.25	27.54	22.36	23.57	24.35	31.66	24.94	23.67	27.08	23.32	25	26.39	27.07	26.26	27.32	27.41	23.07	31.8	26.96
12050	12050	Bcl2l2	22.47	23.1	21.53	20.7	20.78	20.23	22.67	21.16	18.7	19.27	20.09	18.33	19.44	20.21	20.67	21.05	22.72	17.68	19.83	19.55	38.36	38.47	35.89	33.5	33.37	31.1	39.26	34.66	29.4	29.93	32.74	30.65	32.29	33.57	34.5	34.54	38.11	25.64	32.37	32.54
230654	230654	Lrrc41	16.2	16.44	19.21	16.37	16.57	17.25	18.5	18.83	18.82	17.97	15.45	15.8	16.12	15.75	16.43	18.22	19.04	17.34	15.95	17.9	27.66	27.38	32.03	26.49	26.61	26.52	32.02	30.85	29.58	27.9	25.18	26.43	26.78	26.16	27.43	29.9	31.94	25.14	26.04	29.8
15452	15452	Hprt	60.49	53.43	51.91	61.21	62.23	91.93	65.92	81.23	100.38	87.04	51.76	54.35	58.58	58.04	59.52	79.16	74.62	115.54	79.9	86.78	103.29	88.99	86.53	99.07	99.95	141.31	114.14	133.05	157.78	135.17	84.34	90.9	97.32	96.42	99.33	129.9	125.17	167.53	130.44	144.43
212139	212139	Cc2d1a	12.36	13.78	14.37	13.73	13.68	13.56	16.73	17	15.16	17.21	14.98	15.47	16.68	14.65	15.31	14.47	14.96	13.24	17.23	14.74	21.1	22.95	23.95	22.21	21.97	20.84	28.97	27.85	23.83	26.72	24.41	25.87	27.72	24.34	25.55	23.75	25.1	19.19	28.13	24.54
666190	666190	Gm7972	0.2	0.26	0.25	0.18	0.08	0.36	0.27	0.22	0.23	0.22	0.14	0.18	0.15	0.06	0.21	0.35	0.31	0.38	0.35	0.48	0.35	0.43	0.42	0.29	0.13	0.56	0.47	0.36	0.36	0.34	0.22	0.3	0.25	0.1	0.36	0.58	0.52	0.56	0.57	0.8
98766	98766	Ubac1	48.52	56.77	41.31	60.1	51.54	44.37	32.51	29.28	35.5	25.25	50.76	51.72	47.32	43.39	45.2	35.63	33.39	38.98	27.15	26.62	82.84	94.56	68.87	97.27	82.79	68.21	56.29	47.96	55.8	39.21	82.71	86.5	78.61	72.09	75.43	58.46	56	56.51	44.33	44.31
223774	223774	Alg12	5.8	4.95	5.37	5.29	4.83	6.03	7.31	6.59	6.02	5.4	5.37	5.4	4.92	5.66	5.96	6.15	6.59	4.6	5.3	5.6	9.91	8.24	8.95	8.55	7.76	9.27	12.66	10.79	9.47	8.39	8.74	9.04	8.17	9.4	9.94	10.1	11.06	6.68	8.65	9.33
22032	22032	Traf4	3.08	3.16	3.08	2.84	2.76	5.81	5.19	4.78	5.27	4.62	1.75	2.18	2.06	2.18	2.08	6.5	7.55	6.16	4.7	5.51	5.26	5.26	5.14	4.6	4.43	8.94	8.99	7.82	8.28	7.17	2.85	3.65	3.42	3.63	3.48	10.67	12.67	8.93	7.67	9.16
387314	387314	Tmtc1	6.97	7.25	5.18	5.36	5.27	3.84	4.47	3.3	3.21	2.4	6.38	5.74	4.96	4.09	4.92	3.71	3.98	2.24	4.33	4.1	11.9	12.08	8.64	8.68	8.46	5.9	7.74	5.4	5.04	3.73	10.39	9.6	8.24	6.8	8.22	6.09	6.68	3.25	7.07	6.82
54672	54672	Adgrg3	0.81	0.76	0.86	0.77	0.78	1.16	1.59	1.57	2.01	1.24	1.11	0.86	0.82	0.76	1.32	2.12	1.91	1.28	2.16	1.69	1.38	1.26	1.43	1.24	1.25	1.78	2.76	2.57	3.15	1.93	1.82	1.45	1.36	1.27	2.2	3.48	3.21	1.86	3.52	2.82
668455	668455	Mrto4-ps1	0	0	0	0	0	0	0.13	0	0.17	0	0.03	0	0	0	0	0	0	0.05	0	0	0	0	0	0	0	0	0.22	0	0.27	0	0.05	0	0	0	0	0	0	0.08	0	0
330267	330267	Thsd7a	0.63	0.48	0.42	0.56	0.45	0.8	0.78	0.62	0.81	0.52	0.51	0.5	0.58	0.47	0.57	0.79	0.57	0.49	0.88	0.63	1.08	0.8	0.7	0.9	0.73	1.23	1.35	1.01	1.27	0.81	0.84	0.84	0.96	0.78	0.95	1.3	0.96	0.72	1.44	1.05
13180	13180	Pcbd1	2.96	2.1	2.11	3.17	2.93	4.19	3.98	3.15	2.32	3.99	3.55	2.34	2.28	1.48	3.27	3.01	5.11	7	3.53	3.64	5.06	3.5	3.52	5.13	4.71	6.44	6.9	5.15	3.65	6.2	5.78	3.91	3.79	2.47	5.46	4.94	8.57	10.15	5.76	6.07
225600	225600	Pde6a	0.05	0.04	0.01	0.03	0.04	0.06	0.01	0.04	0	0.04	0.01	0.04	0.07	0.04	0.04	0.06	0.03	0.06	0.03	0.01	0.09	0.07	0.02	0.05	0.07	0.09	0.02	0.06	0	0.07	0.02	0.07	0.12	0.07	0.07	0.09	0.05	0.08	0.04	0.02
57344	57344	As3mt	8.7	5.96	5.07	8.1	6.25	9.48	6.67	5.36	5.83	6.22	5.41	8.02	6.73	4.87	6.35	8.52	7.12	9.91	7.03	7.12	14.85	9.93	8.45	13.11	10.04	14.58	11.54	8.77	9.16	9.65	8.81	13.42	11.18	8.08	10.6	13.98	11.95	14.37	11.48	11.85
66540	66540	Fam107b	31.16	34.91	34.89	29.31	32.14	22.54	25.36	26.91	22.92	23.14	29.06	24.73	29.24	33.22	34.72	25.82	30.46	29.59	27.62	27.22	53.2	58.15	58.16	47.43	51.63	34.65	43.91	44.08	36.02	35.94	47.36	41.35	48.58	55.19	57.95	42.38	51.1	42.91	45.08	45.31
100503041	100503041	Pdzd7	1.44	2.44	1.94	1.73	2.08	0.8	1.23	1.05	0.7	0.93	1.52	1.65	1.68	1.47	1.78	1.14	1.29	0.89	0.69	0.82	2.46	4.07	3.23	2.8	3.34	1.24	2.14	1.72	1.11	1.44	2.48	2.76	2.78	2.44	2.98	1.87	2.17	1.29	1.13	1.36
625716	625716	Gm6614	0	0	0	0	0	0	0	0.03	0	0	0	0	0	0	0	0	0	0	0	0	0	0	0	0	0	0	0	0.04	0	0	0	0	0	0	0	0	0	0	0	0
81500	81500	Sil1	15.82	14.68	13.89	15.48	15.82	18.29	16.56	15.3	16.73	16.18	16.6	16.18	15.83	14.71	16.35	18.65	16.96	22.08	16.21	18.77	27.01	24.45	23.16	25.05	25.41	28.12	28.68	25.07	26.3	25.13	27.06	27.06	26.29	24.44	27.28	30.6	28.45	32.01	26.46	31.23
73259	73259	Cib4	0	0	0.13	0	0	0	0	0	0	0	0	0	0	0	0	0	0	0	0	0	0	0	0.22	0	0	0	0	0	0	0	0	0	0	0	0	0	0	0	0	0
116870	116870	Mta1	18.36	16.33	15.46	14.57	14.86	21.12	23.74	20.94	21.93	18.32	15.27	16.76	16.21	16.44	15.74	21.7	20.87	19.95	19.74	20.75	31.34	27.21	25.77	23.57	23.88	32.47	41.1	34.3	34.47	28.45	24.88	28.03	26.92	27.31	26.27	35.61	35	28.92	32.22	34.54
239157	239157	Pnma2	0.01	0.01	0	0.04	0.01	0.03	0	0.03	0.03	0.03	0	0.03	0.01	0.04	0.03	0.03	0.01	0.01	0.03	0.03	0.02	0.02	0	0.07	0.02	0.04	0	0.04	0.04	0.04	0	0.05	0.02	0.07	0.05	0.04	0.02	0.02	0.04	0.04
67920	67920	Mak16	18.8	17.71	20.82	20.82	17.97	19.24	20.8	21.99	25.92	21.96	19.03	20.74	20.69	22.17	20.83	16.94	18.8	19.53	24.42	21.42	32.1	29.5	34.71	33.69	28.86	29.57	36.02	36.02	40.74	34.1	31.01	34.68	34.38	36.83	34.76	27.8	31.54	28.32	39.87	35.65
19065	19065	Npy4r	0.22	0.11	0.29	0.14	0.07	0.14	0.3	0.25	0.14	0.15	0.18	0.14	0.18	0.11	0.29	0.14	0.25	0.07	0.07	0.14	0.38	0.18	0.48	0.23	0.12	0.21	0.52	0.41	0.22	0.23	0.29	0.24	0.3	0.18	0.48	0.23	0.42	0.1	0.12	0.24
240899	240899	Lrrc52	0.28	0	0.07	0.14	0	0.53	0.29	0.28	0.14	0.07	0.28	0.21	0.28	0.14	0.07	0.07	0.21	0	0	0.14	0.48	0	0.11	0.23	0	0.82	0.5	0.45	0.21	0.11	0.46	0.35	0.46	0.23	0.12	0.11	0.35	0	0	0.23
214931	214931	Fbxl16	1.18	0.94	0.81	0.96	0.87	0.75	1.14	0.96	1.13	1.01	0.78	0.9	0.9	0.75	0.88	1.09	0.91	0.67	0.7	0.87	2.02	1.57	1.35	1.55	1.4	1.16	1.97	1.57	1.78	1.57	1.27	1.51	1.5	1.24	1.47	1.79	1.53	0.97	1.15	1.45
74080	74080	Nmnat3	6.43	6.15	4.7	6.2	5.68	4.84	4.81	4.24	4.41	4.36	6.91	6.93	7.35	5.91	7.3	5.59	4.89	6.05	4.76	4.95	10.98	10.25	7.83	10.04	9.13	7.45	8.34	6.95	6.93	6.77	11.27	11.59	12.21	9.81	12.18	9.18	8.2	8.77	7.78	8.25
671917	671917	LOC671917	0.15	0.17	0.14	0.23	0.12	0	0.3	0	0.08	0	0.06	0	0.18	0.24	0.24	0	0.06	0	0	0.07	0.25	0.29	0.24	0.38	0.19	0	0.52	0	0.13	0	0.1	0	0.29	0.4	0.39	0	0.11	0	0	0.11
105348	105348	Golm1	4.5	4.05	3.63	4.24	3.74	5.41	6.59	5.57	6.9	5.98	3.88	4.12	4.6	3.21	3.82	5.83	6.46	5.8	5.99	5.67	7.69	6.74	6.05	6.87	6.01	8.31	11.41	9.13	10.85	9.29	6.33	6.89	7.64	5.34	6.37	9.57	10.84	8.41	9.78	9.44
114893	114893	Dcun1d1	22.75	22.93	23.08	25.69	25.27	20.6	20.79	21.45	20.49	21.24	22.29	20.6	23.37	24.45	24.15	19.8	18.65	20.71	20.16	19.4	38.84	38.19	38.47	41.57	40.59	31.67	35.99	35.14	32.21	32.98	36.32	34.45	38.82	40.61	40.3	32.49	31.28	30.02	32.9	32.29
75430	75430	Anapc15	15.96	14.6	12.75	13.21	13.51	19.1	17.71	18.95	26.41	17.93	12.83	14.11	13.76	11.33	13.31	20.43	19.1	23.38	18.17	18.44	27.25	24.32	21.25	21.38	21.71	29.36	30.67	31.05	41.51	27.84	20.9	23.61	22.86	18.82	22.21	33.52	32.04	33.89	29.66	30.69
22590	22590	Xpa	14.68	14.37	12.81	12.55	15.83	17.44	12.6	15.33	15.59	19.91	15.09	15.75	16.22	13.3	15.96	15.65	12.42	18.85	19.14	16.3	25.07	23.93	21.36	20.31	25.43	26.8	21.82	25.11	24.51	30.91	24.59	26.34	26.94	22.09	26.64	25.68	20.83	27.33	31.25	27.13
258913	258913	Olfr1377	0	0	0	0	0	0	0	0	0	0	0	0	0	0	0	0	0.09	0	0	0	0	0	0	0	0	0	0	0	0	0	0	0	0	0	0	0	0.16	0	0	0
236900	236900	Pdk3	14.21	15.63	16.34	14.35	18.36	16.29	15.47	18.5	16.35	17.85	16.03	14.68	16.85	17.09	13.6	15.03	17.41	18.48	18.27	17.46	24.26	26.03	27.24	23.23	29.5	25.04	26.79	30.3	25.7	27.73	26.12	24.55	27.99	28.38	22.7	24.67	29.2	26.79	29.82	29.05
330096	330096	Shisa3	0.46	0.5	0.27	0.4	0.38	0.29	0.39	0.22	0.2	0.14	0.57	0.37	0.27	0.29	0.4	0.4	0.21	0.36	0.13	0.33	0.79	0.83	0.44	0.65	0.62	0.45	0.68	0.35	0.31	0.21	0.92	0.61	0.44	0.48	0.66	0.65	0.36	0.52	0.22	0.55
110962	110962	Mbd6	14.47	14.66	16.85	13.93	13.89	15.17	17.05	15.55	16.17	14.29	13.6	14.54	15.47	14.64	16.75	15.21	16.67	13.53	13.93	14.95	24.71	24.41	28.08	22.55	22.32	23.32	29.51	25.47	25.42	22.19	22.17	24.32	25.7	24.32	27.95	24.95	27.97	19.61	22.74	24.88
56771	56771	Med20	19.79	19.55	19.28	17.67	18.5	17.79	19.43	19.88	19.57	19.09	16.65	15.19	17.02	16.64	17.55	15.25	15.64	12.53	14.11	13.45	33.79	32.56	32.14	28.6	29.71	27.34	33.64	32.57	30.77	29.65	27.13	25.41	28.27	27.65	29.29	25.02	26.24	18.16	23.04	22.39
22110	22110	Tspyl1	30.96	30.61	28	30.54	29.97	34.49	27.9	29.5	27.28	26.12	28.62	28.58	30.08	28.94	29.1	29.08	28.02	32.69	26.45	26.2	52.87	50.99	46.67	49.43	48.13	53.02	48.3	48.33	42.89	40.56	46.64	47.79	49.97	48.08	48.56	47.71	47.01	47.4	43.19	43.6
329260	329260	Dennd1b	5.02	4.91	5.6	5.43	5.32	4.01	4.51	3.77	3.51	4.23	4.79	4.72	5.22	5.57	6.35	4.99	4.47	4.83	4.55	4.21	8.56	8.18	9.33	8.79	8.54	6.16	7.81	6.18	5.52	6.57	7.8	7.89	8.67	9.25	10.59	8.18	7.5	7	7.43	7.01
52150	52150	Kcnk6	12.32	12.33	13.04	11.45	12.11	10.06	13.21	13.83	12.43	13.79	12.51	10.46	11.49	12.12	13.14	9.5	10.83	8.65	11.97	11.19	21.04	20.54	21.74	18.53	19.45	15.47	22.88	22.66	19.53	21.41	20.38	17.5	19.09	20.14	21.93	15.58	18.17	12.54	19.54	18.62
259300	259300	Ehd2	61.33	59.19	66.08	65.19	60.45	66.32	80.54	77.97	79.93	66.52	48.62	53.26	56.96	53.87	53.9	71.78	72.59	59.81	65.44	73.38	104.72	98.58	110.16	105.5	97.09	101.94	139.45	127.72	125.63	103.3	79.23	89.08	94.62	89.49	89.95	117.8	121.76	86.72	106.83	122.13
18746	18746	Pkm	628.31	701.85	573.14	730.77	658.71	729.58	646.4	684.15	907.39	631.24	755.82	767.17	682.84	640.05	647.67	667.61	628.74	665.04	558.69	654.62	1072.82	1169.02	955.48	1182.71	1058.06	1121.52	1119.2	1120.62	1426.29	980.3	1231.69	1283.03	1134.36	1063.35	1080.9	1095.54	1054.66	964.29	912.09	1089.48
217340	217340	Rnf157	1.39	1.26	0.78	1.21	0.97	0.78	0.88	0.71	0.97	0.85	1.41	1.28	1.42	0.81	0.87	1.23	1.35	0.92	1.33	1.04	2.37	2.11	1.29	1.97	1.56	1.2	1.52	1.16	1.53	1.32	2.3	2.14	2.35	1.35	1.45	2.02	2.27	1.34	2.17	1.73
74257	74257	Tspan17	16.86	15.37	13.76	15.2	16.13	19.28	17.17	19.01	23.27	19.12	14.05	14.4	16.04	15.55	14.3	19.46	19.03	24.36	17.94	20.2	28.78	25.59	22.93	24.6	25.9	29.63	29.74	31.14	36.58	29.69	22.9	24.08	26.65	25.83	23.87	31.93	31.92	35.32	29.29	33.61
17189	17189	Mb	613.96	374.17	201.72	323.1	232.39	296.65	122.31	102.68	41.8	43.61	296.51	422.92	169.65	188.85	166.42	129.38	92.34	137.58	58.26	91.05	1048.31	623.22	336.29	522.91	373.28	456.01	211.77	168.18	65.7	67.73	483.19	707.3	281.83	313.75	277.74	212.31	154.88	199.49	95.11	151.53
236733	236733	Usp11	2.32	1.88	1.7	1.41	1.91	2.87	2.95	2.4	2.13	2.35	2.06	1.96	2.23	1.76	1.65	3.12	3.12	3.09	3.62	2.77	3.96	3.13	2.83	2.28	3.06	4.41	5.11	3.92	3.35	3.65	3.36	3.28	3.7	2.93	2.76	5.12	5.23	4.49	5.91	4.61
328330	328330	D130037M23Rik	0.43	0.37	0.49	0.36	0.47	0.41	0.46	0.42	0.37	0.46	0.58	0.55	0.64	0.55	0.56	0.44	0.46	0.29	0.5	0.42	0.73	0.62	0.82	0.58	0.76	0.62	0.79	0.68	0.58	0.71	0.94	0.92	1.06	0.92	0.93	0.73	0.77	0.42	0.81	0.69
104721	104721	Ddx1	64.05	60.21	55.5	61.41	60.37	58.98	55.38	58.27	64.72	57.59	63.47	65.57	65.85	61	61.05	60.46	59.9	66.01	59	60.23	109.36	100.29	92.52	99.38	96.97	90.67	95.89	95.44	101.73	89.44	103.43	109.65	109.39	101.33	101.88	99.21	100.47	95.72	96.33	100.25
219135	219135	Mtmr6	30.68	29.64	29.2	31.9	31.06	29.08	28.78	30.97	29.4	30.19	27.53	27.42	31.27	30.63	31.96	30.4	32.15	27.01	31.68	29.44	52.39	49.37	48.68	51.64	49.88	44.71	49.82	50.73	46.21	46.89	44.86	45.86	51.95	50.88	53.34	49.88	53.92	39.17	51.72	48.99
30944	30944	Zfp354c	1.7	1.06	0.77	1.68	1.3	1.62	1.63	1.56	1.39	1.35	1.1	1.33	1.15	1.03	1.45	1.63	1.42	1.28	1.82	1.36	2.89	1.76	1.28	2.72	2.08	2.48	2.83	2.56	2.18	2.09	1.79	2.22	1.92	1.71	2.42	2.67	2.39	1.85	2.97	2.27
18999	18999	Pou5f1	0	0	0	0	0.08	0	0	0	0	0	0	0	0	0	0.08	0	0	0	0	0	0	0	0	0	0.14	0	0	0	0	0	0	0	0	0	0.14	0	0	0	0	0
231296	231296	Lrrc66	0.13	0.19	0.17	0	0.08	0.02	0.13	0.14	0.12	0.08	0.06	0.06	0.04	0.11	0.08	0.13	0.14	0.1	0.12	0.22	0.22	0.31	0.28	0	0.13	0.03	0.22	0.24	0.19	0.13	0.1	0.1	0.07	0.18	0.14	0.22	0.24	0.15	0.2	0.37
53885	53885	Nphp1	7.43	7.11	6.19	7.32	7.78	7.34	5.67	4.57	6.29	5.23	7.15	7.61	6.26	6.23	6.17	6.99	6.15	7.51	5.59	6.06	12.69	11.84	10.32	11.85	12.49	11.29	9.82	7.48	9.89	8.12	11.65	12.73	10.4	10.34	10.3	11.48	10.32	10.89	9.13	10.09
24086	24086	Tlk2	16.88	17.21	17.33	17.79	17.02	18.23	18.21	16.31	17.33	17.2	17.77	18.12	19.14	18.67	18.33	18.18	18.63	19.17	17.99	16.8	28.82	28.66	28.89	28.78	27.34	28.03	31.52	26.72	27.24	26.71	28.96	30.3	31.8	31.02	30.59	29.83	31.26	27.79	29.37	27.96
234135	234135	Nsd3	16.87	15.75	18.99	16.26	17.79	20.22	24.66	24.43	23.41	22.97	16.58	16.41	18.03	16.83	18.37	21.03	24.46	18.44	22.09	22.02	28.8	26.23	31.66	26.31	28.58	31.08	42.7	40.02	36.8	35.67	27.02	27.45	29.96	27.97	30.65	34.5	41.04	26.73	36.06	36.65
108168358	108168358	Gm46608	0.39	0.39	0.38	0.29	0.31	0.06	0.25	0.4	0.21	0.17	0.4	0.45	0.57	0.36	0.4	0.18	0.21	0.2	0.38	0.18	0.67	0.64	0.64	0.47	0.5	0.09	0.44	0.66	0.33	0.27	0.65	0.75	0.95	0.6	0.66	0.3	0.36	0.28	0.63	0.3
58207	58207	Slc43a3	25.26	13.08	21.2	15.24	12.4	25.69	25.39	15.38	21.74	16.81	24.01	21.39	21.14	17.4	22.08	21.31	16.57	15.75	25.85	19.79	43.14	21.78	35.34	24.66	19.92	39.49	43.96	25.19	34.18	26.11	39.12	35.77	35.12	28.91	36.86	34.98	27.79	22.83	42.19	32.93
574403	574403	Insyn2b	0.05	0.1	0.08	0.06	0.05	0.02	0.06	0.02	0.02	0	0.02	0.05	0.05	0.01	0.07	0.01	0.04	0.02	0.02	0	0.08	0.17	0.13	0.09	0.07	0.03	0.1	0.04	0.03	0	0.04	0.08	0.08	0.02	0.11	0.02	0.08	0.03	0.04	0
21454	21454	Tcp1	108.61	106.88	106.4	108.93	108.34	122.92	118.11	114.52	137.28	115.93	100.06	104.31	106.06	105.54	101.55	118.97	115.94	141.21	117.98	122.65	185.46	178.03	177.37	176.29	174.02	188.96	204.5	187.58	215.79	180.04	163.06	174.45	176.2	175.34	169.47	195.22	194.47	204.74	192.61	204.12
75050	75050	Kif27	0.11	0.13	0.14	0.09	0.04	0.08	0.13	0.07	0.11	0.12	0.08	0.11	0.08	0.06	0.09	0.1	0.08	0.06	0.09	0.06	0.18	0.21	0.23	0.14	0.07	0.12	0.23	0.12	0.17	0.18	0.13	0.19	0.14	0.09	0.15	0.16	0.14	0.08	0.15	0.1
208263	208263	Tor1aip1	29.52	26.69	24.25	28.11	26.2	25.19	26.59	22.27	23.31	21.89	28.75	31.22	28.95	27.58	28.39	26.06	26.16	24.8	25.72	26.42	50.4	44.45	40.43	45.49	42.08	38.72	46.04	36.47	36.64	33.99	46.86	52.21	48.09	45.82	47.38	42.77	43.89	35.95	41.99	43.97
224661	224661	Slc26a8	0.29	0.26	0.24	0.21	0.14	0.16	0.1	0.29	0.17	0.22	0.27	0.25	0.22	0.26	0.28	0.2	0.24	0.27	0.24	0.19	0.49	0.43	0.4	0.34	0.23	0.25	0.16	0.48	0.27	0.34	0.44	0.43	0.37	0.43	0.47	0.32	0.41	0.39	0.39	0.31
625029	625029	Vmn2r83	0	0	0	0	0	0	0	0	0.02	0	0.03	0	0.03	0.03	0	0.02	0.07	0.02	0	0.02	0	0	0	0	0	0	0	0	0.04	0	0.04	0	0.04	0.04	0	0.04	0.12	0.04	0	0.04
18213	18213	Ntrk3	1.32	1.4	1.11	1.07	0.81	1.05	1.57	1.18	1.02	0.72	1.27	1.21	1.11	1.09	0.98	1.13	1.31	1.24	0.92	1.59	2.26	2.33	1.84	1.74	1.31	1.62	2.71	1.93	1.6	1.13	2.06	2.02	1.84	1.81	1.64	1.86	2.2	1.8	1.5	2.65
104418	104418	Dgkz	24.67	24.84	25.66	23.27	21.66	26.04	29.05	27.64	26.26	25.28	18.81	20.53	18.77	18.31	20.75	28.74	28.12	24.7	21.74	24.99	42.12	41.38	42.78	37.66	34.78	40.02	50.29	45.28	41.28	39.26	30.65	34.33	31.19	30.42	34.63	47.16	47.17	35.81	35.49	41.59
18315	18315	Olfr18	0	0	0	0	0	0	0	0	0	0	0.07	0	0	0	0	0	0	0	0	0	0	0	0	0	0	0	0	0	0	0	0.11	0	0	0	0	0	0	0	0	0
217734	217734	Pomt2	3.31	3.09	2.6	2.98	2.88	3.39	3.87	3.03	3.85	2.61	2.39	2.94	2.74	2.49	2.57	4	3.8	3.41	2.96	3.5	5.65	5.14	4.33	4.83	4.62	5.21	6.7	4.96	6.05	4.06	3.89	4.91	4.54	4.14	4.29	6.56	6.38	4.94	4.84	5.82
94254	94254	Rcc1l	10.88	9.77	11.38	9.94	10.5	11.76	9.81	9.86	11.77	10.22	11.88	10.84	11.82	10.66	11.14	11	8.56	12.23	10.34	10.27	18.58	16.27	18.98	16.09	16.86	18.08	16.98	16.16	18.51	15.87	19.37	18.13	19.63	17.71	18.6	18.06	14.36	17.73	16.88	17.1
12308	12308	Calb2	0	0	0	0	0	0	0	0	0	0	0	0	0	0	0	0	0.05	0	0.05	0.05	0	0	0	0	0	0	0	0	0	0	0	0	0	0	0	0	0.08	0	0.09	0.09
433181	433181	Spink11	0	0	0	0	0	0.13	0	0	0	0	0	0	0	0	0	0	0	0	0	0	0	0	0	0	0	0.2	0	0	0	0	0	0	0	0	0	0	0	0	0	0
78323	78323	Fam219b	11.15	12.48	11	10.35	10.69	10.64	11.26	10.15	9.74	9.93	10.67	11.15	10.11	10.92	9.64	7.93	9.53	9.12	8.16	8.79	19.03	20.79	18.34	16.75	17.17	16.36	19.49	16.63	15.31	15.42	17.39	18.65	16.79	18.14	16.1	13.01	15.99	13.23	13.32	14.62
64378	64378	Gpr88	0	0	0.02	0.02	0	0.11	0.04	0.05	0.02	0.02	0.02	0	0.04	0	0	0.04	0.02	0.09	0.04	0.11	0	0	0.03	0.03	0	0.16	0.07	0.09	0.03	0.03	0.03	0	0.06	0	0	0.06	0.03	0.13	0.06	0.18
381290	381290	Atp2b4	37.69	41.71	44.2	36.32	40.09	24.52	36.53	30.01	20.91	28.68	31.26	31.97	34.8	36.73	37.05	28.75	34.03	18.74	30.22	31.34	64.36	69.48	73.69	58.78	64.4	37.69	63.24	49.15	32.86	44.53	50.94	53.47	57.81	61.02	61.83	47.18	57.08	27.17	49.34	52.15
103213	103213	Traf3ip2	13.1	14.91	18.43	13.99	14.51	13.51	15.85	16.38	16.16	15.35	14.75	14.7	14.38	15.96	15.94	13.91	15	13.83	15.69	13.82	22.36	24.84	30.72	22.65	23.3	20.77	27.45	26.83	25.41	23.84	24.03	24.59	23.89	26.51	26.61	22.83	25.17	20.05	25.61	23
213011	213011	Zfp583	0.89	0.35	0.3	0.19	0.56	0.61	0.65	0.4	0.41	0.33	0.26	0.52	0.35	0.43	0.4	0.39	0.44	0.5	0.55	0.34	1.52	0.58	0.5	0.3	0.9	0.94	1.13	0.65	0.65	0.52	0.42	0.86	0.58	0.72	0.66	0.65	0.74	0.73	0.9	0.57
18011	18011	Neurl1a	14.09	13.24	10.14	13.53	10.89	14.33	9.12	7.48	6.84	7.25	12.01	14.51	9.73	10.13	10.51	11.04	10.92	11.17	8.2	7.55	24.06	22.05	16.9	21.89	17.49	22.03	15.79	12.25	10.75	11.27	19.56	24.26	16.17	16.83	17.55	18.12	18.32	16.19	13.38	12.57
26412	26412	Map4k2	8.07	8.8	8.69	7.56	7.73	7.45	9.08	7.12	7.07	7.16	7.22	6.64	6.63	7.49	6.45	7.14	6.9	6.58	6.35	7.12	13.78	14.66	14.48	12.24	12.42	11.45	15.72	11.66	11.12	11.12	11.77	11.1	11.02	12.44	10.76	11.71	11.57	9.54	10.36	11.85
21420	21420	Tfap2c	21.06	23.69	29.95	22.22	24.62	24.53	25.28	30.45	27.89	29.33	21.64	22.58	21.45	25.74	23.41	20.32	24.64	20.96	25.36	29.03	35.96	39.45	49.94	35.97	39.54	37.71	43.78	49.87	43.84	45.54	35.26	37.76	35.64	42.76	39.07	33.35	41.34	30.4	41.4	48.32
12262	12262	C1qc	212	80.66	83.61	135.39	105.63	321.07	239.51	202.38	222.21	285.26	127.52	123.56	129.15	90.83	123.41	328.38	217.19	341.85	260.98	224.88	361.98	134.34	139.39	219.12	169.67	493.55	414.7	331.49	349.28	443.01	207.81	206.64	214.54	150.9	205.95	538.87	364.32	495.68	426.07	374.27
14187	14187	Akr1b8	13.39	10.03	9.63	11.99	8.43	34.75	35.01	32.49	52.34	39.11	8.35	10.33	10.14	9.02	8.93	35.02	40.83	41.63	38.4	44.63	22.87	16.71	16.06	19.4	13.53	53.42	60.62	53.22	82.27	60.74	13.61	17.28	16.84	14.98	14.9	57.47	68.49	60.37	62.68	74.28
72565	72565	Uaca	20.24	14.2	12.92	15.44	13.28	14.6	14.22	11.96	16.34	10.96	14.8	15.38	12.35	11.66	12.95	14.13	12.98	12.72	12	13.46	34.56	23.64	21.54	24.99	21.34	22.44	24.62	19.58	25.68	17.02	24.12	25.73	20.52	19.37	21.62	23.18	21.77	18.45	19.58	22.4
238257	238257	Tmem30b	9.87	12.1	13.75	11.76	12.1	11.18	10.9	10.85	11.03	12.45	13.03	12.37	13.68	14.72	14.39	12.08	13.17	13.36	13.71	13.13	16.86	20.16	22.92	19.04	19.44	17.18	18.88	17.77	17.34	19.33	21.24	20.69	22.73	24.46	24.01	19.82	22.08	19.37	22.38	21.85
102634429	102634429	Gm6569	0.04	0.07	0.08	0	0.04	0	0.07	0	0.16	0.12	0.04	0.04	0.08	0	0	0.04	0.13	0	0.16	0.04	0.06	0.12	0.13	0	0.06	0	0.13	0	0.25	0.18	0.06	0.06	0.13	0	0	0.06	0.23	0	0.26	0.06
67417	67417	Ears2	2.38	2.36	2.43	3.07	2.12	2.19	2.97	2.68	2.6	2.06	2.03	2.52	3.08	3.03	2.71	2.34	2.45	2.52	2.24	2.1	4.06	3.93	4.06	4.98	3.41	3.37	5.14	4.39	4.08	3.2	3.3	4.21	5.12	5.03	4.52	3.83	4.11	3.66	3.65	3.5
231872	231872	Aimp2	29.4	35.53	35.17	41.4	33.15	31.61	26.25	26.43	34.35	23.63	33.45	34.41	34.31	33.86	31.43	25.51	24.59	32.16	22.64	28.65	50.19	59.18	58.63	67	53.24	48.59	45.44	43.29	54	36.69	54.52	57.55	57	56.26	52.45	41.85	41.24	46.64	36.96	47.67
15434	15434	Hoxd3	0.7	0.64	0.46	0.82	0.62	0.71	1.03	0.91	0.54	0.61	0.84	0.82	0.49	0.42	0.4	0.79	0.55	0.54	0.49	0.72	1.2	1.07	0.77	1.33	1	1.09	1.78	1.48	0.85	0.94	1.37	1.37	0.81	0.71	0.66	1.29	0.92	0.78	0.79	1.2
241568	241568	Lrrc4c	0.3	0.38	0.23	0.22	0.18	0.18	0.21	0.15	0.22	0.09	0.46	0.25	0.24	0.24	0.3	0.29	0.29	0.25	0.26	0.28	0.51	0.63	0.38	0.35	0.29	0.27	0.36	0.24	0.34	0.14	0.76	0.42	0.39	0.4	0.51	0.47	0.48	0.36	0.42	0.46
20766	20766	Sprr3	0	0.07	0	0	0	0.07	0.08	0	0	0	0	0	0	0.08	0	0	0	0.07	0.07	0.44	0	0.12	0	0	0	0.11	0.13	0	0	0	0	0	0	0.12	0	0	0	0.1	0.12	0.73
632708	632708	Dmrtc1b	0.07	0	0	0	0	0	0	0	0	0	0	0	0	0	0	0	0	0	0	0	0.11	0	0	0	0	0	0	0	0	0	0	0	0	0	0	0	0	0	0	0
24116	24116	Nelfa	8.71	8.61	10.82	10.57	9.39	10.9	12.13	12.59	12.93	10.57	9.49	9.79	10.2	10.02	9.67	9.98	11.62	9.14	9.64	10.78	14.88	14.34	18.04	17.11	15.08	16.76	21.01	20.62	20.32	16.42	15.46	16.37	16.94	16.64	16.14	16.37	19.49	13.26	15.75	17.94
67344	67344	Tctex1d1	0	0	0	0	0	0	0	0	0	0	0.04	0	0.04	0.1	0	0.21	0	0	0	0	0	0	0	0	0	0	0	0	0	0	0.06	0	0.06	0.16	0	0.34	0	0	0	0
66092	66092	Ghitm	117.32	108.25	99.66	114.27	111.24	98.26	87.81	91.45	94.43	83.88	111.03	117.9	107.51	106.2	103	97.06	89.5	94.95	87.65	86.58	200.32	180.3	166.14	184.94	178.67	151.04	152.04	149.79	148.44	130.26	180.94	197.18	178.59	176.43	171.9	159.28	150.13	137.68	143.1	144.1
67973	67973	Mphosph10	13.92	11.51	14.83	14.15	13.18	14.34	14.71	13.84	17.61	15.29	13.61	12.33	13.92	14.04	12.74	14	14.45	16.86	15.37	15.19	23.77	19.17	24.72	22.91	21.17	22.05	25.47	22.67	27.68	23.74	22.18	20.62	23.13	23.33	21.26	22.97	24.24	24.45	25.09	25.28
108167918	108167918	Gm46290	5.56	7.15	6.09	5.75	5.7	11.79	11.64	11.58	14.96	10.02	4.79	6.56	8.61	5.83	6.48	9.21	7.56	12	13.42	9.6	9.49	11.91	10.16	9.31	9.16	18.12	20.15	18.97	23.52	15.56	7.81	10.96	14.31	9.68	10.81	15.11	12.68	17.39	21.91	15.97
320722	320722	Akain1	0	0	0	0	0.03	0	0.03	0	0	0	0	0	0	0	0.03	0.03	0	0	0	0.03	0	0	0	0	0.05	0	0.05	0	0	0	0	0	0	0	0.05	0.05	0	0	0	0.05
242585	242585	Slc35d1	4.07	4.09	4.23	4.72	4.15	4.39	5.1	5.73	4.68	4.29	3.58	3.53	3.53	4.22	3.77	3.76	4.41	3.51	4.28	4.04	6.94	6.82	7.05	7.63	6.67	6.75	8.84	9.38	7.36	6.67	5.84	5.9	5.87	7.01	6.29	6.17	7.4	5.09	6.99	6.73
224171	224171	Cip2a	3.83	3.83	4.12	4.3	4.79	7.9	6.16	7.22	10.92	6.26	2.87	2.94	3.31	3.57	3.75	4.86	6.31	6.52	6.03	6.48	6.53	6.37	6.87	6.96	7.7	12.15	10.67	11.82	17.16	9.72	4.67	4.91	5.49	5.92	6.26	7.97	10.58	9.46	9.85	10.78
70031	70031	Cmtm8	5.2	5.74	7.49	4.98	6.35	5.79	8.31	6.17	5.17	5.96	4.63	5.15	6.76	5.1	6.39	5.74	5.05	7.43	6.29	4.95	8.88	9.56	12.48	8.05	10.2	8.91	14.38	10.11	8.12	9.25	7.54	8.62	11.24	8.47	10.67	9.43	8.46	10.77	10.27	8.23
258335	258335	Olfr374	0	0	0	0	0	0	0	0.07	0	0	0	0.07	0.08	0	0	0	0	0	0	0	0	0	0	0	0	0	0	0.12	0	0	0	0.12	0.12	0	0	0	0	0	0	0
434863	434863	Gm15128	0	0	0	0	0	0	0	0	0	0	0	0	0	0	0.04	0	0	0	0	0	0	0	0	0	0	0	0	0	0	0	0	0	0	0	0.07	0	0	0	0	0
67370	67370	Zfp606	3.42	3.45	3.09	3.35	2.81	2.23	3.01	3.16	2.55	2.65	2.79	2.43	2.62	2.74	2.69	2.21	2.05	1.94	2.63	1.96	5.83	5.75	5.16	5.42	4.51	3.42	5.21	5.18	4.01	4.11	4.55	4.07	4.36	4.56	4.48	3.63	3.44	2.81	4.29	3.26
16541	16541	Napsa	5.26	4.25	4.59	4.83	4.78	7.25	7.37	7.7	5.74	9.32	4.95	6.22	5.62	4.87	5.18	8.76	7.04	10.31	7.19	6.91	8.99	7.08	7.65	7.81	7.68	11.14	12.76	12.62	9.02	14.47	8.06	10.4	9.33	8.09	8.65	14.38	11.81	14.95	11.73	11.5
74732	74732	Stx11	3.44	2.97	3.59	3.01	3.29	5.33	5.81	6.72	9.9	8.71	3.9	5.2	3.41	4.41	4.26	6.05	6.84	6.4	10.35	7.55	5.88	4.95	5.98	4.86	5.28	8.19	10.06	11.01	15.57	13.52	6.35	8.69	5.66	7.33	7.11	9.93	11.47	9.27	16.89	12.56
77582	77582	Mboat7	21.27	19.12	23.02	20.01	20.88	20.36	25.26	25.25	21.38	23.1	20.9	18.31	21.57	22.62	21.44	23.03	25.22	22	27.19	24.52	36.32	31.85	38.37	32.39	33.54	31.3	43.73	41.36	33.6	35.87	34.06	30.62	35.83	37.58	35.79	37.79	42.31	31.89	44.4	40.81
12903	12903	Crabp1	10.2	11.06	8.79	13.43	9.57	36.53	27.33	46.09	47.51	42.76	13.1	16.79	27.44	17	11.51	42.95	38.17	76.98	38.85	32.18	17.42	18.42	14.66	21.74	15.36	56.16	47.32	75.5	74.67	66.4	21.35	28.07	45.59	28.25	19.21	70.48	64.04	111.61	63.42	53.56
74129	74129	Dmgdh	0	0	0	0	0	0	0	0	0.02	0	0	0	0	0	0	0	0	0	0	0	0	0	0	0	0	0	0	0	0.03	0	0	0	0	0	0	0	0	0	0	0
277773	277773	Fam205c	0.2	0	0.05	0	0.1	0	0.05	0	0	0.05	0.17	0.25	0.18	0.1	0.15	0	0	0	0.09	0.05	0.34	0	0.08	0	0.16	0	0.09	0	0	0.08	0.27	0.41	0.3	0.17	0.25	0	0	0	0.15	0.08
235459	235459	Gtf2a2	36.75	37.07	34.74	36.52	38.33	39.34	30.54	35.95	44.14	37.69	37.69	37.01	38.56	36.55	38.87	41.6	31.16	46.94	43.88	39.41	62.75	61.74	57.91	59.1	61.57	60.48	52.89	58.88	69.39	58.53	61.42	61.9	64.06	60.72	64.87	68.27	52.26	68.06	71.64	65.59
66218	66218	Ndufb9	276.64	292.34	233.87	314.31	292.63	251.62	167.92	179.63	204.3	177.71	287.23	284.55	248.14	238.73	249.55	217.89	185.47	269.57	175.61	177.22	472.35	486.94	389.89	508.69	470.03	386.8	290.74	294.23	321.13	275.98	468.08	475.88	412.21	396.62	416.47	357.56	311.11	390.87	286.69	294.95
268448	268448	Phf12	9.36	9.35	10.07	9.59	8.64	10.48	12.9	11.49	11.36	10.82	9.56	9.73	9.63	9.94	9.58	10.81	11.39	9.47	11.18	10.4	15.99	15.57	16.78	15.52	13.88	16.11	22.34	18.82	17.86	16.81	15.57	16.27	16.01	16.52	15.98	17.73	19.11	13.74	18.25	17.31
78321	78321	Ankrd23	225.54	196.04	114.59	130.84	99.3	89.43	88.74	70.6	79.97	36.36	197.66	265.52	191.75	158.4	134.76	90.17	75.64	78.04	45.15	56.4	385.09	326.52	191.03	211.75	159.5	137.47	153.65	115.65	125.69	56.47	322.1	444.06	318.54	263.16	224.91	147.97	126.88	113.15	73.72	93.87
67126	67126	Atp5e	691.42	721.82	647.11	872.59	727.87	643.44	397.66	511.65	561.32	489.41	709.24	716.59	658.82	674.91	671.85	591.88	506.35	831.86	504.45	477.71	1180.58	1202.28	1078.79	1412.23	1169.14	989.11	688.52	838.07	882.32	760.04	1155.78	1198.44	1094.46	1121.26	1121.26	971.26	849.37	1206.17	823.54	795.05
53857	53857	Tuba8	64.61	80.61	78.05	80.05	74.73	66.1	58.96	67.41	68.38	62.41	89.61	87.34	86.88	83.03	84.48	66.3	55.67	68.49	49.55	68.28	110.32	134.26	130.11	129.56	120.03	101.61	102.09	110.42	107.48	96.93	146.03	146.07	144.33	137.94	140.98	108.8	93.38	99.31	80.89	113.64
213389	213389	Prdm9	4.46	4.5	3.65	4.65	4.76	3.05	4.06	4.26	3.37	4.39	3.97	3.04	3.8	3.83	3.61	3.75	3.61	2.65	3.04	3.18	7.61	7.49	6.09	7.53	7.65	4.69	7.04	6.97	5.3	6.81	6.46	5.08	6.32	6.35	6.02	6.15	6.06	3.85	4.96	5.28
75320	75320	Etnk1	12.68	10.96	9.85	11.55	10.78	11.5	13.71	11.59	12.66	11.68	10.78	10.33	10.47	10.32	11.23	12.45	12.33	11.26	14	13.27	21.66	18.26	16.42	18.7	17.31	17.68	23.74	18.98	19.9	18.13	17.57	17.28	17.4	17.15	18.74	20.44	20.68	16.33	22.86	22.08
246198	246198	Mllt6	13.33	12.55	13.01	11.92	11.41	11.36	13.03	11.04	10.88	8.95	9.69	10.14	9.19	9.46	9.17	10.68	10.34	8.17	8.82	9.29	22.76	20.9	21.68	19.3	18.33	17.46	22.56	18.09	17.1	13.9	15.78	16.96	15.27	15.71	15.31	17.52	17.34	11.84	14.4	15.46
212733	212733	Bicdl2	34.46	42.01	49.19	38.28	46.46	29.35	30.98	27.74	22.74	30.65	44.03	40.09	42.44	47.14	45.11	27.92	28.98	33.76	29.61	26.33	58.85	69.96	82.01	61.95	74.62	45.11	53.64	45.44	35.75	47.59	71.75	67.05	70.51	78.31	75.28	45.82	48.61	48.95	48.34	43.82
226016	226016	Abhd17b	12.58	12.59	13.01	13.79	13.52	14.5	12.95	14.75	15.48	16.38	14.68	12.68	12.85	12.84	12.72	13.68	14.73	18.36	15.67	16.23	21.48	20.98	21.69	22.32	21.71	22.28	22.42	24.17	24.33	25.43	23.92	21.2	21.35	21.34	21.22	22.46	24.72	26.63	25.59	27
240354	240354	Malt1	8.77	8.09	9.5	7.66	8.05	7.15	7.89	9.17	8.11	9.46	9.63	8.59	8.34	8.47	8.26	8.67	8.7	6.99	10.5	10.48	14.97	13.47	15.84	12.39	12.93	10.99	13.66	15.02	12.74	14.69	15.69	14.36	13.85	14.07	13.79	14.22	14.59	10.14	17.14	17.45
11303	11303	Abca1	23.37	16.35	15.12	16.94	15.07	25.65	23.62	27.34	24.13	28.12	20.29	18.36	20.5	18.93	19.05	29.16	26.11	21.01	37.88	27.19	39.9	27.23	25.2	27.41	24.2	39.43	40.9	44.79	37.93	43.67	33.06	30.71	34.05	31.46	31.79	47.85	43.8	30.47	61.84	45.25
12334	12334	Capn2	48	33.68	38.69	43.2	39.9	70.45	72.37	62.82	87.05	59.97	43.83	53.4	51.99	41.55	42.63	76.61	71.6	69.23	73.36	74.86	81.96	56.1	64.5	69.92	64.08	108.29	125.3	102.91	136.82	93.13	71.42	89.31	86.36	69.03	71.15	125.71	120.1	100.39	119.76	124.58
106522	106522	Pkdcc	7.81	8.26	7.25	9.91	7.3	5.75	6.79	5.27	5.18	4.21	5.09	5.32	5.01	5	4.97	5.14	4.73	6.48	4.78	5.11	13.34	13.76	12.08	16.04	11.72	8.83	11.76	8.63	8.14	6.53	8.29	8.9	8.33	8.31	8.29	8.43	7.93	9.4	7.8	8.5
66729	66729	Ankrd61	0.62	0.48	0.44	0.57	0.89	0.23	0.99	1.19	0.35	1.06	0.34	0.68	0.65	0.68	0.7	0.61	0.41	0.19	1.22	0.73	1.07	0.81	0.73	0.93	1.43	0.35	1.72	1.94	0.55	1.64	0.55	1.14	1.07	1.13	1.17	1	0.69	0.28	1.99	1.21
78303	78303	H2bu2	1.85	2.13	0.72	1.88	1.48	1.37	0	1.11	0.37	1.13	0.78	1.07	1.56	2.66	0.38	2.21	1.46	2.5	2.72	2.17	3.16	3.54	1.2	3.05	2.37	2.11	0	1.83	0.58	1.76	1.27	1.79	2.58	4.42	0.64	3.62	2.44	3.62	4.44	3.6
58194	58194	Sh3kbp1	17.51	18.1	18.57	17.68	18.71	18.99	18.23	17.65	17.56	21.01	18.41	17.58	19.13	19.01	20.59	20.91	18.72	19.55	19.07	17.59	29.9	30.16	30.96	28.61	30.06	29.19	31.57	28.91	27.6	32.62	30	29.4	31.77	31.58	34.37	34.31	31.4	28.35	31.13	29.28
21745	21745	Tep1	7.7	6.48	6.02	6.41	6.43	7.59	8.96	7.56	6.91	8.79	6.06	7.15	6.98	6.21	6.69	8.89	8.67	6.83	8.02	7.88	13.15	10.8	10.03	10.37	10.32	11.66	15.51	12.39	10.86	13.65	9.87	11.96	11.6	10.32	11.17	14.59	14.54	9.9	13.09	13.11
78653	78653	Bola3	11.35	11.96	8.14	13.74	11.83	10.17	6.9	7.66	10.12	5	12.34	14.22	10.3	10.79	9.96	10.94	7.63	12.44	7.07	8.75	19.38	19.92	13.56	22.24	19	15.64	11.95	12.54	15.9	7.76	20.11	23.79	17.11	17.93	16.62	17.95	12.79	18.04	11.54	14.57
13483	13483	Dpp6	0.1	0.11	0.05	0.12	0.15	0.12	0.14	0.09	0.04	0.2	0.15	0.12	0.14	0.08	0.08	0.11	0.38	0.17	0.26	0.17	0.16	0.18	0.09	0.19	0.24	0.18	0.24	0.16	0.06	0.31	0.24	0.2	0.23	0.14	0.13	0.18	0.64	0.25	0.42	0.28
225358	225358	Fam13b	12.27	10.51	11.07	11.13	10.37	12.29	11.6	11.5	10.5	12.09	9.29	9.16	10.11	10.36	10.23	11.76	12.99	12.26	11.64	13.42	20.96	17.51	18.45	18.02	16.66	18.89	20.09	18.83	16.51	18.78	15.15	15.32	16.79	17.22	17.07	19.29	21.79	17.77	19	22.34
211135	211135	D130040H23Rik	0.5	0.36	0.24	0.41	0.08	0.31	0.5	0.32	0.36	0.49	0.33	0.2	0.24	0.29	0.28	0.32	0.44	0.16	0.16	0.12	0.85	0.61	0.4	0.66	0.13	0.48	0.87	0.53	0.56	0.77	0.53	0.34	0.4	0.48	0.47	0.53	0.74	0.23	0.26	0.2
57264	57264	Retn	242.07	237.35	146.31	305.51	255.65	215.19	128.29	146.59	113.92	122.14	326.94	230.74	210.27	213.09	245.94	224.65	106.53	145.75	152.75	107.72	413.33	395.34	243.91	494.45	410.63	330.8	222.12	240.12	179.06	189.68	532.79	385.89	349.31	354.01	410.45	368.65	178.7	211.34	249.37	179.27
72562	72562	Pcbd2	19.03	16.73	19.31	17.9	19.63	29.92	19.74	23.53	23.31	21.22	18.54	20.61	19.09	19.05	19.16	23.56	19.82	36.37	20.26	19.34	32.48	27.86	32.2	28.96	31.53	45.99	34.17	38.55	36.64	32.95	30.21	34.47	31.71	31.65	31.97	38.66	33.25	52.74	33.07	32.19
66223	66223	Mrpl35	5.91	6.97	5.84	6.85	6.89	6.86	6.62	5.41	6.75	5.65	6.43	6.54	6.76	6.13	6.75	5.74	5.68	7.06	5.51	4.64	10.1	11.61	9.74	11.08	11.06	10.55	11.46	8.87	10.6	8.78	10.48	10.94	11.24	10.18	11.27	9.42	9.53	10.23	8.99	7.72
233147	233147	Zfp939	3.04	2.68	2.51	2.27	2.62	1.37	2.28	2.15	1.52	1.67	2.86	2.29	2.93	3.35	2.34	1.56	1.43	0.63	2.21	1.21	5.18	4.46	4.18	3.67	4.21	2.11	3.95	3.52	2.39	2.59	4.66	3.84	4.86	5.57	3.91	2.56	2.4	0.92	3.6	2.01
74041	74041	Ddias	0.76	1.06	1.47	1.24	1.21	2.22	2.32	2.78	3.73	2.3	1.32	1.08	1.61	1.43	1.43	1.37	2.04	1.67	1.99	2.05	1.3	1.77	2.45	2.01	1.94	3.42	4.02	4.55	5.86	3.57	2.15	1.8	2.68	2.37	2.39	2.26	3.43	2.42	3.25	3.42
105727	105727	Slc38a1	1.37	0.74	0.72	1	0.88	1.61	2.08	1.6	1.24	1.91	0.83	0.98	1.07	0.79	0.91	2.19	2.11	2.28	2.56	1.93	2.33	1.23	1.21	1.61	1.41	2.48	3.6	2.62	1.95	2.97	1.35	1.64	1.78	1.31	1.52	3.6	3.55	3.3	4.18	3.22
272381	272381	Lrrc4b	0.07	0.09	0.02	0.12	0.12	0.09	0.17	0	0.07	0.05	0.05	0.07	0.07	0.07	0.02	0	0.02	0.02	0.07	0.07	0.12	0.16	0.04	0.19	0.19	0.14	0.3	0	0.11	0.07	0.08	0.12	0.12	0.12	0.04	0	0.04	0.03	0.12	0.12
268564	268564	Zbtb1	15.46	14.58	15.25	13.92	14.11	12.65	15.3	15.9	12.86	12.39	11.61	10.76	13.56	15.62	15.32	10.38	13.79	10.88	10.71	9.21	26.39	24.28	25.43	22.54	22.66	19.45	26.49	26.05	20.22	19.24	18.92	17.99	22.52	25.95	25.56	17.03	23.13	15.78	17.48	15.33
50926	50926	Hnrnpdl	73.54	72.65	70.93	74.72	73.25	78.55	78.85	77.16	83.59	87.87	86.01	84.95	96.9	97.11	80.56	91.3	82.23	96.78	113.28	95.52	125.57	121	118.25	120.93	117.66	120.75	136.52	126.39	131.39	136.46	140.16	142.07	160.98	161.34	134.45	149.83	137.94	140.33	184.93	158.98
11595	11595	Acan	0	0	0	0	0.01	0.05	0.06	0.02	0.02	0.04	0.02	0.02	0.03	0.01	0.02	0.07	0.13	0.08	0.05	0.08	0	0	0	0	0.01	0.08	0.1	0.04	0.02	0.06	0.03	0.04	0.05	0.01	0.03	0.11	0.22	0.12	0.08	0.13
117146	117146	Ube3b	32.54	35.14	32.93	33.47	31.81	25.79	28.8	26.88	27.1	24.1	31.38	34.43	31.3	32.08	33.69	26.36	26.67	20.81	25.93	25.05	55.56	58.53	54.91	54.16	51.09	39.64	49.87	44.02	42.6	37.43	51.14	57.57	52	53.3	56.22	43.25	44.73	30.18	42.33	41.7
268890	268890	Lsamp	0.53	0.22	0.19	0.3	0.25	0.31	0.13	0.18	0.14	0.17	0.35	0.31	0.36	0.27	0.31	0.37	0.24	0.31	0.38	0.32	0.91	0.36	0.32	0.48	0.41	0.48	0.22	0.29	0.22	0.27	0.56	0.52	0.6	0.45	0.52	0.61	0.4	0.45	0.62	0.53
216233	216233	Socs2	8.79	6.42	6.68	10.53	8.97	7.99	6.75	4.53	4.59	6.15	10.96	11.7	13.68	9.83	7.9	12.1	6.37	15.06	8.08	14.81	15.01	10.69	11.13	17.05	14.41	12.29	11.68	7.42	7.21	9.56	17.86	19.56	22.72	16.33	13.18	19.85	10.68	21.84	13.18	24.65
69109	69109	Ccnq	7.81	6.99	6.74	8.39	8.32	10.4	7.62	7.98	8.7	9.57	7.61	7.95	6.76	6.49	7.46	9.34	8.51	10.12	8.14	8.59	13.34	11.64	11.24	13.58	13.37	15.99	13.19	13.06	13.68	14.86	12.4	13.29	11.24	10.79	12.45	15.33	14.27	14.67	13.29	14.3
76832	76832	Hyls1	2.99	3.35	2.87	2.46	1.9	3.12	3.52	3.36	4.69	2.62	2.08	2.23	1.47	2.53	2.4	1.11	2.51	1.64	2.5	1.65	5.11	5.57	4.78	3.98	3.05	4.79	6.09	5.5	7.37	4.07	3.39	3.74	2.44	4.2	4	1.82	4.21	2.38	4.08	2.75
21856	21856	Timm44	32.18	31.18	31.62	34.03	33.18	36.23	31.87	31.54	36.42	32.31	30.77	32.81	34.18	33.41	33.25	31.87	31.95	33.13	30.32	28.66	54.95	51.93	52.71	55.08	53.29	55.69	55.18	51.67	57.25	50.18	50.14	54.86	56.78	55.5	55.5	52.3	53.6	48.04	49.5	47.7
73124	73124	Golim4	35.09	34.09	36.85	34.33	36.85	41	46.94	39.99	41.95	33.85	35.7	37.93	43.31	42.39	38.46	41.34	46.94	34.72	48.26	40.37	59.92	56.78	61.44	55.55	59.19	63.03	81.27	65.51	65.94	52.56	58.18	63.44	71.94	70.42	64.18	67.84	78.74	50.35	78.78	67.19
16922	16922	Phyh	54.06	52.63	46.15	51.49	52.96	48.57	45.98	47.8	57.52	47.79	56.23	55.37	55.99	48.98	48.11	44.97	42.42	52.82	49.64	40.91	92.31	87.67	76.93	83.34	85.07	74.66	79.61	78.29	90.41	74.22	91.63	92.6	93.01	81.37	80.3	73.8	71.15	76.59	81.03	68.09
22652	22652	Mkrn3	0.6	0.25	0.25	0.28	0.31	0.47	0.58	0.31	0.32	0.36	0.59	0.28	0.51	0.52	0.28	0.43	0.43	0.5	0.59	0.33	1.02	0.42	0.42	0.45	0.49	0.72	1	0.5	0.51	0.56	0.96	0.47	0.85	0.86	0.46	0.7	0.72	0.72	0.96	0.54
241066	241066	Carf	2.19	2.01	1.94	1.94	1.83	2.31	2.4	2.19	2.05	2.23	2.3	2.08	2.27	2.45	2.36	2.41	2.42	2.01	2.94	2.22	3.73	3.36	3.23	3.13	2.94	3.55	4.15	3.58	3.23	3.47	3.75	3.48	3.77	4.07	3.94	3.96	4.06	2.92	4.8	3.69
13505	13505	Dsc1	122.17	136.6	139.79	126.88	135.87	73.6	102.72	142.45	133.27	166.27	136.96	115.79	128.12	150.55	142.48	81.47	98.79	81.92	114.04	133.46	208.61	227.52	233.05	205.35	218.23	113.15	177.84	233.33	209.49	258.21	223.19	193.64	212.83	250.11	237.79	133.69	165.72	118.78	186.17	222.12
230235	230235	Frrs1l	0.02	0	0	0	0	0.03	0	0.02	0	0	0	0.02	0.02	0.02	0	0	0	0	0.02	0	0.03	0	0	0	0	0.05	0	0.03	0	0	0	0.03	0.03	0.03	0	0	0	0	0.03	0
28200	28200	Dhrs4	30.19	30.82	28.27	30.37	33.07	34.01	28.57	30.92	33.83	34.21	28.32	29.82	30.37	30.92	30.99	29.01	33.81	36.85	30.89	29.33	51.55	51.33	47.13	49.15	53.12	52.28	49.46	50.65	53.17	53.12	46.14	49.87	50.45	51.38	51.71	47.61	56.72	53.43	50.42	48.81
213027	213027	Evi5l	11.36	13.3	13.39	11.72	13.06	8.91	10.9	11.25	9.8	10.38	11.47	10.91	12.09	12.04	12.47	10.53	10.62	8.78	9.42	8.8	19.39	22.16	22.32	18.97	20.97	13.69	18.87	18.43	15.41	16.13	18.69	18.25	20.08	20.01	20.81	17.28	17.81	12.73	15.38	14.64
27218	27218	Slamf1	0.09	0.13	0	0	0.06	0.06	0.02	0.1	0	0.14	0.02	0.1	0.02	0.02	0.05	0.18	0.08	0.44	0.16	0.3	0.15	0.22	0	0	0.1	0.1	0.04	0.16	0	0.22	0.04	0.17	0.04	0.04	0.08	0.29	0.13	0.64	0.26	0.51
117198	117198	Ivns1abp	142.2	144.19	141.25	127.04	140.4	101.8	127.48	114.99	95.38	130.64	114.76	104.64	111.89	127.22	118.84	107.11	113.21	104.67	121.67	111.57	242.8	240.16	235.47	205.61	225.52	156.49	220.72	188.34	149.92	202.88	187.01	174.99	185.88	211.36	198.33	175.76	189.89	151.77	198.63	185.69
74841	74841	Usp38	12.64	15.03	16.2	14.44	15.41	12.51	12.79	14.56	13.1	14.81	14.6	12.42	13.67	14.4	14.73	11.16	12.98	12.39	13.77	12.08	21.58	25.04	27.01	23.36	24.75	19.23	22.15	23.85	20.59	23	23.79	20.78	22.71	23.93	24.57	18.31	21.78	17.96	22.48	20.1
212862	212862	Chpt1	64.33	61.72	46.73	69.39	56.2	45.55	31.79	35.93	36	28.48	61.81	55.52	42.69	46.07	52.86	45.77	30.39	33.68	35.58	30.09	109.84	102.81	77.91	112.31	90.27	70.02	55.04	58.85	56.58	44.22	100.72	92.86	70.92	76.54	88.21	75.1	50.98	48.83	58.09	50.08
381319	381319	Batf3	5.22	1.83	2.26	1.73	2.16	4.09	2.25	1.58	0.85	2.18	1.47	1.56	2.19	2.19	2.89	2.28	2.55	3.48	1.46	1.97	8.91	3.04	3.77	2.81	3.46	6.29	3.89	2.58	1.33	3.39	2.39	2.6	3.64	3.64	4.82	3.74	4.27	5.05	2.38	3.28
239017	239017	Ogdhl	0.53	0.52	0.5	0.54	0.47	0.8	0.73	0.57	0.71	0.66	0.35	0.5	0.52	0.61	0.6	0.53	0.98	0.73	0.8	0.4	0.91	0.87	0.84	0.87	0.75	1.23	1.26	0.93	1.11	1.03	0.58	0.84	0.86	1.01	1	0.87	1.64	1.06	1.31	0.66
99712	99712	Cept1	33.36	34.45	35.64	35.07	36.69	32.38	34.4	39.97	33.58	47.63	39.2	31.08	34.34	35.55	34.34	38.73	40.09	41.12	39.52	33.54	56.96	57.38	59.42	56.76	58.94	49.78	59.57	65.47	52.79	73.96	63.88	51.98	57.05	59.06	57.31	63.55	67.25	59.63	64.52	55.82
240514	240514	Ccdc85b	5.18	5.47	5.49	4.74	4.81	6.74	5.96	5.72	5.91	7.33	4.23	4.3	3.65	4.45	4.55	6.68	5.79	8.45	5.47	8.47	8.85	9.11	9.16	7.66	7.73	10.36	10.31	9.37	9.29	11.39	6.89	7.2	6.06	7.39	7.59	10.95	9.72	12.25	8.93	14.1
17341	17341	Bhlha15	0.13	0.07	0.16	0.11	0.04	0.05	0.2	0.13	0.14	0.16	0.07	0.09	0.07	0.05	0.18	0.07	0.11	0.11	0.13	0.16	0.22	0.12	0.27	0.18	0.06	0.08	0.35	0.21	0.22	0.26	0.12	0.15	0.12	0.09	0.3	0.12	0.18	0.15	0.21	0.27
16625	16625	Serpina3c	13.44	12.28	11.44	11.06	11.75	14.36	15.14	9.61	11.64	10.56	17.96	16.05	18.2	13.24	16.81	12.7	9.63	11.78	17.6	10.59	22.95	20.46	19.08	17.9	18.88	22.08	26.22	15.74	18.3	16.39	29.26	26.84	30.24	21.99	28.05	20.85	16.15	17.08	28.73	17.63
110596	110596	Arhgef28	6.39	7.7	7.95	6.51	7.87	5.74	8.5	6.55	5.34	5.81	5.35	6.26	6.17	6.18	5.65	7.12	8.01	5.65	8.19	6.21	10.91	12.82	13.25	10.53	12.65	8.82	14.72	10.73	8.4	9.02	8.73	10.47	10.25	10.26	9.43	11.69	13.43	8.19	13.38	10.34
69702	69702	Ndufaf1	17.56	15.78	13.17	19.15	15.46	15.22	10.83	11.88	11.86	12.42	14.61	14.53	15.54	13.29	14.56	13.6	11.86	15.52	11.77	12.95	29.99	26.28	21.96	31	24.83	23.39	18.75	19.46	18.64	19.28	23.81	24.3	25.82	22.07	24.29	22.31	19.89	22.5	19.21	21.56
237716	237716	Gpr75	0.13	0.11	0.13	0.11	0.07	0.04	0.09	0.18	0.15	0.22	0.11	0.11	0.17	0.16	0.15	0.17	0.13	0.04	0.28	0.18	0.23	0.18	0.22	0.18	0.11	0.07	0.16	0.29	0.24	0.35	0.18	0.18	0.29	0.26	0.25	0.28	0.22	0.06	0.46	0.3
320454	320454	Tmprss11g	0.92	1.1	0.74	0.83	1.28	4.12	4.76	5.34	3.21	6.74	1.84	1.32	1.45	1.56	1.98	5.1	9.65	2.49	12.25	7.18	1.56	1.83	1.23	1.34	2.06	6.33	8.24	8.75	5.04	10.47	3	2.21	2.42	2.59	3.3	8.37	16.19	3.62	19.99	11.96
100312484	100312484	Vmn1r196	0	0	0	0	0	0	0	0	0	0	0	0	0.1	0	0	0	0	0	0	0	0	0	0	0	0	0	0	0	0	0	0	0	0.16	0	0	0	0	0	0	0
22115	22115	Tssk2	0.11	0	0	0.05	0	0.05	0.17	0.21	0.05	0	0.11	0	0.05	0.05	0.05	0.05	0.05	0.21	0	0	0.19	0	0	0.09	0	0.08	0.29	0.35	0.08	0	0.17	0	0.09	0.09	0.09	0.09	0.09	0.3	0	0
115487164	115487164	Gm1113	0	0	0	0	0	0	0	0	0	0.03	0	0	0	0	0	0	0	0	0	0	0	0	0	0	0	0	0	0	0	0.04	0	0	0	0	0	0	0	0	0	0
235339	235339	Dlat	25.56	23.75	19.43	29.82	25.8	24.47	19.72	19.24	22.07	17.02	25.17	25.49	22.66	23.2	21.92	22.2	21.14	21.14	20.1	18.88	43.65	39.55	32.39	48.26	41.44	37.62	34.14	31.52	34.69	26.43	41.02	42.64	37.64	38.54	36.59	36.43	35.47	30.65	32.81	31.43
54169	54169	Kat6b	6.94	6.4	6.87	6.64	6.52	6.02	8.21	7.87	6.33	6.74	7.22	6.07	7.04	7.57	6.78	8.65	8.42	5.64	6.99	8.59	11.85	10.65	11.45	10.74	10.47	9.25	14.21	12.89	9.95	10.47	11.77	10.15	11.69	12.57	11.31	14.19	14.12	8.18	11.41	14.29
12958	12958	Cryba2	0	0	0	0.28	0	0	0	0	0.28	0	0.14	0	0	0	0	0	0	0	0	0	0	0	0	0.46	0	0	0	0	0.43	0	0.23	0	0	0	0	0	0	0	0	0
100678	100678	Psph	20.39	18.17	21.91	22.46	22.28	29.97	23.01	31.58	31.89	32.39	22.65	20.2	27.67	27.49	20.22	27.55	35.44	38.35	34.35	38.03	34.82	30.27	36.53	36.35	35.79	46.07	39.84	51.73	50.12	50.3	36.91	33.79	45.97	45.67	33.75	45.21	59.44	55.61	56.09	63.3
50530	50530	Mfap5	32.67	14.13	21.73	25.44	18.76	48	30.21	15.37	21.99	26.51	20.98	20.28	16.22	16.7	23.24	35.56	28.63	31.88	20.35	35.2	55.78	23.53	36.23	41.17	30.14	73.78	52.31	25.17	34.57	41.17	34.19	33.91	26.94	27.75	38.79	58.35	48.02	46.23	33.21	58.58
71911	71911	Bdh1	5.08	5.15	6.84	5.11	6.3	7.82	8.17	11.47	12.65	12.45	6.14	6.17	5.71	6.38	4.26	6.11	8.49	5.53	9.77	10.02	8.67	8.58	11.41	8.27	10.11	12.02	14.15	18.78	19.88	19.34	10.01	10.32	9.49	10.6	7.1	10.03	14.23	8.02	15.95	16.67
353258	353258	Ltv1	20.07	21.32	19.95	22.68	19.87	24.53	22.04	21.72	29.75	24.48	24.56	23.9	27.98	24.91	22.46	23.9	22.96	28.99	26	25.48	34.28	35.51	33.26	36.71	31.91	37.71	38.17	35.58	46.77	38.01	40.03	39.97	46.48	41.39	37.48	39.21	38.51	42.04	42.44	42.41
102502	102502	Pls1	0.76	0.97	0.71	0.78	1.17	0.71	0.66	0.68	0.32	0.4	0.76	0.37	0.92	0.81	0.94	0.44	0.29	0.59	0.42	0.34	1.3	1.61	1.18	1.26	1.89	1.09	1.15	1.11	0.51	0.61	1.24	0.62	1.52	1.34	1.57	0.72	0.48	0.86	0.69	0.57
66406	66406	Sac3d1	7.14	8.08	7.51	9.04	7.37	8.12	7.38	7.8	8.4	5.91	5.85	6.22	5.59	6.44	7.99	7.22	8.38	9.54	5.36	6.95	12.19	13.46	12.52	14.63	11.83	12.48	12.78	12.77	13.2	9.18	9.54	10.39	9.29	10.7	13.33	11.84	14.06	13.84	8.75	11.56
81601	81601	Kat5	19.19	19.02	16.85	18.06	19.37	19.16	20.1	18.58	18.75	20.72	20.88	21.04	22.74	21.59	21.05	20.2	18.07	21.37	23.66	21.61	32.76	31.68	28.09	29.24	31.11	29.45	34.8	30.43	29.47	32.18	34.03	35.18	37.77	35.87	35.12	33.15	30.31	30.99	38.63	35.97
228545	228545	Vps18	7.04	7.65	7.37	7.03	6.77	7.17	8.2	7.82	7.19	7.61	7.54	7.92	7.91	7.62	7.39	7.4	6.6	6.78	9.02	6.66	12.01	12.74	12.29	11.38	10.88	11.02	14.19	12.81	11.3	11.82	12.29	13.24	13.15	12.65	12.33	12.15	11.07	9.83	14.73	11.08
668218	668218	Bin2	3.47	2.11	2.37	2.44	3.3	4.54	6.05	5.48	5.33	8.39	3.08	2.55	3.83	2.66	3.18	8.17	6.35	8.25	5.37	4.99	5.93	3.51	3.96	3.95	5.3	6.98	10.47	8.98	8.37	13.03	5.03	4.27	6.37	4.42	5.3	13.4	10.65	11.96	8.77	8.31
56503	56503	Ankrd49	9.82	10.75	10.14	11.01	11.33	9.14	9.98	11.93	12.82	12.89	11.82	11.25	12.95	12.36	10.86	10.13	9.85	9.85	13.4	11.6	16.77	17.9	16.9	17.81	18.19	14.04	17.28	19.54	20.15	20.01	19.26	18.81	21.5	20.53	18.13	16.62	16.53	14.28	21.87	19.3
68366	68366	Tmem129	9.2	8.35	7.64	8.47	7.88	9.25	9.74	7.95	9.15	8.5	7.44	6.83	8.49	8.57	9.37	7.45	8.96	7.9	8.67	6.28	15.7	13.91	12.74	13.71	12.65	14.22	16.87	13.02	14.38	13.2	12.12	11.42	14.1	14.23	15.64	12.23	15.03	11.46	14.16	10.46
12359	12359	Cat	121.72	104.39	105.05	92.32	104.32	84.73	107.91	106.06	82.18	99.16	114.54	104.83	108.33	108.33	113.55	100.99	91.87	83.26	106.36	83	207.83	173.88	175.13	149.42	167.57	130.24	186.83	173.72	129.18	153.99	186.66	175.31	179.96	179.97	189.5	165.72	154.1	120.73	173.63	138.14
15502	15502	Dnaja1	49.57	44.63	51.25	52.29	48.14	58.47	54.83	55.69	50.48	45.78	35.94	34.38	42.42	40.91	40.78	55.88	58.3	65.8	46.93	58.46	84.64	74.33	85.44	84.62	77.32	89.88	94.94	91.21	79.35	71.09	58.57	57.5	70.46	67.96	68.05	91.69	97.79	95.41	76.61	97.29
170722	170722	Nxf7	0.15	0.06	0.21	0.18	0.09	0.23	0.22	0.24	0.06	0.37	0.18	0.06	0.15	0.12	0.12	0.12	0.33	0.24	0.21	0.15	0.26	0.1	0.35	0.29	0.15	0.36	0.38	0.39	0.09	0.57	0.3	0.1	0.25	0.2	0.2	0.2	0.55	0.34	0.34	0.25
20054	20054	Rps15	2174.31	2091.58	2313	2283.57	2410.62	2785.6	2037.5	2202.43	2397.46	2525.52	2337.7	2156.73	2244.85	2285.7	2187.4	2372.65	2287.01	2945.35	2435.31	2185.84	3712.55	3483.8	3855.99	3695.8	3872.05	4282.06	3527.79	3607.52	3768.48	3922.09	3809.54	3606.95	3729.22	3797.33	3650.57	3893.48	3836.26	4270.67	3975.76	3637.91
406220	406220	Krt77	3399.71	4769.15	4795.12	4004.97	4490.97	2737.72	2879.66	2544.24	1701.02	2471.21	4228.6	3940.55	4155.72	4621.13	4588.33	2671.08	2646.87	3161.06	2432.16	2806.18	5804.88	7943.65	7993.92	6481.79	7213.6	4208.46	4985.91	4167.4	2673.78	3837.75	6890.98	6590.23	6903.62	7677.27	7657.48	4383.18	4439.89	4583.44	3970.62	4670.34
219257	219257	Pcdh20	1.09	0.55	0.67	0.59	0.36	0.75	0.53	0.6	0.76	0.36	0.49	0.57	0.59	0.65	0.43	0.57	0.7	0.58	0.69	0.59	1.86	0.92	1.11	0.96	0.57	1.15	0.91	0.99	1.19	0.56	0.79	0.95	0.98	1.08	0.72	0.94	1.18	0.84	1.13	0.99
381356	381356	Cacfd1	20.12	19.9	19.05	18.72	17.57	17.8	17.01	16.23	16.95	15.3	16.99	19.82	19.35	16.7	15.06	15.25	15.32	17.18	15.7	14.41	34.35	33.14	31.75	30.3	28.22	27.37	29.45	26.59	26.64	23.76	27.69	33.14	32.14	27.74	25.14	25.03	25.71	24.9	25.63	23.98
72699	72699	Lime1	13.12	12.99	12.82	10.77	10.13	8.91	13.48	9.97	9.42	8.37	11.29	9.9	10.07	12.14	11.76	6.52	8.02	6.8	8.91	5.65	22.41	21.63	21.37	17.44	16.27	13.7	23.34	16.34	14.81	12.99	18.4	16.56	16.73	20.17	19.62	10.69	13.45	9.86	14.55	9.4
18754	18754	Prkce	4.69	3.6	3.9	3.41	3.51	3.37	3.83	3.43	3.24	3.39	4.82	4.64	4.46	4.28	4.35	4.77	3.93	3.31	4.52	4.09	8	5.99	6.51	5.52	5.64	5.18	6.63	5.61	5.1	5.26	7.85	7.77	7.42	7.1	7.27	7.82	6.6	4.79	7.37	6.8
13137	13137	Cd55b	0	0	0	0	0	0	0	0	0	0	0	0	0	0	0	0	0.05	0	0	0	0	0	0	0	0	0	0	0	0	0	0	0	0	0	0	0	0.09	0	0	0
16322	16322	Inha	3.4	2.97	3.05	3.43	3.84	2.73	4.12	3.55	2.58	3.67	4.46	3.62	3.66	3.91	2.8	4.22	3.73	3.59	3.45	3.08	5.81	4.94	5.08	5.56	6.17	4.2	7.13	5.81	4.05	5.7	7.26	6.06	6.08	6.49	4.67	6.93	6.26	5.21	5.63	5.12
99663	99663	Clca4a	0.04	0.04	0.04	0.02	0.02	0.02	0.02	0.04	0	0	0.06	0.02	0.09	0.02	0.11	0.04	0.02	0.13	0	0.02	0.07	0.07	0.07	0.03	0.03	0.03	0.04	0.07	0	0	0.1	0.04	0.14	0.04	0.18	0.07	0.04	0.18	0	0.03
115486481	115486481	Gm45337	0	0	0	0	0	0	0	0	0	0.37	0.06	0	0	0	0	0	0	0	0	0	0	0	0	0	0	0	0	0	0	0.57	0.1	0	0	0	0	0	0	0	0	0
13207	13207	Ddx5	342.24	318.16	320.2	320.18	318.86	318.76	330.83	323.23	309.45	340.12	315.46	295.66	326.26	349.05	321.68	345.87	344.49	396.46	367.46	350.37	584.36	529.94	533.8	518.2	512.17	490	572.81	529.44	486.41	528.2	514.08	494.46	542	579.9	536.85	567.57	577.85	574.85	599.89	583.13
14106	14106	Foxh1	0.06	0	0	0	0.05	0	0	0	0	0	0	0	0.05	0	0	0	0.04	0	0	0	0.09	0	0	0	0.09	0	0	0	0	0	0	0	0.09	0	0	0	0.06	0	0	0
58233	58233	Dnaja4	35.23	32.37	31.17	30.3	29.39	29.27	27.89	26.08	23.42	20.61	29.27	36.89	24.96	27.62	27.36	25.86	27.38	23.45	18.12	21.56	60.16	53.92	51.97	49.03	47.21	44.99	48.29	42.72	36.82	32.01	47.7	61.69	41.46	45.88	45.66	42.44	45.92	34	29.59	35.89
93897	93897	Fzd10	13.87	17.54	17.22	14.62	17.32	12.61	16.72	16.1	12.88	19.18	16.27	16.53	14.97	17.03	18.48	17.37	17.72	9.61	14.99	15.98	23.69	29.22	28.71	23.66	27.83	19.39	28.95	26.38	20.24	29.79	26.52	27.65	24.88	28.3	30.84	28.51	29.73	13.93	24.47	26.6
12364	12364	Casp12	7.08	5.96	5.51	5.61	5.52	6.77	6.31	5.09	8.44	6.88	5.24	6.11	5.92	5.06	5.15	7.51	5.9	7.94	6.25	7.24	12.08	9.92	9.19	9.08	8.87	10.4	10.92	8.34	13.26	10.69	8.54	10.22	9.84	8.4	8.6	12.33	9.9	11.51	10.21	12.05
620631	620631	Ttc30a2	0.04	0.04	0.07	0.12	0.23	0.23	0.04	0.08	0.24	0.04	0.13	0.04	0.09	0.04	0.04	0.04	0.11	0.04	0	0.13	0.07	0.07	0.12	0.2	0.36	0.36	0.07	0.13	0.38	0.06	0.21	0.07	0.14	0.07	0.07	0.07	0.19	0.06	0	0.21
72277	72277	Fam186a	0.05	0.03	0.04	0.02	0.01	0.02	0.03	0.01	0.01	0.02	0.03	0.03	0.01	0.02	0.01	0.02	0.03	0	0.02	0.02	0.09	0.05	0.06	0.03	0.02	0.03	0.05	0.02	0.01	0.03	0.04	0.04	0.01	0.03	0.02	0.03	0.04	0	0.03	0.03
66700	66700	Chmp3	77.42	82.53	88.9	81.95	97.58	90.08	75.63	81.56	86.82	99.31	99.76	87.86	100.23	93.86	100.82	80.3	83.46	84.11	95.96	81.67	132.19	137.47	148.21	132.63	156.73	138.48	130.95	133.6	136.46	154.23	162.57	146.95	166.51	155.93	168.26	131.77	139.99	121.96	156.66	135.92
102635496	102635496	Malrd1	0	0	0	0	0	0.01	0	0	0	0.01	0	0	0.01	0	0	0	0	0	0	0	0	0	0	0	0	0.01	0	0	0	0.01	0	0	0.01	0	0	0	0	0	0	0
16618	16618	Klk1b26	0	0.26	0.13	0.26	0	0	0	0.13	0.13	0	0	0.26	0.1	0.13	0	0	0.13	0.25	0.13	0	0	0.43	0.21	0.43	0	0	0	0.21	0.2	0	0	0.43	0.17	0.22	0	0	0.22	0.37	0.22	0
229715	229715	Amigo1	6.29	5.18	5.39	5.11	4.77	4.1	5.22	4.62	3.75	4.04	4.24	3.93	4.17	3.99	3.99	5.14	5.62	3.75	4.06	4.31	10.74	8.63	8.99	8.26	7.66	6.3	9.04	7.57	5.89	6.28	6.91	6.57	6.93	6.62	6.66	8.44	9.42	5.44	6.63	7.18
71908	71908	Cldn23	22.64	31.98	33.73	28.17	33.9	19.07	23.08	18.56	11.51	18.13	27.06	26.02	23.13	26.86	30.05	19.26	20.21	27.72	16.02	22.91	38.66	53.27	56.22	45.6	54.45	29.31	39.97	30.4	18.09	28.16	44.1	43.52	38.42	44.62	50.16	31.61	33.9	40.19	26.16	38.12
66082	66082	Abhd6	10.51	13.09	13.65	11.42	11.97	8.26	10.48	11	9.21	13.53	11.94	10.28	11.31	13.69	12.56	9.05	9.51	8.55	11.3	10.33	17.94	21.8	22.76	18.48	19.23	12.69	18.15	18.02	14.47	21.02	19.46	17.2	18.79	22.75	20.96	14.85	15.95	12.4	18.44	17.19
211548	211548	Nomo1	29.12	27.78	29.26	29.46	27.6	28.42	30.6	30.26	31.85	24.18	31.16	32.16	29.84	28.72	29.2	29.87	30.2	25.89	27.61	32.21	49.73	46.27	48.77	47.69	44.33	43.69	52.97	49.56	50.07	37.55	50.77	53.78	49.57	47.71	48.72	49.01	50.65	37.53	45.08	53.61
108168411	108168411	Gm46650	0.01	0	0	0	0	0	0	0.01	0.01	0.02	0	0	0.01	0	0	0.02	0.01	0	0	0	0.02	0.01	0	0.01	0	0	0	0.01	0.02	0.03	0	0.01	0.01	0	0.01	0.03	0.01	0	0.01	0.01
11637	11637	Ak2	53.42	62.61	62.51	63.81	63.86	76.58	72.33	85.91	101.71	92.58	71.2	63.46	61.51	63.31	65.95	78.28	74.65	84.99	90.3	91.16	91.21	104.29	104.22	103.28	102.58	117.72	125.23	140.72	159.88	143.77	116.04	106.13	102.19	105.17	110.06	128.46	125.23	123.24	147.42	151.72
230793	230793	Ahdc1	6.72	7.46	8.31	7.83	7.44	6.51	8.93	7.03	7.01	4.46	6.12	6.07	5.6	5.39	5.84	5.77	6.95	4.31	3.11	4.83	11.47	12.43	13.85	12.67	11.95	10.01	15.47	11.52	11.02	6.93	9.97	10.15	9.31	8.96	9.74	9.47	11.66	6.24	5.08	8.04
224897	224897	Dpp9	13.6	13.24	12.82	14.87	12.81	14.91	17.71	14.49	15.71	12.16	13.05	13.88	14.95	13.93	15.17	16.44	15.92	13.56	12.89	14.15	23.22	22.06	21.37	24.06	20.58	22.92	30.67	23.73	24.69	18.88	21.27	23.21	24.84	23.15	25.32	26.97	26.7	19.66	21.04	23.55
58172	58172	Sertad2	11.9	11.8	12.62	10.67	10.75	10.58	12.36	13.18	12.37	11.59	10.73	10.22	11.02	11.98	11.43	11.01	13.07	9.7	11.14	11.36	20.33	19.66	21.04	17.27	17.27	16.27	21.41	21.59	19.44	17.99	17.48	17.09	18.31	19.91	19.08	18.08	21.93	14.06	18.19	18.91
675812	675812	Zfp605	1.28	1.21	1.15	1.17	1.44	1.28	1.33	1.43	1.23	1.47	1.71	1.44	1.13	1.68	1.51	1	1.49	1.12	1.26	0.8	2.18	2.02	1.92	1.9	2.31	1.97	2.3	2.34	1.93	2.28	2.79	2.41	1.87	2.79	2.52	1.64	2.5	1.62	2.05	1.32
66169	66169	Tomm7	35.89	38.51	33.4	42.03	39.54	45.63	30.89	38.16	38.56	44.23	36.35	38.41	37.03	38.64	34.75	38.43	33.19	52.67	41.66	33.88	61.28	64.15	55.69	68.03	63.51	70.14	53.48	62.51	60.62	68.68	59.23	64.23	61.51	64.19	57.99	63.06	55.67	76.36	68.01	56.38
54399	54399	Bet1l	17.56	19.34	17.61	17.01	18.47	18.73	17.07	17.09	18.74	19.84	19.5	18.32	21.8	21.1	21.11	20.94	20.34	23.74	24.42	17.83	29.99	32.21	29.35	27.53	29.66	28.8	29.56	28	29.46	30.81	31.78	30.63	36.21	35.06	35.23	34.37	34.12	34.42	39.86	29.68
26428	26428	Orc4	8.57	8.4	8.14	9.78	9.28	8.95	8.47	9.44	9.31	9.13	7.99	7.74	8.25	9.36	8.71	8.84	9.57	9.96	8.61	8.1	14.64	14	13.56	15.83	14.91	13.75	14.67	15.47	14.64	14.17	13.02	12.95	13.7	15.56	14.54	14.5	16.05	14.44	14.05	13.49
16848	16848	Lfng	11.2	10.51	13.02	10.6	10.15	12.12	10.5	10.8	11.69	11.26	9.22	9.84	10.87	10.05	9.7	11.23	10.06	12.64	11.65	8.95	19.13	17.5	21.71	17.15	16.3	18.63	18.18	17.69	18.38	17.49	15.02	16.46	18.06	16.69	16.18	18.43	16.87	18.33	19.01	14.9
67119	67119	Ccdc159	0.67	1.12	0.98	0.85	0.89	1	1.22	0.61	1.06	0.76	1.04	1.07	0.75	0.9	1.07	1.25	0.65	0.64	1.26	1.2	1.15	1.87	1.64	1.37	1.43	1.53	2.11	1	1.67	1.18	1.69	1.79	1.25	1.5	1.78	2.05	1.09	0.92	2.06	1.99
73172	73172	Exo5	4.33	4.85	4.03	4.39	4.47	4.74	5.45	4.95	4.84	5.52	4.68	5.64	6.24	5.54	4.56	3.66	4.29	4.81	6.02	2.93	7.4	8.08	6.72	7.1	7.18	7.29	9.44	8.1	7.6	8.58	7.63	9.43	10.37	9.2	7.61	6.01	7.2	6.97	9.83	4.88
106565	106565	Dlk2	7.84	12.46	14.51	13.34	12.57	11.98	14.51	10.75	12.35	8.75	11.94	11.82	14.52	15.17	14.79	9.65	8.43	10.91	7.77	6.9	13.39	20.76	24.19	21.6	20.19	18.41	25.12	17.61	19.41	13.6	19.46	19.77	24.13	25.19	24.69	15.83	14.14	15.82	12.68	11.49
74637	74637	Shpk	3.02	3.16	3.21	3.35	2.91	3.3	4.36	3.25	2.85	2.68	3.47	3.3	3.36	4.01	3.82	2.51	2.75	3.09	3.15	2.33	5.15	5.26	5.36	5.42	4.68	5.08	7.54	5.32	4.47	4.17	5.65	5.51	5.59	6.66	6.38	4.11	4.62	4.47	5.15	3.88
212999	212999	Tnpo2	25.85	30.78	32.89	28.56	30.4	23.91	31.99	31.87	28.33	31.01	29.2	27.2	29.44	32.47	32.51	23.16	28.34	17.7	27.3	22.86	44.14	51.26	54.82	46.23	48.83	36.75	55.38	52.2	44.53	48.16	47.58	45.48	48.91	53.95	54.25	38	47.53	25.66	44.57	38.05
16495	16495	Kcna7	22.49	18.36	13.09	23.13	17.93	7.56	4.62	4.15	3.76	1.19	18.95	20.9	12.44	12.41	12.86	6.24	4.11	4.77	1.46	4.08	38.4	30.59	21.82	37.43	28.8	11.62	8	6.8	5.91	1.84	30.88	34.96	20.67	20.62	21.46	10.25	6.9	6.92	2.38	6.79
75761	75761	Apol7a	3.82	5.7	5.77	4.48	5.45	2.2	2.53	1.91	1.08	2.77	20.3	15.37	8.28	9.79	14.02	3.81	4.17	3.28	3.68	2.54	6.53	9.49	9.62	7.24	8.75	3.39	4.38	3.12	1.7	4.31	33.08	25.71	13.76	16.26	23.39	6.25	7	4.76	6	4.23
56348	56348	Hsd17b12	131.84	109.98	136.49	131.64	137.22	130.55	144.1	173.39	140.51	158.62	150.74	131.96	172.67	176.43	143.69	146.41	173.43	164.29	188.52	162.34	225.11	183.19	227.53	213.05	220.4	200.68	249.5	284	220.86	246.34	245.66	220.7	286.85	293.1	239.81	240.25	290.91	238.21	307.77	270.19
52513	52513	Ddx56	16.47	14.42	17.03	17.26	16.78	16.18	17.99	17.15	22.12	15.57	16.11	18.59	18.25	17.82	15.93	16.96	15.79	20.32	15.63	17.9	28.13	24.01	28.39	27.94	26.95	24.87	31.15	28.1	34.76	24.18	26.25	31.1	30.32	29.61	26.58	27.83	26.48	29.46	25.52	29.8
102643210	102643210	Gm38664	0.3	0.14	0.17	0.19	0.06	0.16	0.09	0.08	0.1	0.06	0.25	0.21	0.17	0.15	0.25	0.1	0.08	0.12	0.23	0.08	0.51	0.24	0.28	0.3	0.1	0.25	0.15	0.14	0.16	0.1	0.41	0.35	0.27	0.24	0.41	0.17	0.14	0.18	0.37	0.14
20926	20926	Supt6	22.94	23.27	24.98	22.63	23.9	20.53	26.81	27.67	25.88	27.3	26.59	26.59	28.36	26.38	25.56	25.98	26.41	18.76	29.82	30.15	39.17	38.76	41.65	36.62	38.38	31.56	46.42	45.33	40.68	42.4	43.33	44.47	47.11	43.82	42.66	42.64	44.3	27.2	48.68	50.19
76501	76501	Commd9	22.33	25.98	23.81	25.2	24.39	25.49	21.76	25.88	26.74	23.72	25.15	22.4	27.28	24.36	25.57	23.04	21.99	28.24	22.56	21.3	38.13	43.27	39.69	40.79	39.18	39.19	37.67	42.4	42.03	36.84	40.99	37.47	45.31	40.47	42.68	37.81	36.88	40.95	36.83	35.44
106369	106369	Ypel1	3.26	3.55	3.14	2.77	3.23	2.1	1.63	2.04	1.05	1.99	3.59	2.38	3.02	2.98	3.24	1.85	2.07	2.04	2.03	1.44	5.56	5.91	5.23	4.48	5.18	3.23	2.82	3.34	1.66	3.09	5.86	3.98	5.02	4.95	5.41	3.04	3.46	2.95	3.31	2.39
70750	70750	Kdsr	25.75	24.41	26.77	20.08	24.75	16.19	22.54	27.11	18.65	25.46	24.09	21.05	28.12	30.68	26.63	19.3	23.2	16.32	21.92	20.04	43.97	40.65	44.62	32.49	39.76	24.89	39.03	44.41	29.31	39.53	39.26	35.2	46.71	50.96	44.44	31.68	38.92	23.66	35.79	33.36
100169864	100169864	Gm44504	0.61	1.36	1.23	0.61	4.37	2.16	2.81	4.6	4.23	4.04	2.05	0.49	0.98	1.77	2.24	1.02	4.63	1.39	1.43	3.96	1.04	2.26	2.05	0.99	7.01	3.32	4.87	7.54	6.65	6.28	3.34	0.82	1.63	2.94	3.73	1.68	7.76	2.02	2.34	6.6
229096	229096	Ythdf3	25.72	21.76	22.47	24.33	21.85	22.92	25.4	24.95	25.85	23.27	20.38	21.11	22.49	22.78	22.65	21.36	21.46	22.69	25.05	22.15	43.91	36.25	37.45	39.37	35.09	35.24	43.97	40.87	40.64	36.14	33.21	35.3	37.37	37.84	37.8	35.06	35.99	32.9	40.9	36.86
116621581	116621581	Derpc	17.21	17.01	18.69	16.08	15.92	20.82	20.06	20.92	22.23	18.24	13.33	13.05	13.38	13.79	14.95	18.38	22.84	20.12	16.95	20.92	29.38	28.33	31.16	26.03	25.57	32	34.73	34.27	34.95	28.33	21.72	21.82	22.23	22.9	24.96	30.16	38.31	29.17	27.67	34.81
237221	237221	Gemin8	2.64	2.77	2.93	2.34	2.85	3.38	4.21	2.99	3.35	3.47	2.9	2.9	2.5	2.43	1.7	3.52	3.47	4.8	2.55	3.56	4.51	4.61	4.89	3.79	4.57	5.2	7.3	4.9	5.26	5.4	4.72	4.85	4.16	4.04	2.84	5.78	5.82	6.95	4.16	5.92
243277	243277	Adgrd1	8.95	5.31	7.93	9.36	8.2	8.88	6.89	4.58	8.95	6.26	7.59	8.84	9.77	6.89	9.54	11.71	7.94	10.53	8.26	11.67	15.28	8.84	13.22	15.14	13.16	13.65	11.93	7.5	14.06	9.73	12.37	14.78	16.23	11.44	15.93	19.22	13.32	15.27	13.48	19.42
216767	216767	Mrpl22	27.79	28.39	31.34	34.05	28.38	34.22	23.73	32.18	32.12	33.83	27.56	29.41	27.91	30.08	27.29	32.02	33.48	37.12	28.25	31.09	47.45	47.28	52.25	55.1	45.59	52.6	41.08	52.71	50.49	52.53	44.91	49.19	46.37	49.98	45.55	52.54	56.16	53.83	46.12	51.74
100041352	100041352	Tcp10c	0.03	0	0	0	0	0	0.03	0.05	0.04	0	0.09	0	0	0	0	0	0.05	0	0	0	0.05	0	0	0	0	0	0.05	0.08	0.06	0	0.14	0	0	0	0	0	0.09	0	0	0
102639543	102639543	Ifi206	1.03	0.54	0.76	1.02	1.3	1.72	2.56	0.86	0.68	1.61	1.5	1.59	1.81	1.15	1.89	1.54	1.76	2.19	1.18	1.18	1.77	0.9	1.27	1.65	2.09	2.64	4.44	1.41	1.08	2.51	2.44	2.66	3.01	1.92	3.16	2.52	2.95	3.17	1.92	1.96
54608	54608	Abhd2	14.23	13.68	16.15	12.99	14.38	13.54	17.95	14.88	13.95	14.96	16.18	17.44	19.19	19.99	20.41	15.67	17.83	13.44	26.21	18.63	24.29	22.78	26.92	21.02	23.1	20.81	31.07	24.37	21.93	23.23	26.37	29.17	31.87	33.21	34.06	25.71	29.9	19.48	42.79	31.01
224671	224671	Btbd9	5.31	5.27	5.41	5.36	5.04	4.73	5.84	5.33	5.21	5.64	5.4	5.38	5.44	5.67	5.03	6.17	6.11	4.55	6.32	5.69	9.07	8.78	9.01	8.68	8.09	7.27	10.11	8.73	8.19	8.76	8.81	9	9.04	9.42	8.4	10.13	10.25	6.6	10.31	9.47
103080	103080	Septin10	15.7	14.48	13.91	12.45	14.26	17.55	15.2	15.83	17.71	14.75	12.83	11.7	14.21	12.98	12.54	15.37	15.62	17.54	16.8	15.16	26.82	24.12	23.2	20.14	22.91	26.97	26.31	25.93	27.84	22.9	20.91	19.57	23.61	21.57	20.93	25.23	26.21	25.43	27.43	25.23
217473	217473	Ankmy2	8.95	10.17	9.12	9.67	9.15	9.27	9.41	10.42	9.88	11.33	9.4	8.07	8.89	8.13	8.27	10.12	10.13	11.46	7.49	9.4	15.29	16.94	15.2	15.64	14.7	14.24	16.3	17.07	15.53	17.59	15.31	13.5	14.77	13.51	13.8	16.61	16.99	16.62	12.23	15.65
236899	236899	Pcyt1b	0.27	0.14	0.22	0.26	0.17	0.63	0.73	0.7	0.57	0.63	0.3	0.25	0.34	0.16	0.14	0.7	0.43	0.64	0.54	0.5	0.46	0.24	0.37	0.42	0.27	0.97	1.26	1.15	0.9	0.98	0.48	0.42	0.56	0.26	0.23	1.15	0.72	0.93	0.87	0.83
545291	545291	Hpse2	0.05	0	0.07	0	0	0.05	0.05	0.05	0.05	0.05	0.07	0.03	0.02	0.02	0	0.08	0.03	0	0	0.03	0.09	0	0.11	0	0	0.07	0.09	0.08	0.08	0.08	0.11	0.05	0.03	0.03	0	0.13	0.05	0	0	0.05
214469	214469	Fam168b	36.4	36.37	36.86	34.02	34.06	37.08	38.72	36.1	35.85	37.06	35.43	34.47	37.97	36.69	36.94	42.11	40.82	35.51	44.13	40.1	62.15	60.58	61.45	55.05	54.71	57.01	67.05	59.14	56.35	57.55	57.73	57.65	63.08	60.95	61.65	69.1	68.47	51.49	72.04	66.74
321019	321019	Gpr183	0.49	0.37	0.62	0.55	0.55	0.97	0.93	0.96	0.77	1.06	0.24	0.52	0.54	0.46	0.45	0.98	1.21	2	0.94	1.2	0.84	0.62	1.03	0.88	0.88	1.49	1.61	1.57	1.21	1.65	0.39	0.87	0.9	0.77	0.76	1.62	2.02	2.9	1.53	2
77634	77634	Snapc3	13.79	13.32	12.84	13.25	13.99	11.24	15.6	14.02	12.18	15.34	12.31	10.39	12.53	13.15	14.27	11.98	13.64	10.57	13.77	12.01	23.55	22.18	21.4	21.45	22.47	17.28	27.01	22.97	19.14	23.82	20.07	17.38	20.82	21.84	23.82	19.66	22.88	15.32	22.48	19.99
60411	60411	Cenpk	3.71	3.48	3.14	3.44	2.87	5.83	5.25	5.05	7.72	4.03	3.44	3.9	4.56	3.14	3.2	5.28	4.75	7.89	4.78	5.42	6.34	5.8	5.23	5.57	4.6	8.96	9.09	8.27	12.13	6.26	5.6	6.52	7.57	5.22	5.34	8.66	7.97	11.43	7.8	9.02
75558	75558	Spata45	0.12	0	0	0.25	0	0	0	0	0.12	0.12	0.12	0	0.12	0	0.43	0.24	0.12	0.12	0.25	0	0.21	0	0	0.4	0	0	0	0	0.19	0.19	0.2	0	0.21	0	0.72	0.4	0.2	0.17	0.41	0
93880	93880	Pcdhb9	0.34	0.15	0.17	0.1	0.23	0.2	0.39	0.25	0.51	0.38	0.23	0.19	0.23	0.21	0.17	0.23	0.35	0.25	0.25	0.35	0.58	0.24	0.28	0.17	0.37	0.31	0.67	0.41	0.81	0.6	0.38	0.31	0.38	0.35	0.28	0.37	0.59	0.36	0.41	0.58
213272	213272	Txndc2	0.27	0.28	0.08	0.11	0.12	0.08	0.16	0.12	0.08	0.08	0.13	0.07	0.11	0.12	0.24	0	0.04	0	0.12	0.04	0.45	0.47	0.13	0.18	0.2	0.12	0.27	0.2	0.12	0.13	0.22	0.12	0.18	0.2	0.4	0	0.07	0	0.2	0.07
69671	69671	Tmem52	20.96	25.59	17.63	32.43	21.56	14.78	11.41	10.45	7.69	2.18	25.26	27.05	22.18	20.42	21.22	11.37	6.44	12.78	4.94	5.74	35.79	42.63	29.39	52.49	34.63	22.72	19.76	17.11	12.08	3.38	41.17	45.24	36.85	33.93	35.41	18.67	10.8	18.53	8.07	9.55
26451	26451	Rpl27a	577	606.4	617.51	594.06	629.5	748.73	551	689.7	685.64	796.42	590.76	575.73	582.32	573.72	563.68	649.59	631.01	808.25	712.3	605.82	985.2	1010.05	1029.45	961.44	1011.13	1150.95	954.01	1129.72	1077.73	1236.82	962.71	962.87	967.37	953.14	940.73	1065.96	1058.46	1171.94	1162.86	1008.27
108168084	108168084	Gm46415	1.1	0	0	0.37	0.37	0	0	0	0.36	0	0	1.06	0.38	0	0.75	0.36	0	0.71	0.77	0	1.88	0	0	0.6	0.59	0	0	0	0.57	0	0	1.77	0.64	0	1.26	0.6	0	1.02	1.25	0
70598	70598	Filip1	8.69	6.96	5.94	7.61	6.24	6.94	7.51	5.21	4.93	4.52	8.07	10.36	8.06	7.04	7.34	7.25	6.47	4.95	5.66	6.05	14.83	11.59	9.9	12.32	10.02	10.68	13.01	8.54	7.76	7.02	13.16	17.33	13.39	11.7	12.24	11.89	10.86	7.18	9.24	10.07
170737	170737	Znrf1	15.82	16.58	16.93	15.44	15.07	16.64	16.88	14.82	12.76	12.68	15.47	15	15.46	14.87	15.84	16.04	15.94	16.39	13.94	14.1	27.01	27.62	28.22	24.98	24.21	25.58	29.23	24.28	20.05	19.69	25.21	25.08	25.68	24.7	26.44	26.31	26.73	23.77	22.75	23.46
278203	278203	Spaca5	0	0	0	0	0	0	0	0	0	0.19	0	0	0	0	0	0	0	0	0	0	0	0	0	0	0	0	0	0	0	0.3	0	0	0	0	0	0	0	0	0	0
100066	100066	Cyp2j11	0	0	0	0	0	0.04	0	0	0	0	0	0	0	0	0	0	0	0	0	0	0	0	0	0	0	0.07	0	0	0	0	0	0	0	0	0	0	0	0	0	0
170759	170759	Atp13a1	14.69	16.39	19.05	17.02	17.93	16.63	21.89	20.12	19.64	20.2	17.5	16.67	18.14	18.12	18.58	18.31	19.24	17.25	20.53	17.9	25.08	27.3	31.75	27.54	28.8	25.56	37.89	32.95	30.87	31.37	28.52	27.88	30.14	30.1	31.01	30.05	32.27	25.02	33.52	29.8
50817	50817	Capn15	16.29	20.93	24.16	18.78	21.58	12.55	19.48	18.86	14.57	16.1	20.44	16.92	18.46	19.11	19.79	13.59	15.03	10.68	14.41	14.61	27.81	34.86	40.28	30.39	34.67	19.29	33.73	30.9	22.9	25.01	33.31	28.29	30.67	31.75	33.02	22.31	25.22	15.49	23.53	24.32
18576	18576	Pde3b	5.84	4.69	3.27	4.23	3.52	5.44	4.76	5.17	4.73	4.55	5.91	4.94	5.31	4.34	6.02	6.58	4.83	4.9	8.86	4.92	9.97	7.82	5.46	6.84	5.65	8.37	8.24	8.46	7.44	7.06	9.63	8.26	8.81	7.21	10.04	10.8	8.1	7.11	14.46	8.19
19159	19159	Cyth3	21.38	19.69	21.18	19.27	20.24	21.15	22.48	22.77	24.99	22.78	23.32	23.23	25.01	23.63	24.87	27.54	25.28	25.5	30.87	28.06	36.5	32.8	35.3	31.19	32.51	32.51	38.93	37.3	39.28	35.37	38.01	38.84	41.54	39.25	41.51	45.19	42.41	36.97	50.39	46.7
228607	228607	Mavs	17.07	16.62	15.3	17.54	15.78	15.82	16.26	15.64	14.18	12.79	14.64	15.34	13.79	13.83	14.43	12.77	13.61	13.43	10.57	12.05	29.15	27.68	25.51	28.38	25.34	24.32	28.16	25.63	22.29	19.86	23.86	25.66	22.91	22.97	24.08	20.95	22.83	19.48	17.26	20.06
20431	20431	Pmel	1.58	0.91	1.03	0.89	1.43	3.02	1.76	2.52	0.73	2.59	1.59	0.94	1.42	1.28	1.35	3.26	3.78	2.37	1.96	1.07	2.7	1.52	1.72	1.43	2.3	4.64	3.04	4.13	1.15	4.02	2.58	1.58	2.36	2.13	2.25	5.35	6.34	3.44	3.2	1.77
117148	117148	Necab2	0.05	0.05	0	0.05	0.07	0.1	0	0.05	0.1	0.04	0.05	0	0.16	0	0	0	0.1	0.08	0	0.04	0.09	0.09	0	0.09	0.11	0.16	0	0.09	0.16	0.05	0.09	0	0.27	0	0	0	0.18	0.12	0	0.07
67160	67160	Eef1g	420.23	465.71	443.18	479.47	481.73	600.43	465.57	526.67	617.7	521.71	448.34	455.98	483.81	468.01	473.89	482.65	489.73	581.95	495.85	501.8	717.53	775.7	738.82	775.99	773.78	922.99	806.1	862.67	970.94	810.2	730.62	762.59	803.72	777.53	790.88	792.01	821.48	843.82	809.5	835.15
16185	16185	Il2rb	1.54	1.16	2.25	1.72	1.86	1.45	2.02	1.5	0.66	1.83	1.79	1.61	1.37	1.45	1.85	2.07	2.34	1.78	1.34	1.59	2.63	1.93	3.75	2.78	3	2.22	3.49	2.46	1.04	2.85	2.91	2.69	2.27	2.41	3.08	3.4	3.92	2.59	2.18	2.64
234515	234515	Inpp4b	3.73	3.53	3.08	2.99	2.69	2.63	2.64	2.97	2.56	2.43	3.45	3.07	3.24	3.21	3.31	3.5	3.28	2.18	3.36	2.96	6.37	5.89	5.13	4.84	4.31	4.04	4.56	4.87	4.03	3.77	5.62	5.14	5.39	5.33	5.53	5.74	5.51	3.17	5.49	4.92
223254	223254	Farp1	4.44	3.48	3.67	4.18	3.79	4.97	5.83	4.8	6.68	5.19	4.28	4.72	4.48	3.8	3.93	6.53	5.77	4.62	7.67	6.18	7.57	5.8	6.12	6.76	6.09	7.64	10.09	7.86	10.5	8.06	6.98	7.89	7.44	6.32	6.57	10.72	9.67	6.7	12.53	10.29
18008	18008	Nes	11.8	5.91	4.39	6.19	4.39	25.57	25.66	15.43	13.15	23.6	3.31	9.76	5.16	4.37	3.6	32.18	34.43	27.32	31.06	26.94	20.15	9.84	7.33	10.02	7.06	39.31	44.44	25.28	20.67	36.65	5.4	16.32	8.57	7.26	6	52.8	57.76	39.62	50.7	44.84
213989	213989	Tmem82	0.67	0.07	0.33	0.13	0.3	0.32	0.57	0.52	0.55	0.4	0.89	0.59	0.52	0.53	0.42	0.55	0.36	0.54	0.78	0.45	1.14	0.11	0.54	0.21	0.47	0.49	0.99	0.86	0.86	0.62	1.44	0.98	0.87	0.88	0.7	0.9	0.6	0.79	1.28	0.75
67771	67771	Arpc5	133.16	133.22	138.85	137.06	150.7	178.7	149.71	158.05	187.98	181.5	127.72	129.21	141.76	148.49	141.9	174.08	168.87	220.46	180.03	185.62	227.37	221.89	231.47	221.83	242.06	274.69	259.21	258.88	295.48	281.87	208.13	216.09	235.5	246.69	236.81	285.66	283.27	319.66	293.91	308.93
100041979	100041979	Gm3604	0.67	0.86	0.9	0.63	0.78	0.6	0.84	1.02	1.05	0.74	0.51	0.59	0.48	0.58	0.37	0.61	0.62	0.96	0.81	0.53	1.14	1.43	1.51	1.02	1.25	0.93	1.46	1.67	1.65	1.15	0.83	0.98	0.8	0.96	0.62	1.01	1.04	1.4	1.32	0.88
68618	68618	Eola1	14.02	15.02	16.33	14.69	18.22	16.26	13.26	14.76	13.53	11.79	14.17	15.14	15.28	14.98	14.52	12.59	16.12	16.43	11.15	12.71	23.94	25.02	27.23	23.77	29.26	24.99	22.95	24.18	21.26	18.31	23.08	25.32	25.39	24.88	24.24	20.66	27.04	23.82	18.2	21.15
72925	72925	Marchf1	4.41	3.54	3.39	3.47	3.56	5.71	5.71	4.81	4.58	6.17	4.99	5	5.36	4.13	4.7	6.62	4.7	5.01	7.53	4.58	7.53	5.9	5.65	5.61	5.71	8.78	9.89	7.87	7.2	9.58	8.13	8.37	8.9	6.86	7.85	10.86	7.88	7.27	12.29	7.62
230590	230590	Zyg11a	0.31	0.28	0.47	0.4	0.3	0.29	0.67	0.18	0.62	0.22	0.86	0.7	0.54	0.51	0.71	0.36	0.47	0.1	0.61	0.5	0.52	0.47	0.78	0.65	0.48	0.44	1.16	0.29	0.97	0.35	1.4	1.17	0.9	0.85	1.18	0.6	0.79	0.15	1	0.83
71675	71675	0610010F05Rik	5.84	4.44	4.99	6.04	5.04	5.09	5.44	5.17	6.04	4.67	4.29	4.09	4.91	4.87	4.65	4.6	4.4	5.08	5.77	5.23	9.98	7.4	8.32	9.78	8.1	7.82	9.42	8.47	9.49	7.25	6.98	6.85	8.15	8.09	7.75	7.55	7.39	7.36	9.42	8.71
67426	67426	Coq8a	124.52	92.22	68.28	95.63	76.55	81.22	54.34	43.55	52.23	26.31	108.16	127.49	69.24	70.59	70.24	54.86	46.19	45.06	31.11	46.03	212.61	153.61	113.84	154.78	122.96	124.86	94.08	71.33	82.1	40.86	176.26	213.22	115.02	117.28	117.23	90.03	77.48	65.34	50.79	76.6
383435	383435	Ms4a14	1.91	0.66	0.35	0.57	0.58	2.1	3.29	3.49	2.55	5.28	1.54	1.59	1.68	0.63	0.89	4.31	3.17	3.16	4.51	3.31	3.26	1.09	0.59	0.93	0.94	3.23	5.69	5.72	4	8.2	2.5	2.66	2.79	1.04	1.49	7.07	5.32	4.58	7.37	5.51
66396	66396	Ccdc82	17.74	13.85	14.38	15.02	14.25	16.59	18.37	17	18.39	17.74	13.86	13.65	14.36	14.76	14.16	15.4	15.35	15.38	16.99	15.07	30.29	23.06	23.97	24.31	22.88	25.51	31.8	27.84	28.91	27.55	22.58	22.83	23.86	24.53	23.63	25.28	25.75	22.29	27.73	25.07
78809	78809	4930562C15Rik	0.04	0.08	0.03	0	0	0	0	0.02	0	0.02	0.02	0.02	0.05	0.03	0.05	0.08	0.03	0	0.02	0	0.06	0.14	0.06	0	0	0	0	0.03	0	0.03	0.03	0.03	0.09	0.06	0.08	0.13	0.06	0	0.03	0
22123	22123	Psmd3	60	63.36	64	65.51	64.69	72.82	72.13	69.25	88.25	66.98	67.64	69.58	68.69	67.08	65.76	69.71	70.96	72.09	69.62	74.76	102.44	105.54	106.69	106.03	103.92	111.94	124.89	113.43	138.72	104.01	110.23	116.36	114.11	111.44	109.74	114.39	119.03	104.52	113.66	124.43
71884	71884	Chit1	102.61	134.35	155.16	119.23	133.52	95.34	101.6	101.05	89.01	127.2	133.28	118.14	118.56	140.69	137.37	93.86	107.6	110.35	103.51	119.18	175.21	223.77	258.66	192.96	214.47	146.55	175.91	165.52	139.91	197.54	217.19	197.58	196.96	233.73	229.26	154.03	180.49	160.01	168.99	198.35
320714	320714	Trappc11	12.97	12.06	12.47	12.34	12.45	11.24	14.02	13.74	13.71	13	12.65	12.03	11.81	12.36	11.7	12.41	13.6	10.54	12.84	12.48	22.14	20.09	20.79	19.97	20	17.27	24.27	22.51	21.55	20.19	20.61	20.12	19.61	20.53	19.52	20.37	22.81	15.28	20.96	20.77
14231	14231	Fkbp7	18.05	8.61	9.33	17.34	18.93	20.89	14.76	13.71	18.73	20.98	15.85	14.49	17.43	12.43	13.78	25.88	21.38	34.83	23.24	18.03	30.82	14.34	15.55	28.06	30.41	32.11	25.56	22.46	29.43	32.58	25.82	24.23	28.95	20.65	22.99	42.46	35.87	50.5	37.95	30.01
67828	67828	Lce1f	123.73	184.45	225.74	166.33	213.78	138.18	145.38	190.02	154.86	264.77	199.67	132.57	132.21	144.09	142.25	112.83	137.24	120.34	159.8	186.53	211.26	307.22	376.33	269.2	343.39	212.42	251.71	311.25	243.42	411.18	325.39	221.71	219.63	239.37	237.41	185.15	230.21	174.49	260.87	310.45
381066	381066	Zfp948	7.77	7.15	7.95	7.19	7.28	6.99	9.61	9.5	10.99	10.47	9.29	9.57	10.67	10.2	9.51	8.35	7.63	10.18	18.7	10.24	13.27	11.92	13.26	11.64	11.7	10.74	16.65	15.57	17.27	16.27	15.14	16	17.72	16.95	15.86	13.7	12.8	14.76	30.53	17.04
230597	230597	Zfyve9	20.1	23.9	21.51	21.29	21.58	15.37	18.11	16.15	13.5	16.68	20.73	19.87	19.98	21.69	20.6	16.88	17.21	13.63	18.55	15.48	34.32	39.81	35.85	34.45	34.66	23.63	31.36	26.46	21.21	25.9	33.78	33.24	33.2	36.04	34.38	27.7	28.87	19.76	30.28	25.76
102182	102182	Prmt9	8.1	7.91	8.81	8.4	8.09	8.3	7.99	8.35	8.78	7.24	8.54	7.91	8.53	7.98	8.59	7.35	8.42	8.09	7.99	5.78	13.84	13.17	14.69	13.6	12.99	12.76	13.84	13.68	13.81	11.25	13.92	13.23	14.17	13.26	14.33	12.07	14.12	11.74	13.04	9.61
109959	109959	Amy2a5	0.05	0	0	0	0	0	0	0.05	0	0	0.02	0.05	0	0.11	0.14	0	0	0.04	0	0.04	0.08	0	0	0	0	0	0	0.07	0	0	0.03	0.08	0	0.18	0.23	0	0	0.06	0	0.07
22171	22171	Tyms	3.47	3.43	2.93	3.22	3.32	5.73	5.04	5.27	7.54	5.3	2.17	2.85	3.1	3.24	2.95	4.5	5.28	5.95	5.3	6.17	5.93	5.72	4.88	5.21	5.34	8.8	8.72	8.64	11.86	8.23	3.54	4.77	5.16	5.39	4.93	7.39	8.85	8.62	8.65	10.26
67134	67134	Nop56	29.09	25.13	30.42	29.45	27.61	35.14	38.15	35.45	49.94	37.18	28.74	31.02	34.08	32.19	30.29	33.75	35.83	40.9	37.63	40.2	49.67	41.86	50.71	47.66	44.35	54.01	66.06	58.06	78.5	57.75	46.83	51.88	56.62	53.47	50.55	55.38	60.1	59.31	61.43	66.91
76775	76775	Slc10a7	6.75	6.34	7.51	7.6	8.1	8.84	9.43	9.41	9.82	8.84	7.5	6.88	7.18	7.03	6.65	10.25	9.43	8.9	9.16	10.12	11.53	10.56	12.52	12.31	13.01	13.58	16.34	15.41	15.43	13.73	12.22	11.51	11.93	11.67	11.1	16.82	15.82	12.91	14.95	16.84
19039	19039	Lgals3bp	46.97	31.47	27.64	36.71	37.1	76.35	96.25	60.15	54.82	79.31	67.42	80.61	58.33	38.21	51.88	118.3	87.39	100.74	88.18	80.29	80.2	52.42	46.08	59.41	59.59	117.37	166.65	98.52	86.17	123.17	109.87	134.82	96.9	63.47	86.58	194.13	146.6	146.07	143.96	133.62
213211	213211	Rnf26	9.99	8.12	9.61	10.02	9.87	16.98	14.19	14.93	18.57	12.97	9.81	10.49	9.42	11	8.89	15.36	14.69	14.78	13.57	14.6	17.06	13.53	16.03	16.22	15.85	26.1	24.57	24.46	29.19	20.14	15.98	17.55	15.65	18.28	14.83	25.21	24.65	21.43	22.15	24.3
24064	24064	Spry2	12.25	12.16	14.93	11.77	13.57	19.22	20	15.37	15.7	12.41	9.79	10.6	10.25	9.25	9.46	17.79	18.23	15.78	11.47	16.22	20.92	20.26	24.89	19.04	21.79	29.54	34.63	25.18	24.67	19.27	15.96	17.73	17.03	15.37	15.78	29.19	30.58	22.88	18.73	27
15572	15572	Elavl4	0.05	0	0.02	0	0	0.02	0	0	0.03	0.02	0	0	0	0.04	0.02	0	0.03	0.02	0	0	0.09	0	0.03	0	0	0.03	0	0	0.05	0.03	0	0	0	0.06	0.03	0	0.06	0.02	0	0
69528	69528	1700030J22Rik	0.34	0.39	0.4	0.41	0.24	0.45	0.56	0.35	0.54	0.24	0.45	0.3	0.36	0.31	0.4	0.43	0.56	0.22	0.33	0.26	0.58	0.64	0.66	0.66	0.38	0.7	0.97	0.57	0.85	0.37	0.73	0.5	0.59	0.52	0.68	0.71	0.93	0.32	0.53	0.44
100034361	100034361	Mfap1b	33.32	29.43	29.97	28.14	31.57	20.79	30.84	27.56	25.17	25.71	33	29.56	30.48	29.95	29.99	26.14	27.48	18.3	28.15	24.72	56.89	49.03	49.96	45.54	50.72	31.96	53.4	45.14	39.57	39.93	53.77	49.43	50.63	49.75	50.05	42.89	46.1	26.54	45.96	41.14
66254	66254	Dimt1	5.92	5.55	5.07	5.41	5.14	6.29	5.13	6.25	7.33	5.85	4.87	5.13	5.23	6	5.02	6.04	6.05	6.49	6.17	6.54	10.12	9.25	8.46	8.75	8.25	9.67	8.88	10.24	11.52	9.08	7.94	8.59	8.69	9.97	8.37	9.91	10.15	9.41	10.08	10.89
319520	319520	Dusp4	1.16	0.89	1.62	2.04	1.36	2.28	3.41	3.79	3.19	2.23	1.11	1.11	1.17	1.26	1.45	3.03	2.79	2.49	2.6	4.05	1.99	1.49	2.7	3.29	2.18	3.51	5.91	6.21	5.01	3.46	1.82	1.86	1.94	2.09	2.42	4.98	4.67	3.61	4.24	6.75
20343	20343	Sell	0.48	0.35	0.06	0.08	0.24	1.46	2.73	3.02	5.28	4.07	0.63	1.14	0.83	0.23	0.4	1.6	2.75	1.9	3.19	2.09	0.82	0.58	0.1	0.14	0.39	2.25	4.72	4.95	8.29	6.32	1.03	1.91	1.39	0.38	0.66	2.63	4.61	2.75	5.2	3.48
435337	435337	Gm5662	0	0	0	0	0	0	0	0	0.04	0	0	0	0	0	0	0	0	0	0	0	0	0	0	0	0	0	0	0	0.06	0	0	0	0	0	0	0	0	0	0	0
72832	72832	Crtac1	0.43	0.25	0.1	0.14	0.29	0.52	0.39	0.29	0.6	0.36	0.34	0.17	0.49	0.18	0.14	0.19	0.29	0.38	0.36	0.12	0.74	0.42	0.17	0.23	0.47	0.79	0.67	0.47	0.94	0.55	0.55	0.28	0.82	0.3	0.24	0.32	0.49	0.55	0.59	0.19
56012	56012	Pgam2	408.27	481.26	349.45	558.61	442.99	197.33	103.31	112.97	97.02	52.5	495.74	492.81	506.57	468.77	458.52	233.46	131.47	253.18	88.93	94.29	697.1	801.6	582.56	904.07	711.55	303.34	178.87	185.04	152.5	81.54	807.87	824.18	841.53	778.78	765.23	383.1	220.52	367.11	145.18	156.92
269437	269437	Plch1	0.02	0	0.02	0.02	0.02	0	0.06	0.01	0.01	0.02	0	0.01	0.02	0.04	0	0.02	0.01	0.01	0.01	0.05	0.03	0	0.03	0.03	0.04	0	0.1	0.02	0.01	0.03	0	0.02	0.04	0.06	0	0.03	0.02	0.01	0.02	0.09
227674	227674	Ddx31	3.23	2.69	2.93	3.76	2.67	3.66	3.61	3.17	4.57	3.17	2.88	2.64	2.84	2.8	2.89	3.76	3.59	4.2	2.85	3.21	5.51	4.49	4.89	6.08	4.28	5.63	6.25	5.2	7.18	4.93	4.69	4.42	4.72	4.66	4.82	6.18	6.02	6.09	4.66	5.34
78394	78394	Ddx52	11.75	10.97	11.63	11.74	10.96	12.37	12.59	12.29	14.63	14.18	11.67	11.73	12.45	13.33	11.63	12.75	11.87	12.39	15.95	12.42	20.07	18.27	19.38	19	17.61	19.02	21.8	20.13	23	22.01	19.02	19.62	20.69	22.15	19.41	20.92	19.92	17.96	26.04	20.66
23922	23922	Jtb	43.54	44.05	47.53	53.13	50.38	56	43.6	45.4	54.66	49.27	43.8	43.88	45.2	50.17	41.31	43.9	40.46	60.84	42.93	43.18	74.34	73.37	79.24	85.98	80.93	86.08	75.49	74.37	85.91	76.52	71.38	73.39	75.08	83.35	68.94	72.03	67.86	88.21	70.08	71.87
244373	244373	Erlin2	23.73	23.55	24.27	23.56	25.83	23.25	25.51	27.03	26.97	27.13	23.32	23.5	23.98	23.45	24.46	25.33	26.27	21.25	26.41	24.73	40.53	39.23	40.47	38.13	41.48	35.73	44.17	44.28	42.4	42.14	38	39.29	39.84	38.96	40.82	41.56	44.07	30.81	43.11	41.16
71956	71956	Rnf135	4.19	3.6	3.39	4.27	4.12	5.43	6.23	4.23	5.16	4.06	3.81	3.3	3.61	3.26	3.96	3.16	4.46	3.59	3.73	2.83	7.16	5.99	5.64	6.91	6.62	8.35	10.79	6.92	8.1	6.3	6.21	5.51	6	5.41	6.62	5.19	7.48	5.21	6.09	4.71
73024	73024	Emc7	65.72	60.12	63.25	70.91	74.69	77.75	70.46	75.92	79.55	80.79	69.81	67.69	75.25	72.18	73.42	80.45	77.11	93.38	80.78	73.2	112.21	100.15	105.44	114.76	119.97	119.52	122	124.36	125.04	125.46	113.76	113.2	125.02	119.91	122.53	132.02	129.34	135.4	131.87	121.83
73086	73086	Rps6ka5	2.76	2.06	2.05	2.19	2.08	1.88	1.98	1.76	1.84	1.25	1.87	1.84	1.87	1.56	1.55	1.76	1.77	1.77	1.56	1.83	4.72	3.43	3.42	3.55	3.34	2.89	3.43	2.89	2.89	1.95	3.06	3.08	3.1	2.59	2.6	2.89	2.97	2.57	2.55	3.05
76773	76773	Wdyhv1	16.42	16.47	15.99	15.21	15.4	17.04	14.11	15.37	12.37	15.06	14.03	12.47	13.74	14.9	14.47	12.76	14.81	16.47	11.3	11.49	28.04	27.43	26.66	24.62	24.74	26.19	24.43	25.17	19.45	23.39	22.87	20.85	22.82	24.75	24.15	20.94	24.85	23.88	18.45	19.12
76051	76051	Ganc	6.58	5.93	5.25	6.18	5.51	3.7	4.55	3.86	2.98	3.64	7.14	6	6.18	5.42	5.08	4.19	3.26	2.91	3.7	3.57	11.24	9.87	8.76	10.01	8.86	5.69	7.87	6.32	4.69	5.65	11.64	10.03	10.27	9.01	8.48	6.88	5.46	4.22	6.04	5.94
232983	232983	Cxcl17	0.13	0	0	0	0	0.24	0.27	0	0	0.26	0.13	0	0.13	0.13	0	0	0	0.25	0	0.13	0.22	0	0	0	0	0.38	0.46	0	0	0.4	0.21	0	0.22	0.22	0	0	0	0.36	0	0.21
20450	20450	St8sia2	0.32	0.13	0.07	0.11	0.03	1.48	1.67	0.78	0.41	1.32	0.06	0.36	0.08	0.02	0.12	2.23	2.6	1.06	2.5	1.75	0.55	0.21	0.11	0.18	0.05	2.28	2.89	1.28	0.65	2.05	0.09	0.61	0.13	0.04	0.21	3.66	4.36	1.54	4.08	2.91
94180	94180	Acsbg1	121.65	141.55	164.6	129.56	157.26	100.81	132.68	129.19	73.4	137.76	142.75	125.02	148.51	156.15	156.26	119.46	134.91	113.16	138.97	100.29	207.71	235.76	274.4	209.69	252.6	154.96	229.73	211.6	115.38	213.94	232.63	209.09	246.71	259.41	260.79	196.04	226.29	164.08	226.87	166.91
79059	79059	Nme3	19.85	16.51	15.93	15.86	18.7	18.67	10.62	15.45	11.91	15.26	11.52	13.32	11.77	15.01	13.45	13.26	15.52	20.15	14.7	12.3	33.9	27.51	26.56	25.66	30.03	28.71	18.39	25.31	18.72	23.7	18.77	22.28	19.56	24.94	22.44	21.76	26.04	29.21	24	20.47
109821	109821	F11	0	0	0.03	0	0	0	0	0	0	0	0.03	0	0.03	0	0	0.06	0	0	0.03	0	0	0	0.05	0	0	0	0	0	0	0	0.05	0	0.05	0	0	0.1	0	0	0.04	0
641340	641340	Nrbf2	20.96	19.11	21.38	19.89	19.98	25.93	23.43	23.12	23.24	23.12	21.51	21.3	22.1	23.65	21.46	25.33	25.22	34.35	25.44	25.48	35.79	31.83	35.65	32.19	32.09	39.87	40.57	37.87	36.52	35.9	35.06	35.63	36.71	39.3	35.81	41.57	42.3	49.8	41.53	42.41
69129	69129	Pex11g	5.56	5.55	6.9	5.94	6.09	6.98	6.66	7.62	4.97	8	5.66	6.24	7.07	8.02	7.63	5	8.63	8.46	9.1	6.47	9.49	9.24	11.51	9.62	9.78	10.73	11.53	12.49	7.81	12.42	9.23	10.44	11.74	13.32	12.74	8.21	14.48	12.26	14.85	10.77
235416	235416	Lman1l	0.14	0	0.07	0.23	0.04	0.3	0.21	0.12	0.08	0.24	0.07	0.15	0.12	0.16	0.08	0.33	0.27	0.46	0.15	0.08	0.24	0	0.11	0.37	0.06	0.46	0.36	0.2	0.12	0.38	0.11	0.25	0.2	0.27	0.13	0.55	0.45	0.66	0.24	0.13
210529	210529	Mettl14	10.95	10.95	11.48	11.39	11.99	10.07	11.48	11.65	12.49	12.21	11.01	10.68	12.06	11.92	10.82	8.47	10.76	9.64	13.14	10.63	18.7	18.23	19.13	18.43	19.25	15.49	19.87	19.09	19.64	18.97	17.94	17.85	20.03	19.8	18.05	13.9	18.04	13.98	21.45	17.7
320982	320982	Arl4c	15.06	15.18	15.37	14.51	14.4	24	19.65	21.62	17.16	19.53	11.92	14.39	14.24	14.7	13.57	25.03	28.48	24.95	19.99	25.83	25.71	25.28	25.62	23.49	23.13	36.89	34.02	35.42	26.98	30.33	19.42	24.06	23.65	24.42	22.64	41.08	47.78	36.17	32.63	42.99
22024	22024	Crisp2	0	0.05	0.05	0.05	0	0.1	0	0	0.15	0	0.05	0.05	0	0	0	0	0.05	0	0	0.05	0	0.08	0.08	0.08	0	0.15	0	0	0.23	0	0.08	0.08	0	0	0	0	0.08	0	0	0.08
72747	72747	Ttc39c	7.77	7.78	8.92	7.89	8.01	9.4	9.02	9.94	11.56	10.3	8.87	8.15	8.43	9.43	9.3	8.9	9.28	10.08	11.1	10.62	13.26	12.96	14.87	12.77	12.87	14.45	15.61	16.28	18.17	15.99	14.46	13.62	14	15.67	15.51	14.61	15.56	14.62	18.12	17.68
230257	230257	Ptbp3	38.74	37.93	41	37.5	40.19	42.68	44.82	52.62	58.3	55.7	36.16	35.59	40.08	42.55	40.66	42.83	50.57	42.04	56.09	51.44	66.15	63.18	68.34	60.7	64.56	65.61	77.61	86.2	91.65	86.51	58.92	59.53	66.59	70.69	67.86	70.29	84.83	60.95	91.56	85.61
70603	70603	Mutyh	2.03	1.85	2.09	1.57	1.78	1.38	1.51	1.45	1.88	1.2	1.45	1.97	1.7	1.46	1.57	1.24	1.88	2.08	2.04	1.58	3.46	3.08	3.48	2.53	2.87	2.13	2.62	2.37	2.95	1.86	2.36	3.29	2.83	2.42	2.63	2.03	3.15	3.02	3.33	2.63
102693	102693	Phldb1	20.23	17.72	19.55	19.59	17.13	15.96	15.55	12.84	12.34	13.87	12.28	14.38	12.01	12.76	14.03	16.48	14.18	12.94	11.83	14.61	34.53	29.51	32.58	31.71	27.52	24.53	26.92	21.04	19.4	21.53	20.02	24.04	19.96	21.19	23.41	27.05	23.78	18.76	19.31	24.31
223970	223970	Rmi2	0.36	0.47	0.4	0.49	0.49	0.31	0.38	0.78	0.59	0.41	0.3	0.33	0.27	0.3	0.41	0.25	0.63	0.49	0.33	0.4	0.61	0.78	0.67	0.79	0.78	0.47	0.66	1.29	0.93	0.63	0.49	0.56	0.44	0.51	0.69	0.41	1.05	0.71	0.54	0.66
105638	105638	Dph3	10.52	9.56	8.55	9.17	9.92	9.38	8.57	8.88	11.13	7.89	10.74	10.59	10.6	10.11	10.58	10.36	9.06	11.43	10.78	10.19	17.96	15.92	14.26	14.84	15.93	14.42	14.84	14.54	17.5	12.26	17.5	17.71	17.61	16.8	17.65	16.99	15.2	16.57	17.6	16.96
68223	68223	Fam24a	0	0	0	0	0	0	0	0	0	0	0	0	0.79	0	0	0	0	0	0	0	0	0	0	0	0	0	0	0	0	0	0	0	1.32	0	0	0	0	0	0	0
75564	75564	Rsph9	2.04	1.61	1.74	0.86	2.26	1.98	1.95	1.18	1.59	2.07	1.1	1.56	1.47	1.59	1.14	1.44	1.1	1.52	1.52	1.73	3.48	2.67	2.91	1.39	3.64	3.05	3.37	1.94	2.49	3.22	1.79	2.61	2.45	2.63	1.9	2.36	1.85	2.21	2.48	2.88
83558	83558	Tex11	0	0	0	0.04	0	0	0.03	0	0.02	0	0	0.06	0.03	0	0	0	0	0.02	0.1	0.03	0	0	0	0.06	0	0	0.05	0	0.04	0	0	0.1	0.04	0	0	0	0	0.03	0.16	0.04
27398	27398	Mrpl2	37.71	40.66	32.33	43.86	39.66	43.27	34.18	35	45.79	30.66	36.74	38.56	41.8	33.39	33.52	36.67	33.12	51.36	35.78	34.05	64.39	67.72	53.9	70.98	63.71	66.51	59.18	57.32	71.98	47.61	59.87	64.49	69.44	55.47	55.94	60.17	55.56	74.47	58.42	56.67
13821	13821	Epb41l1	9.14	7.43	7.54	7.87	7	7.97	7.66	7.82	8.59	9.41	6.22	6.55	6.72	6.27	6.35	9.06	8.24	7.63	9.33	8.94	15.61	12.37	12.56	12.74	11.25	12.26	13.26	12.81	13.51	14.61	10.13	10.96	11.16	10.41	10.59	14.88	13.82	11.07	15.23	14.88
21743	21743	Inmt	37.98	22.27	31.1	14.26	10.11	4.57	4.27	3.79	4.04	11.21	21.05	15.14	20.09	15.37	15.15	7.67	1.99	11.86	4.87	5.23	64.85	37.1	51.85	23.07	16.24	7.02	7.39	6.2	6.35	17.41	34.31	25.32	33.38	25.54	25.28	12.59	3.34	17.2	7.95	8.71
18356	18356	Olfr56	0	0	0	0	0	0	0	0	0.06	0	0	0	0	0	0	0	0	0	0	0.06	0	0	0	0	0	0	0	0	0.1	0	0	0	0	0	0	0	0	0	0	0.1
17876	17876	Myef2	5.4	3.44	3.12	3.9	3.51	7.4	9.23	6.45	7.19	6.96	3.69	3.57	4.5	3.68	3.87	7.03	8.22	7.96	8.83	7.52	9.22	5.74	5.2	6.32	5.64	11.38	15.97	10.57	11.29	10.82	6.02	5.97	7.47	6.12	6.45	11.54	13.79	11.54	14.42	12.51
94064	94064	Mrpl27	44.47	44.87	43.44	48.27	50.34	58.67	42.93	49.2	59.85	52.35	44.83	46	49.22	51.04	44.4	48.17	47.77	66.47	54.76	44.44	75.93	74.74	72.42	78.12	80.87	90.19	74.33	80.59	94.08	81.3	73.05	76.93	81.76	84.79	74.1	79.05	80.14	96.38	89.4	73.96
56527	56527	Mast1	2.4	2.51	2.5	1.68	1.93	1.41	1.83	2.32	1.4	2.22	1.95	1.88	2.39	2.08	3.04	1.53	1.64	1.16	1.85	0.97	4.1	4.19	4.17	2.71	3.1	2.17	3.17	3.81	2.19	3.45	3.17	3.14	3.97	3.46	5.07	2.5	2.75	1.69	3.03	1.62
13197	13197	Gadd45a	19.35	15.73	17.29	14.82	13.18	60.01	42.53	37.68	30.05	38.84	18.39	21.52	18.65	18.91	19.24	37.44	46.15	37.4	35.03	35.48	33.03	26.2	28.82	23.99	21.17	92.25	73.63	61.72	47.24	60.31	29.98	35.99	30.98	31.42	32.11	61.44	77.41	54.23	57.19	59.06
15212	15212	Hexb	49.15	45.14	45.4	43.18	44.47	59.27	54.35	52.57	37.28	65.48	43.88	44.5	44.63	46.39	47.44	60.56	56.55	74.61	63.77	52.89	83.92	75.19	75.69	69.89	71.43	91.12	94.11	86.11	58.6	101.7	71.51	74.43	74.15	77.07	79.17	99.38	94.85	108.19	104.11	88.03
101056084	101056084	Gm29776	0	0	0	0	0	0	0.06	0	0	0	0.02	0.04	0	0.02	0	0.02	0.04	0.02	0.02	0.04	0	0	0	0	0	0	0.1	0	0	0	0.03	0.06	0	0.03	0	0.03	0.07	0.03	0.03	0.06
214403	214403	Gm4788	0.95	0.33	0.38	0.53	0.36	0.5	0.52	0.42	0.57	0.59	0.51	0.38	0.31	0.36	0.46	0.38	0.4	0.54	0.68	0.81	1.62	0.56	0.63	0.85	0.58	0.76	0.9	0.69	0.89	0.92	0.83	0.64	0.52	0.6	0.77	0.62	0.67	0.78	1.11	1.34
75939	75939	4930579G24Rik	2.51	2.41	2.34	2.94	2.29	3.58	3.36	3.18	4.27	2.88	1.67	1.69	2.63	2.38	2.27	3.12	3.18	4.36	2.7	2.99	4.28	4.02	3.9	4.76	3.68	5.5	5.81	5.2	6.72	4.47	2.72	2.83	4.37	3.95	3.78	5.11	5.33	6.32	4.4	4.98
22169	22169	Cmpk2	3.95	3.33	2.66	3.39	3.26	6.08	5.94	2.78	2.19	3.66	2.81	4.36	4.02	2.6	3.5	4.83	4.79	5.51	3.44	3.86	6.75	5.54	4.43	5.49	5.23	9.34	10.28	4.56	3.44	5.68	4.59	7.3	6.68	4.31	5.84	7.93	8.03	7.99	5.61	6.43
70370	70370	Fbln7	2.35	0.86	0.71	1.06	0.58	1.73	1.28	0.82	0.43	1.1	0.84	0.86	0.77	0.74	0.72	1.97	1.68	1.62	1.19	1.78	4.01	1.43	1.18	1.72	0.92	2.66	2.21	1.34	0.68	1.71	1.37	1.44	1.29	1.22	1.21	3.23	2.82	2.35	1.94	2.97
14634	14634	Gli3	2.08	1.59	2.06	1.79	1.84	3.2	3.41	2.93	3	2.72	1.82	2.33	1.94	1.89	1.78	3.9	4.11	3.2	3.47	4.02	3.54	2.66	3.44	2.9	2.96	4.93	5.91	4.81	4.72	4.23	2.96	3.9	3.22	3.15	2.97	6.41	6.89	4.64	5.67	6.69
54646	54646	Ppp1r3f	0.94	0.92	0.68	0.78	0.6	1.14	1.13	0.85	0.9	1.04	0.9	1.14	1.13	1.09	1.14	1.16	1.03	0.95	0.9	0.85	1.61	1.53	1.14	1.26	0.96	1.75	1.96	1.39	1.42	1.62	1.47	1.9	1.88	1.82	1.91	1.91	1.74	1.38	1.47	1.42
269033	269033	4930503L19Rik	3.57	2.18	2.59	2.97	2.96	4.12	4.76	3.73	4.2	3.98	2.49	2.4	2.63	2.41	2.96	4.84	4.92	5.5	4.43	3.93	6.09	3.63	4.32	4.8	4.75	6.33	8.24	6.12	6.6	6.18	4.06	4.01	4.37	4.01	4.94	7.95	8.24	7.98	7.24	6.53
18549	18549	Pcsk2	0	0.04	0	0.01	0	0.03	0.03	0.01	0	0.01	0.03	0	0.06	0.04	0.01	0.01	0.03	0	0	0.03	0	0.06	0	0.02	0	0.04	0.05	0.02	0	0.02	0.04	0	0.11	0.07	0.02	0.02	0.04	0	0	0.04
74229	74229	Paqr8	6.07	8.35	8.3	7.41	7.89	4.88	5.55	5.43	3.64	4.89	6.52	4.89	5.63	6.39	6.8	4.57	5.6	4.93	4.05	4.97	10.37	13.9	13.83	11.99	12.67	7.5	9.6	8.9	5.73	7.59	10.62	8.18	9.35	10.61	11.35	7.5	9.4	7.16	6.61	8.27
12464	12464	Cct4	106.84	109.4	105.75	106.09	114.51	136.58	115.35	122.45	126.68	125.52	97.92	104.74	112.95	114	110.2	114.42	120.79	131.48	131.93	102.96	182.42	182.22	176.3	171.71	183.93	209.95	199.71	200.56	199.13	194.94	159.58	175.17	187.64	189.39	183.91	187.76	202.61	190.65	215.39	171.35
108167961	108167961	Gm46319	0	0	0.07	0	0	0.13	0.07	0.07	0.2	0	0.14	0.07	0.21	0.14	0.2	0.07	0.07	0.27	0.27	0.27	0	0	0.11	0	0	0.2	0.12	0.11	0.32	0	0.22	0.11	0.34	0.23	0.34	0.11	0.11	0.39	0.45	0.45
241391	241391	Galnt5	0.46	0.55	0.26	0.41	0.48	0.7	0.42	0.59	0.36	1.25	0.32	0.32	0.41	0.26	0.41	1.57	1.46	1.43	1.25	0.97	0.79	0.91	0.43	0.66	0.77	1.07	0.72	0.97	0.57	1.94	0.53	0.54	0.68	0.44	0.69	2.57	2.45	2.07	2.04	1.62
100042856	100042856	Gvin2	7.47	5.46	5.58	5.96	6.09	10.2	12.08	7.56	5.64	7.82	8.44	8.05	7.2	6.28	7.84	7.09	8.21	9.3	6.6	6.51	12.75	9.1	9.3	9.64	9.79	15.68	20.92	12.38	8.87	12.15	13.75	13.47	11.96	10.43	13.08	11.64	13.78	13.48	10.78	10.83
20429	20429	Shox2	2.59	2.51	2.19	3.05	2.55	2.4	2.68	1.86	2.1	1.77	2.53	1.68	1.78	2.29	2.26	2.86	2.09	2.7	1.8	2.5	4.43	4.17	3.65	4.94	4.09	3.69	4.64	3.04	3.3	2.75	4.12	2.81	2.96	3.81	3.78	4.69	3.5	3.91	2.93	4.15
241688	241688	Dzank1	0.27	0.21	0.17	0.1	0.16	0.24	0.27	0.16	0.17	0.1	0.1	0.11	0.16	0.09	0.14	0.18	0.23	0.12	0.15	0.2	0.45	0.36	0.29	0.16	0.25	0.37	0.47	0.26	0.27	0.16	0.16	0.18	0.27	0.15	0.24	0.29	0.39	0.18	0.25	0.33
228960	228960	Stx16	26.37	22.59	23.01	22.69	22.25	26.26	32.3	26.24	23.77	25.55	21.86	20.15	22.23	22.46	21.92	25.36	26.61	24.94	25.22	22.82	45.02	37.63	38.36	36.72	35.73	40.37	55.93	42.98	37.36	39.68	35.62	33.7	36.93	37.32	36.58	41.62	44.63	36.17	41.18	37.97
242521	242521	Klhl9	23.85	20.6	17.98	20.22	19.38	23.53	20.08	21.79	19.46	18.77	17.52	19.11	18.9	19.76	19.45	16.42	17.23	17.61	18.92	14.13	40.72	34.31	29.98	32.73	31.14	36.17	34.77	35.69	30.59	29.15	28.55	31.96	31.4	32.83	32.45	26.95	28.9	25.53	30.89	23.52
106759	106759	Ticam1	4.66	3.98	5.15	5.1	4.48	6.61	6.17	7.09	5.98	5.91	4.54	6.05	6.28	5.75	6.25	6.34	6.93	5.16	5.93	5.6	7.95	6.63	8.58	8.26	7.19	10.16	10.69	11.62	9.4	9.18	7.4	10.12	10.43	9.55	10.44	10.4	11.63	7.48	9.68	9.32
214105	214105	Sox30	0.14	0.16	0.15	0.33	0.13	0.13	0.11	0.11	0.11	0.11	0.09	0.2	0.27	0.16	0.24	0.07	0.2	0.11	0.22	0.13	0.24	0.26	0.26	0.54	0.21	0.2	0.2	0.18	0.17	0.18	0.15	0.34	0.44	0.26	0.4	0.11	0.33	0.16	0.36	0.22
19018	19018	Scand1	25.05	31.14	33.06	32.86	26.38	46	30.86	28.81	36.48	36.6	28.69	32.39	31.26	26.48	30.04	36.87	32.5	54.04	35.57	37.73	42.77	51.87	55.12	53.19	42.37	70.71	53.43	47.19	57.35	56.85	46.76	54.18	51.93	43.99	50.13	60.49	54.51	78.35	58.07	62.79
100503991	100503991	Acp4	0	0.04	0.06	0	0	0	0	0	0	0.14	0.04	0.06	0	0	0	0	0	0.09	0	0.06	0	0.07	0.1	0	0	0	0	0	0	0.21	0.07	0.1	0	0	0	0	0	0.12	0	0.1
232974	232974	Erfl	0	0	0	0	0	0	0	0	0	0.02	0	0	0.04	0	0	0	0	0	0.04	0	0	0	0	0	0	0	0	0	0	0.04	0	0	0.07	0	0	0	0	0	0.07	0
74766	74766	Yipf2	11.2	14.29	14.04	12.7	12.98	14.5	12.36	14.16	13.68	16.31	11.52	11.35	12.24	11.77	11.28	13.68	11.97	13.3	11.67	10.2	19.12	23.79	23.41	20.55	20.85	22.29	21.4	23.19	21.51	25.33	18.78	18.99	20.33	19.55	18.82	22.44	20.08	19.29	19.06	16.97
69780	69780	Smap2	31.95	37.14	43.87	35.17	38.59	35.32	36.49	31.05	31.03	34.68	42.55	35.59	37.65	39.26	41.64	37.85	38.06	33.84	35.45	35.34	54.55	61.86	73.13	56.93	61.98	54.29	63.18	50.87	48.78	53.86	69.34	59.51	62.54	65.22	69.5	62.1	63.84	49.07	57.87	58.82
56222	56222	Cited4	20.26	25.28	33.7	27.85	26.63	28.29	22.6	21.91	16.42	22.87	24.63	25.52	18.4	24.92	26.63	20.9	21.26	24.59	15.57	20.56	34.59	42.11	56.19	45.07	42.77	43.49	39.12	35.9	25.81	35.52	40.14	42.68	30.57	41.4	44.45	34.3	35.66	35.66	25.42	34.22
319172	319172	H2ac4	0	0.28	0	0	0.37	0	0.33	0.34	0.89	0.9	0	0	0.61	0	0	0.31	0.58	0	0.32	0.35	0	0.47	0	0	0.59	0	0.56	0.56	1.4	1.39	0	0	1.02	0	0	0.51	0.97	0	0.52	0.58
59058	59058	Bhlhe22	0.39	0.2	0.14	0.3	0.38	0.33	0.39	0.4	0.53	0.32	0.36	0.14	0.26	0.14	0.14	0.45	0.35	0.68	0.46	0.43	0.66	0.33	0.23	0.48	0.61	0.5	0.68	0.65	0.83	0.5	0.59	0.23	0.43	0.23	0.23	0.74	0.59	0.99	0.75	0.72
83602	83602	Gtf2a1	8.4	8.04	7.9	8.08	8.52	10.95	10.68	10.8	11.29	9.3	8.01	7.48	7.88	8.49	7.85	8.56	9	9.06	8.76	8.14	14.34	13.4	13.17	13.08	13.68	16.83	18.49	17.7	17.75	14.44	13.05	12.51	13.1	14.1	13.1	14.05	15.09	13.13	14.3	13.54
22353	22353	Vip	0	0	0	0	0	0	0	0	0	0	0.05	0	0	0	0	0.05	0	0	0	0	0	0	0	0	0	0	0	0	0	0	0.08	0	0	0	0	0.08	0	0	0	0
53607	53607	Snrpa	28.3	28.18	26.29	29.46	28.92	39.12	36.89	37.92	38.59	32.23	29.64	30.47	31.57	26.37	29.98	38.68	36.22	43.83	32.41	37.89	48.32	46.94	43.83	47.68	46.45	60.13	63.86	62.11	60.66	50.05	48.31	50.96	52.45	43.81	50.04	63.47	60.75	63.55	52.91	63.06
12387	12387	Ctnnb1	164.51	162.58	162.65	153.14	158.64	189.2	180.95	187.36	200.92	179.04	147.57	147.41	159.05	156.19	150.8	181.46	186.17	195.72	176.86	188.48	280.89	270.8	271.16	247.85	254.82	290.85	313.31	306.9	315.82	278.04	240.49	246.53	264.23	259.49	251.67	297.78	312.28	283.79	288.73	313.68
78929	78929	Polr3h	5.16	4.77	3.9	4.99	3.85	4.66	5.21	4.78	6.37	5.43	4.1	4.43	4.45	4.59	4.57	4.55	4.84	5.76	5.17	5.78	8.81	7.95	6.5	8.07	6.18	7.16	9.02	7.82	10.01	8.44	6.68	7.42	7.39	7.62	7.63	7.46	8.12	8.35	8.44	9.63
18012	18012	Neurod1	0.03	0	0	0.03	0	0	0.03	0	0	0	0	0.03	0	0.03	0.03	0	0	0	0	0	0.05	0	0	0.04	0	0	0.05	0	0	0	0	0.04	0	0.04	0.04	0	0	0	0	0
115487413	115487413	Gm51776	0	0	0	0	0	0	0	0.14	0	0	0	0	0	0	0	0	0	0	0	0	0	0	0	0	0	0	0	0.23	0	0	0	0	0	0	0	0	0	0	0	0
66898	66898	Baiap2l1	7.03	8.32	9.36	7.39	8.76	10.46	9.94	9.24	7.18	9.4	4.89	5.82	5.4	6.88	5.88	9.4	13.03	9.16	10.44	11.61	12.01	13.86	15.6	11.95	14.07	16.07	17.21	15.13	11.29	14.6	7.97	9.73	8.97	11.44	9.82	15.42	21.85	13.28	17.05	19.32
16576	16576	Kif7	1.57	1.32	1.34	1.59	1.36	2.05	2.47	1.8	1.71	1.46	1.64	1.38	1.71	0.96	1.4	1.8	2.01	1.95	1.86	1.94	2.67	2.2	2.23	2.58	2.18	3.15	4.28	2.95	2.68	2.27	2.67	2.31	2.84	1.6	2.33	2.95	3.37	2.82	3.04	3.23
74307	74307	1700092M07Rik	0	0	0	2.07	0	0.62	0	0.68	0	0	1.44	0	0.73	0	0	0	0	0	0.74	1.31	0	0	0	3.35	0	0.95	0	1.12	0	0	2.35	0	1.21	0	0	0	0	0	1.2	2.18
66072	66072	Sdhaf2	13.37	13.28	12.3	13.51	13.26	13.79	13.3	12.86	14.09	12.57	11.08	12.31	12.76	12.1	12.65	13.29	12.03	13.36	11.07	11.08	22.83	22.11	20.51	21.87	21.3	21.2	23.04	21.07	22.15	19.51	18.05	20.58	21.2	20.11	21.12	21.81	20.17	19.37	18.07	18.44
23939	23939	Mapk7	6.81	6.4	7.38	6.62	6.99	9.44	9.31	8.87	7.88	9.74	6.28	6.57	6.68	6.01	6.6	8.01	8.39	7.94	8.87	9.5	11.63	10.66	12.31	10.71	11.23	14.52	16.12	14.53	12.38	15.13	10.23	10.99	11.1	9.98	11.02	13.15	14.07	11.51	14.49	15.81
67883	67883	Uxs1	4.82	4.7	4.76	5.36	5.19	7.2	5.7	5.43	8.31	5.54	4.92	4.65	5.51	5	4.44	6.87	5.81	8.36	5.96	6.07	8.23	7.82	7.93	8.68	8.34	11.06	9.87	8.89	13.07	8.61	8.02	7.78	9.15	8.31	7.41	11.27	9.74	12.12	9.74	10.11
66039	66039	Tmem254a	98.87	112.57	120.7	116.11	118.1	100.09	88.54	109.75	100.51	118.14	103.87	92.81	101.63	113.01	104.76	102.24	112.38	94.27	113.92	114.12	168.82	187.5	201.21	187.92	189.7	153.85	153.3	179.77	157.98	183.46	169.26	155.21	168.83	187.76	174.84	167.77	188.51	136.68	185.99	189.93
107321	107321	Lpxn	4.7	2.33	2.49	2.29	2.22	8.72	6.7	6.4	4.84	9.03	2.6	4.66	3.95	2.78	2.61	10.1	6.01	13.3	7.4	6.98	8.02	3.89	4.15	3.71	3.56	13.41	11.61	10.48	7.61	14.02	4.23	7.79	6.56	4.62	4.36	16.57	10.08	19.28	12.08	11.62
67151	67151	Psmd9	9.85	10.45	10.37	10.6	10.75	12.34	11.67	10.77	12.4	10.38	10.39	10.35	9.95	11.53	11.67	11.65	10.49	14.35	11.7	10.84	16.81	17.41	17.28	17.15	17.26	18.96	20.21	17.64	19.5	16.12	16.93	17.31	16.53	19.16	19.48	19.12	17.59	20.81	19.1	18.04
67859	67859	Cysrt1	142.84	221.93	223.02	191.61	206.21	145.79	131.12	142.65	123.32	188.76	206.91	166.21	171.68	194.37	195.12	123.48	135.92	162.51	127.93	143.13	243.89	369.65	371.8	310.11	331.22	224.1	227.03	233.66	193.84	293.14	337.18	277.98	285.2	322.91	325.64	202.62	228	235.63	208.85	238.22
218699	218699	Pxk	15.27	14.44	17.65	17.36	16.32	21.14	24.51	23.95	24.55	22.5	16.49	17.11	17.52	16.79	17.16	25.51	25.96	20.52	22.89	22.85	26.07	24.05	29.42	28.09	26.21	32.5	42.43	39.22	38.59	34.94	26.86	28.62	29.1	27.89	28.64	41.86	43.54	29.76	37.36	38.03
67887	67887	Saraf	88.94	82.72	82.93	85.25	83.11	83.13	81.22	78.16	75.53	75.02	90.81	92.77	86.73	82.62	82.99	85.77	80.57	93.16	81.5	78.38	151.87	137.78	138.25	137.97	133.49	127.78	140.62	128.03	118.73	116.5	147.98	155.15	144.08	137.26	138.49	140.75	135.15	135.08	133.05	130.45
278180	278180	Vsig4	0.05	0.1	0.25	0.46	0.31	1.53	1.16	0.92	1.35	1.14	0.1	0.15	0.36	0.16	0.15	0.86	0.66	0.65	0.36	0.4	0.09	0.17	0.42	0.75	0.49	2.35	2.01	1.5	2.13	1.77	0.17	0.26	0.6	0.26	0.25	1.41	1.1	0.94	0.59	0.67
75341	75341	4930564C03Rik	0	0	0	0	0	0	0	0	0	0	0	0	0	0.07	0	0	0	0	0	0	0	0	0	0	0	0	0	0	0	0	0	0	0	0.11	0	0	0	0	0	0
67088	67088	Cand2	8.4	8.35	5.94	7.67	6.84	4.55	4.64	4.25	3.38	3.5	7.76	9.21	7.58	7.09	6.61	6.25	5.3	4.47	4.52	4.12	14.34	13.9	9.9	12.42	10.98	7	8.03	6.97	5.31	5.44	12.65	15.4	12.59	11.78	11.04	10.25	8.89	6.48	7.38	6.85
29808	29808	Mga	8.5	7.69	7.74	7.35	7.13	7.24	9.03	8.24	6.84	7.38	8	7.99	7.95	8.01	8.21	7.31	8.51	5.65	8.01	7.14	14.51	12.82	12.9	11.89	11.45	11.12	15.63	13.5	10.74	11.46	13.03	13.36	13.2	13.31	13.7	12	14.27	8.19	13.08	11.88
57357	57357	Srd5a3	17.8	14.71	16.76	15.23	17.33	20.71	21.26	21.18	21.97	24.6	13.06	11.55	14.27	13.14	13.99	15.36	15.13	18.16	18.11	16.27	30.4	24.51	27.94	24.65	27.84	31.83	36.81	34.69	34.53	38.2	21.29	19.32	23.71	21.84	23.35	25.21	25.37	26.33	29.56	27.07
94253	94253	Hecw1	0	0	0.01	0	0	0	0	0	0	0	0	0	0	0	0	0	0	0	0	0	0	0	0.01	0	0	0	0	0	0	0	0	0	0	0	0	0	0	0	0	0
14404	14404	Gabre	0.58	0.52	0.38	0.46	0.4	0.75	0.88	0.61	0.97	0.64	0.5	0.67	0.67	0.6	0.44	0.66	0.6	0.35	0.71	0.52	0.99	0.86	0.64	0.74	0.65	1.15	1.52	1	1.52	0.99	0.81	1.12	1.11	1	0.73	1.09	1	0.51	1.15	0.87
234725	234725	Zfp612	2.54	2.26	1.78	1.68	1.83	1.2	1.38	1.48	1.14	1.1	1.91	2.38	2.2	2.7	2.18	1.41	1.58	1.17	1.6	1.18	4.33	3.77	2.97	2.72	2.94	1.85	2.38	2.43	1.8	1.71	3.12	3.99	3.65	4.48	3.63	2.31	2.64	1.7	2.61	1.96
56278	56278	Gkap1	10.98	9.74	9.13	9.94	9.07	12.53	10.62	9.35	10.74	9.05	8.42	9.66	9.94	9.63	7.85	11.52	10.09	13.38	10.68	9.06	18.75	16.22	15.22	16.09	14.57	19.26	18.39	15.31	16.89	14.05	13.71	16.16	16.51	16	13.11	18.91	16.93	19.39	17.44	15.09
56353	56353	Rybp	14.01	11.04	13.25	12.56	13.16	13.29	13.46	14.19	14.02	11.9	9.89	10.03	10.4	11.02	11.67	13.4	13.9	14.76	12.74	15.56	23.91	18.39	22.08	20.32	21.14	20.43	23.31	23.25	22.04	18.48	16.12	16.77	17.27	18.32	19.47	21.99	23.32	21.4	20.8	25.9
74481	74481	Batf2	0.9	0.68	0.53	0.63	0.81	1.08	1.17	1.02	0.94	0.64	0.69	0.85	0.88	0.74	0.63	0.89	1.03	1.74	0.59	0.75	1.54	1.13	0.89	1.02	1.29	1.65	2.03	1.67	1.48	0.99	1.13	1.43	1.47	1.23	1.06	1.47	1.72	2.53	0.96	1.25
226654	226654	Tstd1	0	0	0.23	0.48	0.24	0.67	0.25	0	0	0	0.25	0.23	0.25	0.49	0.49	0.24	0.47	0.23	0.25	0.47	0	0	0.39	0.78	0.38	1.03	0.44	0	0	0	0.4	0.39	0.41	0.81	0.81	0.39	0.79	0.34	0.4	0.78
73473	73473	Iws1	9.39	8.26	8.28	8.57	8.47	6.9	8.73	9.13	9.07	8.48	8.43	8.33	8.84	9.41	8.29	7.19	7.96	7.73	11.24	9.43	16.04	13.76	13.81	13.87	13.6	10.6	15.12	14.95	14.26	13.17	13.75	13.93	14.69	15.63	13.84	11.8	13.35	11.21	18.35	15.69
69169	69169	Fcmr	0	0.05	0.1	0	0	0.05	0.05	0.05	0.1	0.05	0	0	0	0.05	0	0.05	0.1	0	0	0	0	0.08	0.16	0	0	0.07	0.09	0.08	0.15	0.08	0	0	0	0.08	0	0.08	0.16	0	0	0
53325	53325	Banp	5.04	6.14	9.73	7	5.1	9.72	10.28	9.57	6.68	6	5.09	3.82	3.33	4.42	4.97	9.52	9.43	6.02	4.24	7.11	8.6	10.24	16.23	11.33	8.2	14.94	17.8	15.67	10.51	9.32	8.3	6.38	5.53	7.34	8.3	15.62	15.81	8.72	6.93	11.83
69922	69922	Vrk2	9.13	9.32	9.09	8.41	9.84	9.72	9	9.5	10.27	11.07	8.64	7.49	8.69	8.74	8.48	8.05	8.96	11.28	11	8.86	15.58	15.53	15.16	13.61	15.81	14.94	15.59	15.56	16.14	17.19	14.08	12.53	14.44	14.51	14.15	13.21	15.03	16.36	17.96	14.75
330908	330908	Opcml	3.52	1.76	2.06	2.64	2.56	1.11	0.79	0.46	0.26	0.57	2.07	1.4	1.43	1.45	1.84	0.99	0.56	0.72	0.63	0.64	6.01	2.93	3.43	4.28	4.1	1.71	1.36	0.75	0.41	0.88	3.37	2.34	2.37	2.4	3.07	1.62	0.93	1.04	1.02	1.07
69237	69237	Gtpbp4	26.84	24.19	27.16	25.04	25.45	29.39	30.42	27.3	32.36	29.92	26.1	27.88	28.39	26.97	26.41	24.81	26.9	32.37	30.87	31.83	45.83	40.29	45.28	40.53	40.87	45.17	52.66	44.71	50.87	46.47	42.54	46.62	47.16	44.81	44.07	40.72	45.12	46.93	50.39	52.98
66146	66146	Maco1	18.6	17.37	18.45	16.6	17.32	19.53	18.32	17.81	16.92	18.85	13.89	13.59	15.86	15.28	14.91	14.51	14.18	16.58	16.05	14.67	31.75	28.93	30.76	26.87	27.82	30.03	31.72	29.16	26.6	29.27	22.63	22.73	26.35	25.39	24.89	23.81	23.78	24.05	26.2	24.41
228564	228564	Frmd5	0.07	0.07	0.08	0.01	0.02	0.16	0.1	0.08	0.14	0.14	0.15	0.12	0.2	0.14	0.14	0.13	0.14	0.22	0.28	0.16	0.11	0.11	0.14	0.02	0.04	0.25	0.17	0.14	0.22	0.21	0.24	0.2	0.34	0.23	0.24	0.21	0.24	0.32	0.45	0.26
228913	228913	Zfp217	10.11	10.75	10.54	9	9.95	10.55	15.06	14.09	11.67	12.62	9.08	9.2	10.14	9.61	10.64	8.94	10.98	8.02	11.15	9.44	17.27	17.91	17.57	14.57	15.98	16.21	26.07	23.09	18.35	19.59	14.79	15.38	16.84	15.96	17.75	14.67	18.41	11.63	18.2	15.72
26563	26563	Ror1	1.16	1.08	1.08	1.09	1.32	1.73	2.49	1.83	2.16	1.23	1.41	1.7	1.92	1.62	1.41	1.66	1.89	1.63	2.24	1.76	1.98	1.79	1.81	1.76	2.12	2.67	4.3	2.99	3.39	1.91	2.3	2.84	3.18	2.7	2.35	2.73	3.17	2.37	3.66	2.93
106347	106347	Ildr1	0.72	0.94	1.08	0.76	0.59	1.1	1.64	0.92	1.04	0.91	1.06	0.98	0.86	0.73	0.8	0.62	1.09	1.08	1.23	0.86	1.23	1.56	1.8	1.23	0.95	1.69	2.84	1.5	1.64	1.41	1.73	1.64	1.43	1.21	1.33	1.02	1.83	1.57	2.01	1.44
280621	280621	Selenov	0.06	0	0	0	0.12	0	0.12	0	0	0.12	0	0.06	0	0	0	0	0.06	0	0.12	0.06	0.1	0	0	0	0.19	0	0.22	0	0	0.19	0	0.1	0	0	0	0	0.1	0	0.2	0.1
236574	236574	Smok2b	0.03	0.03	0	0.03	0	0	0	0	0	0	0	0.06	0.03	0	0.03	0	0	0	0	0	0.05	0.05	0	0.05	0	0	0	0	0	0	0	0.1	0.05	0	0.05	0	0	0	0	0
56613	56613	Rps6ka4	21.13	25.6	28.96	24.62	24.86	30.22	31.33	35.87	54.62	37.09	18.9	21.79	21	24.23	25.51	27.48	30.41	27.43	31.22	41.74	36.08	42.65	48.28	39.85	39.94	46.46	54.25	58.75	85.86	57.61	30.8	36.43	34.89	40.25	42.58	45.09	51.01	39.77	50.96	69.47
18633	18633	Pex16	28.72	30.09	33.68	35.3	38.69	35.96	35.01	34.54	31.95	32.33	37.98	34.79	40.78	39.15	35.86	36.53	36.65	43.61	36.92	36.81	49.04	50.12	56.15	57.13	62.14	55.27	60.63	56.57	50.22	50.21	61.89	58.19	67.75	65.04	59.85	59.94	61.48	63.24	60.27	61.26
228858	228858	Gdap1l1	0.03	0.03	0.06	0.03	0.03	0.08	0.1	0.06	0	0	0.08	0.03	0.06	0.03	0.08	0.03	0	0.05	0.05	0.12	0.05	0.05	0.09	0.05	0.04	0.13	0.18	0.09	0	0	0.12	0.05	0.09	0.05	0.13	0.05	0	0.07	0.08	0.21
235505	235505	Cd109	51.46	63.64	64.77	57.79	62.83	48.22	57.88	63.07	51.8	65.09	48.63	51.61	57.04	64.33	61.16	49.04	56.63	45.16	62.57	56.59	87.87	106	107.98	93.53	100.93	74.12	100.22	103.31	81.42	101.08	79.25	86.31	94.76	106.88	102.07	80.47	95	65.48	102.15	94.19
624219	624219	Angptl8	0.42	0.72	0.82	3.65	1.25	1.59	0.32	0.62	0.41	0.32	0.95	0.51	0.11	0.11	0.52	0.41	0.2	0.5	0.63	0.61	0.72	1.19	1.37	5.91	2	2.44	0.56	1.02	0.64	0.49	1.54	0.86	0.17	0.17	0.87	0.67	0.34	0.73	1.03	1.02
71724	71724	Aox3	2.1	1.15	1.36	0.85	1.08	1.07	1.2	1.11	1.38	2.43	0.93	0.7	0.95	0.76	1.35	0.95	0.69	1	1.8	1.37	3.58	1.91	2.26	1.38	1.74	1.65	2.08	1.82	2.17	3.77	1.52	1.17	1.58	1.26	2.25	1.56	1.16	1.45	2.93	2.29
52906	52906	Ahi1	2.04	2.47	2.69	2.34	2.45	2.44	2.21	2.63	3.31	2.21	2.83	2.1	2.71	3.5	2.75	3.03	2.81	3.09	2.93	3.32	3.48	4.11	4.48	3.79	3.94	3.74	3.83	4.31	5.21	3.43	4.6	3.51	4.5	5.82	4.59	4.97	4.71	4.48	4.79	5.52
66552	66552	Sppl2a	30.74	31.04	29.27	28.69	30.15	25.39	25.52	26.87	25.15	29.74	29.56	28.62	30.42	30.97	32.79	26.89	28.77	27.41	33.18	28.45	52.48	51.7	48.8	46.43	48.43	39.03	44.19	44.01	39.54	46.19	48.17	47.86	50.54	51.46	54.73	44.13	48.26	39.75	54.16	47.35
16175	16175	Il1a	14.2	15.86	18.33	14.23	18.45	8.03	11.9	14.16	12.45	17.25	16.94	12.74	11.19	14.89	17.64	11.75	15.27	9.47	12.52	14.8	24.25	26.42	30.56	23.04	29.63	12.35	20.6	23.19	19.57	26.78	27.61	21.31	18.58	24.74	29.45	19.29	25.62	13.73	20.44	24.63
70862	70862	Spata16	0	0	0	0	0	0	0	0	0	0	0	0	0	0	0	0	0	0.03	0	0	0	0	0	0	0	0	0	0	0	0	0	0	0	0	0	0	0	0.05	0	0
74121	74121	Acoxl	5.01	3.8	6.9	5.04	6.11	7.47	7.89	10.48	6.97	10.3	6.51	5.98	7.19	7.04	5.44	5.59	8.65	5.93	11.11	6.53	8.56	6.33	11.51	8.16	9.82	11.48	13.66	17.17	10.95	15.99	10.62	10.01	11.95	11.7	9.08	9.17	14.5	8.6	18.15	10.86
216871	216871	Gltpd2	0.13	0	0.06	0	0	0.06	0.07	0	0.19	0	0.06	0.06	0.13	0	0	0	0	0	0.13	0.13	0.22	0	0.11	0	0	0.1	0.12	0	0.3	0	0.11	0.11	0.22	0	0	0	0	0	0.21	0.21
11643	11643	Akap4	0.07	0.04	0.07	0.16	0.14	0.04	0.07	0.02	0	0	0.11	0.05	0.25	0.16	0.13	0.02	0.07	0.13	0.02	0.04	0.12	0.07	0.11	0.26	0.22	0.07	0.12	0.04	0	0	0.18	0.08	0.41	0.26	0.22	0.04	0.11	0.19	0.04	0.07
55947	55947	Dclre1a	4.05	3.63	4.17	3.61	3.66	4.24	4.32	4.53	5.05	4.89	3.71	3.89	3.66	3.9	3.41	3.76	4.21	4.13	4.52	4.39	6.91	6.04	6.95	5.84	5.88	6.52	7.47	7.42	7.93	7.59	6.04	6.5	6.08	6.48	5.7	6.17	7.06	5.99	7.38	7.31
66861	66861	Dnajc10	21.44	16.28	14.96	18.61	16.66	23.11	20.67	19.51	24.69	21.17	16.87	16.25	17.65	16.54	17.24	22.19	22.32	24.73	22.62	23.01	36.6	27.12	24.95	30.11	26.76	35.53	35.8	31.96	38.81	32.88	27.49	27.17	29.32	27.48	28.78	36.41	37.45	35.85	36.93	38.3
239719	239719	Mrtfb	7.79	7.79	7.67	7.49	7.42	6.55	9.35	8.59	8.28	8	8.36	9.14	9.35	8.64	8.54	8.79	8.4	5.02	9.56	7.8	13.3	12.98	12.79	12.12	11.92	10.07	16.2	14.06	13.01	12.42	13.62	15.28	15.54	14.35	14.25	14.42	14.09	7.28	15.61	12.98
280645	280645	B3gat2	0.84	0.79	1.16	0.66	0.8	0.65	1.11	1.16	1.05	1.05	0.73	0.62	0.85	0.66	0.83	0.97	1.44	1.09	1.14	0.98	1.43	1.32	1.94	1.07	1.29	0.99	1.92	1.9	1.65	1.63	1.19	1.05	1.42	1.09	1.38	1.59	2.41	1.58	1.86	1.64
18021	18021	Nfatc3	15.57	16.44	16.34	15.63	16.27	13.94	17.96	19.02	16.2	19.04	14.66	14	15.53	16.43	16.63	15.72	18.72	13.06	16.24	16.72	26.58	27.38	27.23	25.3	26.13	21.43	31.1	31.16	25.47	29.57	23.89	23.42	25.8	27.3	27.76	25.8	31.41	18.94	26.52	27.82
234267	234267	Gpm6a	1.9	2.25	1.7	1.6	2.06	1.82	1.67	1.4	1.25	1.51	1.97	2.18	2.03	1.37	1.54	2.22	2.09	2.36	2.72	1.76	3.24	3.74	2.83	2.59	3.31	2.8	2.89	2.3	1.96	2.35	3.21	3.65	3.37	2.28	2.57	3.65	3.51	3.43	4.43	2.94
230761	230761	Zfp362	9.24	10.58	11.24	10.59	11.07	11.56	12.63	11.58	10.72	11.95	9.57	9.3	8.93	9.45	9.45	12.58	12.16	12.12	11.74	11.42	15.78	17.62	18.75	17.14	17.78	17.77	21.88	18.97	16.86	18.55	15.6	15.55	14.84	15.7	15.76	20.64	20.39	17.58	19.17	19
319179	319179	H2bc6	0.57	1.66	2.14	1.87	2.23	1.3	0.95	0.72	0.34	1.28	2.73	0.86	0.69	0.19	0.49	1.73	0.29	1.63	1.86	0.21	0.98	2.76	3.56	3.03	3.58	1.99	1.65	1.17	0.53	1.99	4.45	1.45	1.14	0.31	0.82	2.84	0.49	2.36	3.03	0.34
66369	66369	Dus2	7.5	7.22	7.83	7.73	8.56	10.15	8.77	9.72	9.14	9.18	8.65	8.27	8.01	7.67	7.49	9.17	8.63	9.36	8.81	8.53	12.8	12.03	13.06	12.51	13.76	15.61	15.19	15.92	14.36	14.25	14.1	13.82	13.31	12.74	12.51	15.05	14.47	13.57	14.39	14.19
331461	331461	Il1rapl1	0.02	0.01	0.01	0.01	0.01	0	0.01	0	0	0	0.01	0.01	0	0	0	0.01	0	0	0	0	0.03	0.01	0.01	0.01	0.01	0	0.01	0	0	0	0.01	0.01	0	0	0	0.01	0	0	0	0
100040018	100040018	Gmfg-ps	0.57	0	0.24	0.94	0.28	0.52	0	0.53	0.57	0.27	0.28	0.83	0	0	0.25	0.53	0	0.5	0.28	0.29	0.97	0	0.41	1.52	0.45	0.81	0	0.86	0.9	0.41	0.46	1.39	0	0	0.42	0.87	0	0.72	0.45	0.48
115488470	115488470	LOC115488470	0.07	0.09	0.1	0.07	0.11	0.07	0.21	0.14	0.1	0.19	0.07	0.09	0.08	0.06	0.05	0.12	0.25	0.06	0.17	0.2	0.13	0.15	0.17	0.11	0.18	0.11	0.37	0.23	0.16	0.29	0.12	0.15	0.13	0.1	0.08	0.2	0.42	0.09	0.28	0.33
103775	103775	Slc25a41	0	0	0	0	0	0	0	0	0	0	0.06	0	0	0.13	0	0	0	0	0	0	0	0	0	0	0	0	0	0	0	0	0.1	0	0	0.21	0	0	0	0	0	0
103199	103199	Fig4	10.65	10.34	11.11	11.84	11.91	10.33	9.69	11.75	11.52	12.53	9.26	9.48	10.65	9.16	11.02	11.48	11.25	11.26	10.54	11.41	18.19	17.22	18.52	19.16	19.13	15.88	16.78	19.25	18.11	19.46	15.1	15.85	17.69	15.22	18.38	18.84	18.88	16.33	17.21	19
319191	319191	H2ac13	0	0	0	0	0	0.67	0.51	0.5	1.24	1.64	0	0	0	0.17	0	0.88	0	0.44	0.45	0	0	0	0	0	0	1.03	0.88	0.81	1.95	2.55	0	0	0	0.28	0	1.44	0	0.63	0.74	0
21351	21351	Taldo1	107.06	116.46	109.1	136.39	129.76	145.61	120.16	141.68	162.63	134.29	135.72	122.8	129.84	126.05	119.64	145.51	139.03	163.13	146.46	128.85	182.79	193.98	181.87	220.74	208.42	223.83	208.04	232.08	255.64	208.56	221.17	205.38	215.69	209.4	199.67	238.77	233.22	236.54	239.11	214.44
16664	16664	Krt14	2007.18	2512.32	2848.82	2331.17	2350.62	4261.4	4135	6999.18	8529.39	7057.54	2263.65	2283.95	2137.22	2307.79	1974.16	2783.19	4225.02	3257.66	4539.27	5271.08	3427.18	4184.59	4749.26	3772.85	3775.67	6550.67	7159.43	11464.49	13407.04	10960.24	3688.87	3819.72	3550.42	3834.02	3294.69	4567.16	7087.11	4723.5	7410.58	8772.68
225266	225266	Klhl14	0.02	0	0	0.03	0	0	0	0	0	0.02	0	0.02	0.03	0	0	0	0.05	0.01	0	0.03	0.03	0	0	0.05	0	0	0	0	0	0.02	0	0.03	0.05	0	0	0	0.08	0.02	0	0.05
545030	545030	Wdfy4	1.23	0.69	0.71	0.66	0.67	1.49	1.5	1.33	1.17	2.15	0.81	1.18	1.23	0.65	0.82	2.06	1.71	2.44	2.2	1.95	2.09	1.15	1.18	1.07	1.07	2.29	2.59	2.18	1.84	3.33	1.32	1.97	2.04	1.09	1.36	3.39	2.87	3.54	3.58	3.25
83409	83409	Lamtor2	128.52	130.9	109.1	130.14	152.85	170.23	131.72	151.07	157.88	152.66	135.45	125.07	137	122.31	135.22	134.44	137.04	174.88	146.19	143.54	219.45	218.04	181.88	210.62	245.51	261.69	228.06	247.45	248.17	237.08	220.73	209.17	227.59	203.2	225.67	220.61	229.87	253.57	238.65	238.9
259143	259143	Olfr503	0	0	0	0	0	0	0	0	0	0	0	0	0	0	0	0	0.09	0	0	0	0	0	0	0	0	0	0	0	0	0	0	0	0	0	0	0	0.14	0	0	0
16825	16825	Ldb1	69.74	78.83	87.13	71.95	80.25	77.37	88.48	79.58	67.6	83.95	66.16	62.58	67.81	68.75	67.53	74.96	76.37	75.71	66.67	64.84	119.08	131.3	145.25	116.45	128.9	118.93	153.2	130.35	106.25	130.37	107.81	104.66	112.65	114.21	112.7	123.01	128.1	109.78	108.84	107.91
320415	320415	Gchfr	0.73	0.7	0.89	2.01	2.17	1.88	2.85	1.63	1.07	1.65	1.86	0.89	1.67	1.29	0.91	1.62	2.32	2.8	2.96	1.42	1.24	1.17	1.48	3.25	3.49	2.89	4.93	2.67	1.68	2.57	3.03	1.49	2.77	2.14	1.53	2.65	3.89	4.07	4.83	2.36
15504	15504	Dnajb3	2.4	2.33	2.1	2.61	2.85	2.58	2.2	3.58	2.72	4.21	2.47	2.34	2.54	2.72	2.36	3.87	2.57	4.2	4.01	2.96	4.1	3.89	3.49	4.23	4.59	3.96	3.8	5.86	4.27	6.54	4.02	3.92	4.23	4.52	3.93	6.35	4.31	6.09	6.55	4.92
213043	213043	Aox2	0.08	0	0.04	0.04	0	0.07	0.05	0.05	0.03	0.06	0.13	0.04	0.06	0.12	0.08	0.06	0.04	0.03	0.08	0.06	0.13	0	0.06	0.06	0	0.11	0.09	0.08	0.05	0.09	0.21	0.06	0.11	0.2	0.13	0.1	0.06	0.04	0.13	0.11
12006	12006	Axin2	12.45	15.66	15.01	12.79	13.64	8.32	11.81	11.11	8.86	9.28	13.24	12.68	13.73	14.87	13.71	9.23	8.26	4.49	9.29	5.34	21.26	26.09	25.02	20.7	21.91	12.79	20.45	18.2	13.92	14.4	21.58	21.21	22.8	24.71	22.88	15.15	13.86	6.51	15.17	8.89
18024	18024	Nfe2l2	40.21	38.34	39.87	36.69	35.38	47.98	49.15	53.33	61.44	47.86	29.16	33.45	36	35.26	36.81	35.86	42.01	42.74	44.23	39.5	68.66	63.87	66.47	59.38	56.83	73.75	85.1	87.36	96.58	74.33	47.51	55.95	59.81	58.58	61.43	58.84	70.47	61.97	72.2	65.75
68251	68251	Babam1	38.65	42.71	37.72	43.7	41.47	50.86	40.67	42.79	44.63	39	42.05	45.11	41.3	39.66	41.05	39.59	40.56	46.35	39.76	42.19	65.99	71.14	62.88	70.73	66.61	78.18	70.41	70.1	70.15	60.56	68.53	75.45	68.61	65.89	68.51	64.96	68.03	67.2	64.9	70.21
227326	227326	Gpr55	0.13	0.12	0.24	0.12	0.27	0.18	0.21	0.24	0.13	0.15	0.12	0.22	0.09	0.26	0.17	0.28	0.29	0.27	0.38	0.34	0.23	0.2	0.4	0.2	0.44	0.27	0.37	0.39	0.21	0.24	0.2	0.38	0.14	0.43	0.29	0.46	0.48	0.39	0.62	0.56
20295	20295	Ccl17	0	1.08	0.27	2.28	1.13	0.79	3.28	1.97	0	0.57	2.34	1.65	0.88	0.29	0.58	0.28	0.33	0.54	0.85	0.82	0	1.8	0.46	3.69	1.81	1.21	5.68	3.23	0	0.89	3.82	2.76	1.47	0.48	0.96	0.46	0.55	0.79	1.38	1.36
78892	78892	Crispld2	9.9	7.97	7.73	8.06	7.44	10.63	15.25	14.84	25	10.65	12.67	12.64	11.68	11.16	12.63	17.4	18.29	15.04	19.27	27.38	16.9	13.28	12.89	13.04	11.95	16.34	26.41	24.3	39.29	16.53	20.65	21.14	19.4	18.54	21.09	28.55	30.68	21.81	31.46	45.57
326619	326619	H4c1	0	0	0	0	0	0.36	0.41	0	0	0	0.41	0.37	0	0	0	0.38	0	0.37	0.81	0.81	0	0	0	0	0	0.55	0.72	0	0	0	0.66	0.62	0	0	0	0.63	0	0.54	1.33	1.34
14459	14459	Gast	1.49	1.07	1.45	0.76	0.74	0	0	0.37	0	1.52	0.39	0	1.17	0	0.38	0.37	0.73	0.36	0.39	1.09	2.55	1.78	2.41	1.23	1.19	0	0	0.61	0	2.35	0.64	0	1.95	0	0.64	0.61	1.23	0.52	0.64	1.81
216850	216850	Kdm6b	9.77	9.53	10.34	8.17	8.22	8.81	12.86	12.64	11.43	11.38	7.69	8.62	8.47	8	8.24	10.84	12.62	8.38	12.72	14.86	16.69	15.88	17.24	13.23	13.2	13.55	22.26	20.71	17.96	17.68	12.53	14.42	14.07	13.29	13.75	17.79	21.16	12.15	20.76	24.73
66766	66766	Tmem239	0.14	0	0	0.07	0	0.07	0	0.07	0.14	0.07	0.35	0.14	0.21	0.21	0	0	0.14	0	0.14	0.2	0.24	0	0	0.11	0	0.1	0	0.11	0.21	0.11	0.57	0.23	0.35	0.35	0	0	0.23	0	0.23	0.34
12576	12576	Cdkn1b	33.63	34.66	32.26	30.41	33.14	37.25	37.1	36.34	31.81	30.78	31.24	29.39	31.6	36.37	35.8	28.02	34.76	26.63	29.65	24.2	57.43	57.73	53.79	49.22	53.23	57.26	64.24	59.53	49.99	47.79	50.91	49.15	52.49	60.43	59.74	45.98	58.31	38.61	48.41	40.28
12180	12180	Smyd1	51.56	56.16	39.37	55.14	47.08	25.53	21.85	19.19	17.68	11.11	53.85	56.47	50.81	43.29	45.16	31.44	20.67	22.17	16.44	18.17	88.04	93.55	65.63	89.25	75.63	39.24	37.83	31.44	27.8	17.25	87.75	94.44	84.41	71.92	75.36	51.6	34.68	32.14	26.84	30.25
16188	16188	Il3ra	9.55	4.59	4.37	6.9	4.28	12.83	10.88	7.59	8.76	7.61	6.46	7.17	6.51	4.69	6.17	12.88	8.54	15.91	9.86	9.67	16.3	7.64	7.28	11.16	6.87	19.72	18.84	12.43	13.77	11.82	10.52	11.98	10.81	7.79	10.3	21.14	14.32	23.07	16.1	16.1
76484	76484	Kndc1	0.03	0	0.02	0.02	0	0	0.02	0.01	0.01	0.02	0.01	0	0.03	0.02	0	0.03	0.02	0	0.01	0.02	0.06	0	0.03	0.03	0	0	0.03	0.01	0.01	0.04	0.01	0	0.05	0.04	0	0.05	0.03	0	0.01	0.03
12569	12569	Cdk5r1	1.98	1.85	2.27	1.77	1.84	2.74	3.73	3.91	3.27	4.59	2.24	1.73	1.6	1.77	2.08	3.73	4.39	3.29	4.2	5.54	3.38	3.08	3.79	2.87	2.95	4.21	6.45	6.4	5.14	7.13	3.64	2.89	2.66	2.95	3.47	6.12	7.36	4.77	6.86	9.22
71712	71712	Dram1	11.02	9.62	8.47	8.97	9.1	12.11	12.55	10.03	13.49	11.23	8.96	9	7.97	8.11	8.05	14.14	12.18	13.29	11.81	18.63	18.81	16.03	14.12	14.52	14.61	18.62	21.73	16.43	21.21	17.44	14.61	15.06	13.24	13.47	13.43	23.2	20.44	19.26	19.28	31
74694	74694	Tbc1d30	0.23	0.26	0.13	0.18	0.22	0.34	0.29	0.3	0.49	0.39	0.11	0.17	0.12	0.17	0.22	0.38	0.21	0.27	0.37	0.37	0.39	0.43	0.22	0.3	0.36	0.52	0.49	0.49	0.77	0.6	0.18	0.28	0.2	0.28	0.37	0.62	0.35	0.4	0.6	0.62
99375	99375	Cul4a	35.87	35.81	36.25	36.1	35.62	34.27	35.03	35.1	32.8	35.15	32.41	34.65	34.65	36.04	34.43	36.31	37.17	32.25	34.1	34.22	61.24	59.65	60.43	58.42	57.21	52.68	60.66	57.49	51.55	54.59	52.82	57.94	57.56	59.87	57.45	59.58	62.34	46.76	55.67	56.96
16469	16469	Jrk	0.73	0.83	0.96	0.59	0.75	0.88	0.84	0.7	1.11	0.81	0.85	0.92	0.82	0.69	0.79	0.62	0.86	0.7	0.6	0.71	1.25	1.37	1.61	0.96	1.2	1.36	1.45	1.15	1.74	1.26	1.38	1.55	1.36	1.14	1.33	1.02	1.44	1.01	0.98	1.19
14232	14232	Fkbp8	83.14	88.14	90.77	94.19	92.98	108.7	88.83	98.84	111.8	105.73	85.12	89.08	90.9	85.73	93.08	100.37	96.58	123.92	95.5	96.9	141.96	146.81	151.33	152.44	149.35	167.1	153.8	161.89	175.74	164.2	138.72	148.98	151	142.42	155.35	164.71	162	179.67	155.91	161.28
71984	71984	Sars2	6.57	7.09	6.02	7.35	6.72	6.74	6.53	7.52	8.38	6.74	7.06	7.81	7.58	7.57	7.28	7.4	7.63	9.04	6.19	8.54	11.23	11.81	10.04	11.9	10.79	10.36	11.31	12.31	13.18	10.47	11.51	13.06	12.59	12.57	12.15	12.15	12.8	13.11	10.11	14.21
68944	68944	Tmco1	13.62	12.97	12.36	15.11	13.31	14.91	14.95	13.84	15.38	15.33	14.17	12.28	13.79	13.57	13.56	14.65	14.75	17.78	15.1	13.42	23.26	21.61	20.6	24.46	21.38	22.92	25.89	22.68	24.18	23.81	23.1	20.54	22.91	22.55	22.63	24.03	24.74	25.78	24.66	22.34
217410	217410	Trib2	5.22	4.15	3.8	4.15	4.12	5.12	7.26	5.05	4.56	3.22	3	3.24	3.53	3.92	2.81	4.9	4.93	4.4	3.14	4.49	8.91	6.91	6.34	6.72	6.61	7.88	12.58	8.28	7.16	5	4.88	5.41	5.86	6.51	4.69	8.04	8.28	6.38	5.13	7.47
219140	219140	Spata13	2.34	1.82	2.13	1.98	1.99	2.64	3.44	3	3.03	2.51	2.28	2.08	1.84	2.08	1.8	3.54	3.84	2.2	3.1	3.38	3.99	3.03	3.55	3.2	3.2	4.06	5.96	4.91	4.77	3.89	3.71	3.48	3.06	3.46	3.01	5.81	6.44	3.19	5.06	5.63
406218	406218	Panx2	0.08	0.07	0.06	0.06	0.04	0.07	0.02	0.02	0.04	0.04	0.07	0.06	0.1	0.11	0.05	0.02	0.07	0	0.03	0	0.13	0.12	0.09	0.09	0.06	0.11	0.03	0.03	0.06	0.06	0.11	0.09	0.17	0.19	0.09	0.03	0.12	0	0.05	0
18521	18521	Pcbp2	216.46	219.32	217.3	215.38	219.66	269.28	257.9	254.6	242.38	239.27	217.69	221.43	225.78	226.77	220.69	246.57	237.72	226.42	251.03	225.66	369.59	365.3	362.26	348.58	352.83	413.94	446.53	417.02	380.98	371.58	354.75	370.33	375.07	376.74	368.3	404.62	398.75	328.31	409.82	375.56
67801	67801	Pllp	2.9	2.21	2.31	1.78	1.9	1.65	1.91	1.09	1.57	0.63	2.56	2.07	1.93	1.76	1.63	1.37	1.11	1.21	1.09	1.36	4.95	3.68	3.86	2.89	3.05	2.54	3.32	1.78	2.47	0.97	4.17	3.46	3.2	2.93	2.71	2.25	1.87	1.75	1.78	2.26
269704	269704	Zfp664	24.65	23.84	24.58	23.18	23.6	20.21	24.57	24.13	22.03	22.36	20.91	18.41	20.35	22.37	20.71	22.43	23.29	18.56	20.99	22.59	42.09	39.71	40.97	37.51	37.9	31.07	42.55	39.52	34.63	34.73	34.07	30.79	33.8	37.16	34.56	36.8	39.07	26.91	34.27	37.6
107939	107939	Pom121	8.31	7.66	8.95	8.53	8.31	10.14	11.76	10.96	13.58	9.25	9.13	9.92	9.13	8.86	9.58	10.8	11.28	9.76	11.75	11.95	14.19	12.75	14.92	13.8	13.35	15.59	20.36	17.95	21.34	14.37	14.88	16.59	15.17	14.71	15.99	17.71	18.93	14.15	19.19	19.88
72982	72982	Tmem138	2.59	3.38	3.32	4.02	2.41	4.43	4.78	3.59	4.2	3.61	2.78	3.2	2.62	2.88	2.75	3.78	4.64	3.55	3.58	4.15	4.43	5.63	5.54	6.51	3.87	6.82	8.27	5.88	6.61	5.6	4.53	5.35	4.35	4.79	4.59	6.2	7.79	5.15	5.84	6.9
218734	218734	3830406C13Rik	19.13	21.03	21.42	18.92	19.5	16.25	16.89	18.88	16.8	19.44	18.29	17.57	20.53	18.69	18.52	16.5	18.88	19.27	15.2	15.6	32.66	35.02	35.7	30.62	31.33	24.98	29.24	30.92	26.4	30.19	29.8	29.38	34.1	31.05	30.9	27.08	31.67	27.94	24.81	25.97
74198	74198	Dtx2	18.24	22.42	26.65	22.41	22.62	24	23.79	26.16	21.36	26.78	19.85	18.89	19.22	20.75	21.4	22.02	24.63	20.38	18.25	21.63	31.14	37.35	44.42	36.27	36.33	36.89	41.2	42.86	33.57	41.59	32.35	31.6	31.93	34.47	35.71	36.13	41.31	29.55	29.8	35.99
20899	20899	Stra8	0	0	0	0	0	0	0	0	0	0	0	0	0.05	0	0	0	0	0	0	0	0	0	0	0	0	0	0	0	0	0	0	0	0.09	0	0	0	0	0	0	0
208677	208677	Creb3l3	0.83	0.57	0.64	1.42	1.17	1.54	0.77	0.85	0.95	1.51	0.82	1.03	1.35	1.15	1.27	1.86	1.72	3.51	1.99	1.82	1.42	0.94	1.06	2.3	1.89	2.37	1.33	1.39	1.5	2.35	1.34	1.72	2.24	1.91	2.12	3.06	2.88	5.09	3.24	3.02
238875	238875	Gapt	0.85	0.63	0.43	1.03	0.87	1.17	0.73	0.93	0.89	1.29	0.3	0.3	0.6	0.54	0.39	0.92	1.19	1.72	0.7	0.88	1.46	1.05	0.72	1.67	1.39	1.79	1.26	1.53	1.39	2	0.49	0.5	1	0.9	0.65	1.51	1.99	2.5	1.14	1.47
258504	258504	Olfr107	0	0	0	0	0	0	0	0	0	0	0.08	0	0.08	0.08	0	0	0	0	0	0	0	0	0	0	0	0	0	0	0	0	0.13	0	0.13	0.13	0	0	0	0	0	0
233210	233210	Prr12	7.76	8.79	9.4	7.92	8.51	7.48	9.93	9.61	7.12	6.86	6.7	6.73	6.92	7.31	7.42	7.53	8.92	5.96	5.69	7.33	13.26	14.64	15.67	12.82	13.66	11.5	17.19	15.74	11.19	10.65	10.92	11.26	11.49	12.15	12.39	12.35	14.97	8.64	9.29	12.21
54160	54160	Copg2	25.44	27.41	26.97	24.85	29.74	25.06	25.61	27.49	24.86	30.13	26.18	24.07	26.99	28.02	27.03	26.16	26.76	27.49	27.6	28.16	43.44	45.65	44.96	40.22	47.76	38.53	44.34	45.03	39.07	46.79	42.66	40.25	44.84	46.55	45.12	42.93	44.89	39.86	45.06	46.87
97884	97884	B3galnt2	19.07	20.94	18.07	18.87	18.42	15.67	17.9	16.23	16.57	12.75	16.96	15.63	16.49	18.16	18.19	12.39	13.56	12.08	11.79	11.08	32.56	34.88	30.12	30.54	29.58	24.09	31	26.58	26.04	19.8	27.64	26.14	27.4	30.17	30.35	20.33	22.75	17.52	19.26	18.45
434689	434689	Gm10220	0	0	0	0	0	0	0	0	0	0	0	0	0	0	0	0	0	0	0.02	0	0	0	0	0	0	0	0	0	0	0	0	0	0	0	0	0	0	0	0.03	0
213522	213522	Plekhg6	5.41	7.76	10.07	7.71	8.43	7.88	8.31	10.43	8.31	10.92	6.82	6.87	6.92	8.24	6.93	7.46	9.73	8.35	7.99	9.21	9.24	12.93	16.78	12.47	13.54	12.11	14.39	17.09	13.07	16.95	11.11	11.49	11.49	13.69	11.57	12.24	16.32	12.1	13.04	15.34
211712	211712	Pcdh9	0.29	0.18	0.23	0.11	0.23	0.11	0.13	0.09	0.24	0.05	0.17	0.08	0.17	0.12	0.15	0.14	0.14	0.13	0.08	0.15	0.5	0.3	0.38	0.18	0.37	0.17	0.22	0.15	0.38	0.08	0.27	0.13	0.28	0.2	0.25	0.23	0.23	0.19	0.13	0.25
73218	73218	Sppl2b	8.32	9.68	9.11	10.31	10.4	9.93	11.17	10.33	10.62	9.26	7.25	8.19	8.53	7.54	8.35	9.13	10.08	9.24	8.7	7.99	14.2	16.12	15.19	16.68	16.7	15.27	19.33	16.93	16.7	14.38	11.82	13.7	14.17	12.53	13.94	14.99	16.91	13.4	14.2	13.3
270097	270097	Vat1l	1	1.05	1.17	0.77	0.74	0.55	0.64	0.83	0.9	0.37	0.82	0.74	0.89	0.74	0.66	0.66	0.56	0.65	0.34	0.46	1.71	1.74	1.95	1.25	1.19	0.84	1.1	1.36	1.42	0.57	1.33	1.24	1.48	1.23	1.11	1.09	0.94	0.95	0.55	0.77
54214	54214	Golga4	51.04	46.43	45.25	48.24	44.32	32.11	37.42	35.16	30.88	32.24	46.21	47.79	42.57	42.64	45.14	32	33.83	25.8	31.5	30.36	87.14	77.33	75.43	78.07	71.19	49.36	64.79	57.59	48.54	50.06	75.3	79.93	70.72	70.85	75.33	52.51	56.74	37.41	51.43	50.54
329934	329934	Foxo6	2.08	3.1	2.91	2.69	2.54	1.8	1.23	1.58	1.01	1.54	1.89	2.22	1.37	2.01	2.46	1.9	1.99	2.1	2.48	1.63	3.55	5.17	4.85	4.36	4.09	2.77	2.13	2.58	1.59	2.39	3.09	3.72	2.28	3.34	4.11	3.11	3.35	3.04	4.05	2.71
24110	24110	Usp18	7.38	7.44	7.35	8.39	7.73	10.66	11.2	6.28	4.97	6.66	6.6	10.35	7.24	6.4	8.75	7.98	11.07	12.32	5.03	6.96	12.61	12.4	12.25	13.57	12.41	16.39	19.4	10.28	7.82	10.34	10.75	17.31	12.03	10.63	14.6	13.09	18.56	17.86	8.22	11.58
70967	70967	Eva1c	1.56	1.12	2.69	1.92	2.07	4.22	3.34	3.39	3.99	2.05	2.74	2.94	3.22	3	2.19	3.75	3.85	4.48	2.84	3.35	2.67	1.87	4.49	3.11	3.33	6.48	5.78	5.56	6.27	3.18	4.47	4.91	5.35	4.98	3.66	6.15	6.46	6.49	4.64	5.58
12560	12560	Cdh3	7.56	10.21	12.01	9.01	9.62	12.16	16.19	18.24	22.3	15.42	10.36	11.16	10.82	10.96	10.14	15.95	17.16	12.64	19.5	20.73	12.91	17.01	20.03	14.58	15.45	18.69	28.03	29.87	35.06	23.94	16.88	18.67	17.98	18.2	16.92	26.18	28.79	18.33	31.84	34.49
27057	27057	Ncoa4	46.7	41.51	39.84	42.09	42.87	51.09	47.12	53.29	54.24	51.96	42.17	39.86	40.49	39.92	42.26	51.32	48.55	45.26	53.85	46.32	79.74	69.13	66.42	68.12	68.85	78.53	81.59	87.29	85.25	80.69	68.72	66.66	67.26	66.31	70.53	84.21	81.44	65.63	87.91	77.09
102640809	102640809	Gm36789	0.03	0.08	0.11	0.13	0.08	0.03	0	0.05	0	0.08	0.03	0.08	0.03	0	0.03	0	0.03	0.08	0.05	0.05	0.05	0.13	0.18	0.22	0.13	0.04	0	0.09	0	0.13	0.04	0.13	0.04	0	0.04	0	0.04	0.11	0.09	0.09
52466	52466	Slc46a1	4.02	5.09	5.42	5.22	5.36	4.73	4.81	4.17	4.64	4.41	4.61	4.68	5.07	4.36	5.1	4.24	4.16	4.55	3.76	4.21	6.86	8.48	9.04	8.44	8.62	7.28	8.32	6.83	7.29	6.85	7.51	7.83	8.43	7.24	8.52	6.95	6.98	6.59	6.14	7
241514	241514	Zfp804a	0	0	0	0	0	0	0.02	0	0	0	0	0.01	0	0	0	0.03	0	0.01	0	0	0	0	0	0	0	0	0.03	0	0	0	0	0.02	0	0	0	0.05	0	0.02	0	0
56406	56406	Ncoa6	9.07	8.63	8.65	8.19	8.32	8.23	10.53	11.32	10.78	10.67	8.09	8.27	8.84	9.11	8.96	10.03	11.82	7.23	9.94	11.73	15.48	14.37	14.42	13.25	13.37	12.66	18.23	18.54	16.94	16.58	13.18	13.83	14.68	15.13	14.95	16.46	19.82	10.49	16.23	19.52
667370	667370	Ifit3b	5.04	4.29	2.84	4.04	4.07	5.18	7.38	3.64	2.46	4.23	5.12	6.79	5.27	3.77	3.85	4.57	5.34	5.91	3.36	3.73	8.6	7.14	4.74	6.54	6.54	7.97	12.78	5.97	3.87	6.57	8.35	11.35	8.76	6.27	6.42	7.5	8.96	8.56	5.49	6.21
14767	14767	Nmur1	0	0	0	0	0	0	0	0.06	0	0	0.06	0	0	0	0	0	0	0	0	0	0	0	0	0	0	0	0	0.1	0	0	0.1	0	0	0	0	0	0	0	0	0
11733	11733	Ank1	37.41	49.03	32.71	47.7	37.68	21.73	15.53	14.73	13.75	10.82	47.57	51.84	52.29	40.92	47.01	31.48	19.62	32.07	15.9	14.32	63.87	81.67	54.53	77.2	60.52	33.4	26.88	24.13	21.62	16.8	77.53	86.7	86.86	67.98	78.46	51.66	32.9	46.5	25.95	23.84
232370	232370	Clstn3	2.47	2.3	2.97	3.04	3.05	3.11	2.75	4.91	3.18	3.93	2.79	2.67	3.61	3.89	2.38	3.23	4.38	3.78	4.28	4.19	4.22	3.83	4.94	4.93	4.9	4.78	4.77	8.04	5	6.1	4.55	4.47	6	6.47	3.97	5.3	7.34	5.49	6.99	6.98
54525	54525	Syt7	0.58	0.46	0.51	0.57	0.51	0.54	0.46	0.65	0.86	0.29	0.44	0.4	0.57	0.43	0.43	0.54	0.36	0.38	0.51	0.44	0.99	0.77	0.86	0.93	0.82	0.83	0.79	1.06	1.35	0.45	0.71	0.68	0.94	0.72	0.71	0.89	0.61	0.55	0.84	0.72
73689	73689	Bloc1s2	24.53	25.42	25.3	26.67	24.39	29.71	26.26	27.05	27.67	32.32	22.54	22.37	23.42	24.76	23.23	26.59	26.28	36.19	30.77	24.36	41.89	42.34	42.18	43.17	39.18	45.68	45.47	44.3	43.49	50.19	36.74	37.4	38.91	41.13	38.78	43.64	44.08	52.47	50.23	40.54
226518	226518	Nmnat2	0.49	0.64	0.56	0.38	0.46	0.45	0.36	0.31	0.45	0.37	0.69	0.66	0.87	0.57	0.82	0.35	0.36	0.4	0.38	0.48	0.84	1.07	0.93	0.61	0.74	0.69	0.62	0.5	0.71	0.57	1.12	1.1	1.44	0.95	1.36	0.57	0.61	0.58	0.62	0.8
20224	20224	Sar1a	86.85	81.57	79.75	91.49	86.06	94.4	82.96	84.46	98.22	85.21	82.45	84.32	87.52	88.93	90.86	98.05	90.36	104.34	95.1	98.79	148.29	135.86	132.95	148.07	138.24	145.11	143.64	138.34	154.39	132.33	134.37	141.02	145.38	147.74	151.64	160.9	151.57	151.3	155.26	164.42
140570	140570	Plxnb2	47.27	50.91	54.96	44.34	47.72	48.15	60.24	59.3	56.56	62.25	42.51	44.39	44.75	46.05	47.42	56.35	59.08	45.14	51.99	60.55	80.72	84.79	91.62	71.76	76.64	74.02	104.3	97.13	88.9	96.68	69.27	74.24	74.34	76.5	79.14	92.46	99.1	65.45	84.88	100.77
630836	630836	2010315B03Rik	7.46	8.01	5.85	7.34	6.84	6.05	6.16	6.53	6.15	6.31	7.25	5.85	7.81	7.31	7.41	5.73	5.35	5.37	6.1	4.81	12.74	13.34	9.76	11.89	10.98	9.31	10.66	10.7	9.67	9.8	11.81	9.78	12.97	12.15	12.36	9.39	8.98	7.78	9.97	8
67724	67724	Pop1	3.18	3.17	3.26	2.99	2.59	3.47	4.46	3.58	5.2	3.05	2.36	2.53	3.01	2.67	2.72	3.03	3.95	3.6	3.11	3.56	5.43	5.28	5.44	4.84	4.16	5.34	7.72	5.87	8.17	4.73	3.85	4.24	5	4.43	4.55	4.97	6.63	5.22	5.07	5.92
14885	14885	Gtf2h4	7.23	7.91	7.75	9.33	8.37	9.71	9.1	9.29	11.42	8.04	7.72	8.4	7.32	7.13	7.63	8.48	8.87	9.74	6.98	8.13	12.35	13.17	12.93	15.1	13.45	14.93	15.76	15.22	17.96	12.49	12.58	14.05	12.15	11.84	12.74	13.91	14.88	14.12	11.39	13.54
22143	22143	Tuba1b	261.07	210.23	231.48	278.72	259.04	434.32	357.92	307.47	437.66	324.01	194.92	245.03	265.14	225.82	233.29	400.69	385.43	532.9	364.6	380.53	445.77	350.17	385.9	451.09	416.08	667.65	619.7	503.63	687.94	503.18	317.65	409.8	440.46	375.16	389.34	657.52	646.52	772.68	595.22	633.32
96979	96979	Ptges2	12.18	12.31	11.31	13.66	11.96	12.53	10.32	10.16	11.9	9.68	11.83	12.6	12	11.52	11.35	10.91	11.5	13.9	10.59	11.45	20.79	20.5	18.85	22.1	19.21	19.26	17.87	16.64	18.7	15.03	19.28	21.07	19.94	19.14	18.95	17.9	19.3	20.15	17.29	19.06
17966	17966	Nbr1	40.52	40.82	42.52	37.83	39.27	37.58	43.11	43.13	37.15	38.62	38.75	38.14	43.42	42.46	41.55	35.76	41.71	31.03	36.63	35.48	69.19	68	70.89	61.22	63.07	57.76	74.64	70.64	58.39	59.98	63.15	63.79	72.14	70.54	69.34	58.68	69.96	45	59.8	59.05
75642	75642	Spata25	0.12	0.12	0.12	0.12	0.37	0.23	0.13	0.24	0.12	0.74	0.12	0	0.12	0	0.49	0.48	0.6	0	0.12	0.12	0.21	0.2	0.2	0.2	0.59	0.36	0.22	0.4	0.19	1.15	0.2	0	0.21	0	0.82	0.79	1.01	0	0.2	0.2
102633888	102633888	Gm31606	0.01	0.01	0.01	0.01	0.01	0	0	0.01	0.01	0.01	0.01	0.01	0.01	0.01	0	0	0.01	0.01	0	0.01	0.01	0.02	0.01	0.01	0.01	0.01	0.01	0.01	0.01	0.01	0.02	0.01	0.01	0.01	0.01	0.01	0.01	0.01	0.01	0.01
53375	53375	Mtx2	31.44	28.53	26.78	32.65	30.34	40.14	31.82	38.87	43.66	42.36	29.1	27.99	28.82	28.42	27.48	37.66	37.37	47	39.3	38.86	53.68	47.53	44.65	52.84	48.73	61.7	55.1	63.66	68.63	65.78	47.42	46.82	47.87	47.21	45.86	61.79	62.68	68.14	64.15	64.67
217666	217666	L2hgdh	10.14	9.97	9.16	11.01	10.4	8.59	7.69	8.34	8.45	8.28	9.62	8.45	8.68	8.59	8.81	7.5	8.15	6.52	7.09	7.07	17.31	16.6	15.26	17.82	16.7	13.2	13.32	13.66	13.29	12.86	15.68	14.13	14.42	14.27	14.7	12.31	13.66	9.45	11.57	11.76
107701	107701	Sf3b4	18.56	18.19	22.39	20.66	18.84	26.15	27.07	27.6	34.01	26.65	19.32	18.49	22.31	18.91	21.17	27.86	27.28	27.62	27.94	32.92	31.69	30.3	37.32	33.44	30.26	40.19	46.86	45.21	53.45	41.39	31.48	30.93	37.05	31.41	35.34	45.71	45.76	40.04	45.62	54.78
22325	22325	Vav2	3.57	2.62	3.1	3.2	2.27	4.14	4.96	4.1	3.68	4.6	2.95	4.06	3.94	3.74	3.94	4.65	4.13	3.36	4.9	4.47	6.09	4.37	5.16	5.19	3.65	6.37	8.59	6.72	5.79	7.14	4.8	6.78	6.54	6.22	6.57	7.64	6.92	4.87	8.01	7.45
192970	192970	Dhrs11	5.5	6.97	5.92	7.23	6.31	6.11	4.67	4.06	4.93	3.06	6.8	7.04	4.59	5.41	4.86	4.43	4.31	5.28	3.59	4.66	9.4	11.61	9.87	11.7	10.14	9.39	8.08	6.65	7.75	4.76	11.09	11.77	7.63	8.99	8.11	7.27	7.23	7.65	5.87	7.76
66322	66322	Krt88	0.1	0	0	0	0	0	0	0	0	0	0	0	0	0.1	0	0	0	0	0	0	0.17	0	0	0	0	0	0	0	0	0	0	0	0	0.16	0	0	0	0	0	0
73674	73674	Wdr75	10.69	10.28	11.68	12.23	11.81	11.23	13.42	11.83	16.02	13.61	11.14	11.12	12.37	12.87	11.8	11.08	13.57	13.42	12.82	14.08	18.26	17.12	19.47	19.79	18.96	17.26	23.24	19.38	25.18	21.14	18.16	18.59	20.56	21.38	19.69	18.18	22.76	19.45	20.93	23.44
217364	217364	Engase	5.47	3.92	5.38	6.11	5.84	3.99	3.87	4.23	4.06	4.8	4.26	3.96	3.77	2.99	4.15	5.08	3.99	3.92	5.37	4.09	9.35	6.53	8.98	9.89	9.37	6.14	6.7	6.93	6.38	7.45	6.95	6.62	6.26	4.96	6.92	8.34	6.68	5.68	8.77	6.81
68277	68277	2310057M21Rik	5.41	5.01	5.97	5.84	5.97	5.14	6.08	5.85	6.84	5.48	5.4	5.18	5.07	6.18	5.96	4.32	4.93	5.08	5.3	5.17	9.24	8.35	9.95	9.46	9.59	7.9	10.52	9.58	10.75	8.51	8.79	8.66	8.43	10.28	9.94	7.09	8.27	7.36	8.65	8.6
233071	233071	Arhgap33	2.06	2.21	1.97	1.94	2.03	1.96	2.66	2.05	2.11	2.43	1.59	1.54	1.87	1.65	1.3	1.97	2.28	1.63	1.87	1.94	3.51	3.68	3.28	3.14	3.26	3.01	4.6	3.35	3.31	3.77	2.59	2.58	3.1	2.73	2.17	3.23	3.82	2.36	3.06	3.24
78802	78802	Ttc30a1	1.66	2.15	1.45	1.91	2.25	2.02	1.94	2.38	1.99	2.05	1.94	1.57	2.09	1.72	1.91	1.03	1.51	1.48	1.35	1.03	2.83	3.57	2.41	3.09	3.61	3.11	3.36	3.9	3.13	3.19	3.16	2.62	3.47	2.85	3.19	1.69	2.53	2.15	2.21	1.71
14586	14586	Gfra2	5.77	3.64	2.89	3.97	3.02	6.72	4.95	3.74	4.09	3.76	4.07	3.93	3.83	2.83	3.18	6.2	4.04	5.95	3.78	4.63	9.85	6.06	4.82	6.43	4.86	10.33	8.58	6.13	6.43	5.84	6.64	6.57	6.36	4.7	5.31	10.17	6.78	8.63	6.17	7.7
237500	237500	Tmtc3	9.43	9.32	9.77	8.87	9.24	8.12	11.74	12.65	12.4	11.51	8.36	6.73	8.47	9.26	9.3	8.44	11.52	6.94	9.82	10.03	16.11	15.53	16.29	14.36	14.85	12.49	20.33	20.73	19.48	17.87	13.62	11.26	14.06	15.38	15.53	13.85	19.33	10.06	16.04	16.69
66573	66573	Dzip1	6.79	7.16	6.92	6.79	6.83	4.98	5.45	5.35	4.1	5.69	4.63	4.03	5.06	4.91	5.2	5.05	5.29	4.42	4.16	4.79	11.6	11.93	11.54	10.99	10.97	7.65	9.44	8.77	6.45	8.83	7.55	6.75	8.4	8.16	8.68	8.29	8.87	6.41	6.79	7.97
53892	53892	Ppm1d	12.33	14.4	14.09	12.95	14.72	15.37	17.15	15.63	13.59	15.06	14.62	13.27	15.65	17.29	17.79	12.33	15.23	13.91	14.51	11.87	21.06	23.99	23.49	20.97	23.65	23.62	29.69	25.6	21.35	23.39	23.83	22.2	26.01	28.73	29.69	20.24	25.55	20.17	23.69	19.75
63955	63955	Cables1	6.52	6.02	6.27	7.06	5.67	8.02	8.17	7.97	7.63	6.5	4.3	4.88	5.83	5.82	5.37	6.31	7.85	7.27	6.44	6.49	11.13	10.02	10.46	11.42	9.11	12.32	14.15	13.06	12	10.1	7.01	8.16	9.69	9.66	8.96	10.35	13.16	10.54	10.52	10.81
56532	56532	Ripk3	4.82	5.5	5.99	6.43	4.76	10.26	12.95	10.93	17.11	12.32	3.84	6.16	7.96	4.53	5.6	12.01	12.86	16	12.02	14.86	8.23	9.17	9.98	10.41	7.65	15.78	22.43	17.91	26.89	19.14	6.26	10.31	13.22	7.52	9.34	19.71	21.57	23.2	19.62	24.73
103844	103844	Inca1	2.6	2.55	2.47	2.19	2.58	1.35	2.13	1.73	2.27	1.49	2.28	2.36	1.49	2.65	1.51	2.08	1.58	1.78	1.7	0.86	4.44	4.25	4.11	3.54	4.14	2.07	3.68	2.83	3.57	2.31	3.72	3.94	2.48	4.4	2.52	3.42	2.65	2.58	2.77	1.43
105511	105511	Fam170b	0	0	0	0	0	0.04	0.04	0	0	0	0.04	0	0	0	0	0	0.04	0	0.08	0	0	0	0	0	0	0.06	0.07	0	0	0	0.07	0	0	0	0	0	0.07	0	0.14	0
20704	20704	Serpina1e	0	0	0.05	0.05	0.05	0.1	0.11	0.12	0.11	0.11	0	0	0.05	0	0.05	0.05	0.16	0.17	0.27	0.11	0	0	0.09	0.09	0.09	0.15	0.19	0.19	0.17	0.17	0	0	0.09	0	0.09	0.09	0.27	0.25	0.44	0.18
224224	224224	Impg2	0.65	0.69	0.65	0.65	0.64	0.58	0.8	0.99	0.66	0.81	0.66	0.7	0.6	0.61	0.66	0.68	0.72	0.61	0.74	0.68	1.1	1.15	1.09	1.05	1.03	0.89	1.38	1.62	1.03	1.26	1.08	1.17	0.99	1.01	1.1	1.12	1.21	0.89	1.2	1.12
20724	20724	Serpinb5	217.5	247.37	262.56	242.42	255.03	218.58	231.81	270.23	264.76	298.2	224.57	216.72	229.53	280.43	254.94	201.8	248.63	241.95	241.05	257.47	371.37	412.03	437.71	392.34	409.64	336.01	401.37	442.63	416.16	463.1	365.97	362.44	381.3	465.89	425.47	331.15	417.05	350.82	393.53	428.51
224807	224807	Tmem63b	22.97	22.61	27.28	25.11	24.92	20.67	24.97	25.53	23.86	28.23	24.64	24.93	25.11	23.58	26.35	23.8	24.4	19.72	22.36	25.06	39.21	37.66	45.48	40.63	40.02	31.78	43.23	41.82	37.51	43.84	40.15	41.7	41.72	39.17	43.98	39.06	40.92	28.59	36.5	41.71
56696	56696	Gpr132	1.93	1.09	1.01	0.96	0.82	2.79	1.97	1.96	2.51	3.57	0.95	1.51	1.02	0.77	0.79	4.19	4	4.12	3.38	4.73	3.29	1.82	1.68	1.55	1.32	4.29	3.42	3.22	3.95	5.55	1.54	2.52	1.7	1.28	1.31	6.88	6.7	5.97	5.52	7.87
74737	74737	Pcf11	18.53	18.15	19.74	17.88	18.09	13.11	17.54	17.61	15.2	14.98	15.35	13.64	16.42	18.44	18.65	11.93	15.69	13.19	17.11	15.18	31.64	30.23	32.91	28.93	29.06	20.15	30.36	28.84	23.89	23.27	25.02	22.81	27.28	30.63	31.13	19.58	26.32	19.12	27.93	25.27
66290	66290	Atp6v1g1	123.3	131.34	123.95	138.72	124.37	166.95	121.45	141.41	143.23	140.92	127.77	122.31	122.93	129.83	122.52	141.09	146.5	177.18	139.16	135.33	210.54	218.77	206.64	224.52	199.77	256.64	210.29	231.62	225.13	218.84	208.22	204.54	204.21	215.69	204.47	231.52	245.74	256.9	227.18	225.22
207375	207375	Fam120c	3.84	3.59	3.19	3.53	3.51	3.45	3.91	3.74	3.12	2.7	3.63	3.54	3.62	3.65	3.74	3.35	4.11	2.9	2.93	3.45	6.55	5.97	5.32	5.72	5.63	5.3	6.77	6.13	4.9	4.19	5.92	5.91	6.01	6.07	6.24	5.5	6.89	4.21	4.78	5.75
67490	67490	Ufl1	10.21	8.9	8.43	9.43	8.65	6.79	8.02	7.94	7.68	7.18	9.22	9.34	9.27	9.75	8.99	8.27	8.09	8.19	7.94	7.21	17.43	14.82	14.06	15.26	13.9	10.43	13.89	13	12.07	11.16	15.03	15.62	15.4	16.2	15	13.56	13.57	11.87	12.96	12
23827	23827	Bpnt1	12.73	13.04	12.47	13.82	13.2	15.36	16.69	16.39	14.73	12.67	13.42	9.79	12.45	10.96	12.16	13.62	14.25	14.39	12.49	14.11	21.73	21.71	20.8	22.37	21.2	23.61	28.9	26.84	23.16	19.68	21.87	16.37	20.68	18.21	20.3	22.34	23.9	20.86	20.38	23.48
17293	17293	Mesp2	1.73	2.25	2.32	2.02	2.23	1.6	2.37	1.9	1.21	2	1.6	1.62	1.59	1.43	2.17	1.68	1.67	1.86	0.74	1.01	2.96	3.75	3.87	3.26	3.58	2.46	4.1	3.12	1.91	3.11	2.6	2.71	2.64	2.37	3.63	2.75	2.81	2.7	1.21	1.68
210027	210027	Slc35f3	0.02	0	0.02	0	0	0.02	0.02	0	0	0	0.12	0.03	0	0.09	0.06	0.03	0.01	0	0.06	0	0.04	0	0.04	0	0	0.03	0.04	0	0	0	0.19	0.05	0	0.14	0.09	0.04	0.02	0	0.09	0
18361	18361	Olfr60	0	0	0	0	0.09	0	0	0	0.09	0.19	0	0.18	0.09	0.19	0.09	0	0	0	0.09	0	0	0	0	0	0.15	0	0	0	0.14	0.29	0	0.3	0.15	0.31	0.15	0	0	0	0.15	0
16728	16728	L1cam	9.29	13.03	12.46	9.49	10.49	8.56	13.38	12.94	12.21	13.09	9.89	9.78	10.63	11.18	10.98	10.88	11.65	6.12	9.84	10.8	15.86	21.71	20.77	15.35	16.84	13.16	23.17	21.19	19.19	20.33	16.12	16.35	17.66	18.57	18.32	17.86	19.54	8.88	16.06	17.98
16197	16197	Il7r	3.35	2.44	3.88	2.6	2.81	4.36	4.49	4.47	2.27	6.32	3.05	3.58	3.52	3.63	2.79	5.6	4.16	6.34	5.97	4.25	5.72	4.07	6.47	4.2	4.52	6.7	7.78	7.32	3.57	9.81	4.97	5.98	5.84	6.03	4.66	9.2	6.98	9.19	9.74	7.07
17035	17035	Lxn	15.79	14.72	14.8	17.34	18.51	21.4	25.39	25.92	23.17	25.06	13.22	13.81	13.4	16.17	14.09	22.44	21.13	25.22	22.25	23.05	26.96	24.51	24.68	28.07	29.73	32.89	43.96	42.46	36.42	38.91	21.55	23.1	22.27	26.86	23.51	36.82	35.45	36.57	36.32	38.37
15239	15239	Hgs	21.66	23.28	25.59	22.12	22.32	28.78	29.22	28.14	30.74	27.04	23.65	24.75	25.22	24.91	24.29	25.35	28.83	22.67	24.58	27.53	36.99	38.77	42.66	35.8	35.84	44.23	50.59	46.1	48.31	41.99	38.54	41.38	41.89	41.38	40.54	41.6	48.36	32.87	40.12	45.82
329152	329152	Hecw2	0.67	0.5	0.49	0.66	0.47	0.63	0.56	0.53	0.56	0.42	0.75	0.68	0.74	0.73	0.7	0.53	0.48	0.52	0.53	0.77	1.15	0.83	0.82	1.07	0.76	0.97	0.98	0.86	0.88	0.65	1.22	1.13	1.23	1.22	1.16	0.87	0.8	0.75	0.86	1.29
15396	15396	Hoxa11	0	0.03	0	0	0.03	0	0	0	0	0.06	0	0.03	0	0.03	0	0	0	0	0	0	0	0.05	0	0	0.05	0	0	0	0	0.09	0	0.05	0	0.05	0	0	0	0	0	0
15891	15891	Ibsp	0	0	0	0.03	0.04	0	0	0	0	0	0	0	0	0	0	0	0	0	0	0	0	0	0	0.06	0.06	0	0	0	0	0	0	0	0	0	0	0	0	0	0	0
627085	627085	Aadacl4fm2	1.67	0.69	1.94	1.2	2.85	0.18	0.98	8	2.54	2.37	2.8	0.69	2.35	2.43	1.19	0.5	0.87	0.55	3.04	0.74	2.85	1.15	3.24	1.95	4.57	0.28	1.7	13.11	3.99	3.68	4.56	1.15	3.9	4.03	1.99	0.82	1.46	0.8	4.96	1.24
12804	12804	Cntfr	1.91	1.7	1.34	1.55	1.41	3.4	4.04	2.52	4	1.75	2.79	3.14	2.62	2.53	1.79	2.66	3.25	2.06	3.48	1.91	3.25	2.83	2.23	2.51	2.27	5.23	6.99	4.13	6.29	2.72	4.54	5.24	4.35	4.2	2.99	4.37	5.45	2.99	5.68	3.18
22421	22421	Wnt7a	0.07	0.24	0.26	0.04	0.08	0.02	0.05	0.09	0.06	0.16	0.09	0.04	0.02	0.02	0.07	0.04	0.13	0.11	0.08	0.02	0.12	0.4	0.43	0.07	0.13	0.03	0.08	0.14	0.1	0.24	0.14	0.07	0.04	0.04	0.11	0.07	0.22	0.16	0.14	0.04
71787	71787	Trnau1ap	22.67	19.46	19.72	24.54	24.79	24.04	19.97	19.54	28.39	24.77	19.93	18.88	21.67	21.11	19.58	23.05	20.42	31.22	25.18	26.68	38.71	32.41	32.88	39.71	39.82	36.96	34.58	32	44.62	38.47	32.48	31.57	36	35.07	32.68	37.82	34.25	45.27	41.11	44.41
68205	68205	Urm1	13.09	13.84	13.84	13.17	13.26	14.89	12.57	14.85	16.06	14.99	14.39	14.41	14.44	13.51	14.49	13.33	16.46	17.04	16.24	13.37	22.35	23.06	23.07	21.31	21.29	22.89	21.77	24.32	25.25	23.27	23.46	24.11	23.98	22.45	24.18	21.88	27.62	24.7	26.51	22.25
57439	57439	Tmem183a	19.16	20.31	21.03	20.26	21.12	22.47	22.07	24.4	25.27	26.23	21.27	21.29	23.12	23.27	22.92	22.49	23.11	24.93	27.37	23.35	32.71	33.83	35.07	32.79	33.93	34.54	38.21	39.97	39.72	40.73	34.67	35.61	38.41	38.66	38.25	36.91	38.77	36.15	44.68	38.86
20208	20208	Saa1	0	0.19	0	0.39	0.19	2.53	1.01	2.87	9.98	4.69	0	0.19	0	0.19	0.2	2.09	1.52	1.67	3.93	2.06	0	0.31	0	0.63	0.31	3.89	1.75	4.7	15.69	7.29	0	0.32	0	0.32	0.33	3.42	2.55	2.42	6.42	3.43
210463	210463	Slc22a22	0.04	0.14	0.1	0.07	0.11	0.2	0.04	0.1	0	0.11	0.11	0.07	0.2	0.14	0.1	0.07	0.17	0.2	0.17	0.24	0.06	0.23	0.17	0.11	0.17	0.31	0.06	0.17	0	0.16	0.17	0.12	0.34	0.23	0.17	0.11	0.29	0.3	0.28	0.4
22031	22031	Traf3	5.54	4.99	4.8	5.27	4.13	4.89	5.82	5.4	5.89	5.73	4.01	4.48	3.86	4.19	4.17	6.3	6.1	4.77	5.72	7.22	9.45	8.31	7.99	8.53	6.63	7.52	10.08	8.84	9.26	8.9	6.53	7.49	6.41	6.96	6.97	10.33	10.23	6.92	9.35	12.02
69837	69837	Pcgf1	7.92	9.33	7.48	7.56	11.07	11.18	10.89	7.36	9.52	11.64	7.62	10.37	10.56	10.06	7.55	6.94	8.09	8.57	12.42	5.25	13.53	15.53	12.46	12.24	17.77	17.19	18.86	12.05	14.97	18.08	12.42	17.35	17.55	16.71	12.6	11.39	13.58	12.43	20.27	8.73
69885	69885	Aunip	1.59	1.49	1.31	1.14	1.56	2.25	2.73	2.57	4.35	3.16	0.54	0.95	1.02	0.91	1.13	1.72	2.66	1.69	2.76	2.24	2.71	2.48	2.18	1.85	2.51	3.45	4.72	4.21	6.83	4.9	0.89	1.59	1.7	1.51	1.89	2.82	4.46	2.45	4.51	3.72
140780	140780	Bmp2k	7.27	5.57	6.05	6.33	5.91	6.35	6.98	8.05	7.67	8.68	5.36	4.46	5.2	5.19	4.75	6.72	6.85	5.7	6.79	7.77	12.42	9.27	10.09	10.25	9.49	9.77	12.09	13.18	12.06	13.48	8.73	7.46	8.65	8.62	7.93	11.03	11.49	8.26	11.09	12.94
14728	14728	Lilrb4a	19.26	12.6	8.86	9.45	8.93	28.95	31.4	31.33	37.38	46.51	9.09	13.64	13.7	8.13	10.69	42.19	40.09	55.19	38.4	34.4	32.89	20.99	14.76	15.3	14.34	44.5	54.37	51.32	58.76	72.22	14.82	22.82	22.75	13.51	17.84	69.24	67.25	80.02	62.7	57.25
22034	22034	Traf6	13.37	15.15	15.86	13.92	15.41	10.96	15.07	15.5	13.91	17.82	14.71	12.9	14.68	16.13	15.93	14.37	14.54	11.71	15.17	16.34	22.83	25.24	26.44	22.53	24.76	16.86	26.09	25.38	21.87	27.68	23.98	21.57	24.39	26.8	26.59	23.57	24.4	16.98	24.76	27.19
66569	66569	Gdpd1	8.39	9.33	9.46	7.82	9.56	8.55	6.92	7.96	7.48	8.81	9.85	8.54	8.3	9.31	8.88	7.74	7.64	7.69	7.75	9.32	14.33	15.55	15.77	12.66	15.36	13.15	11.97	13.04	11.76	13.68	16.05	14.29	13.79	15.46	14.82	12.7	12.82	11.14	12.65	15.52
619301	619301	Tmem253	1.05	1.11	1.25	0.97	0.68	0.38	0.6	0.71	0.61	0.27	0.73	0.96	1.05	1.05	0.76	0.49	0.66	0.19	0.96	0.34	1.79	1.84	2.08	1.57	1.09	0.58	1.05	1.17	0.96	0.42	1.19	1.61	1.74	1.75	1.27	0.8	1.11	0.27	1.58	0.56
378702	378702	Serf2	66.99	63.94	61.61	67.45	68.39	78.67	54.86	57.39	52.01	62.22	62.61	60.91	61.74	58.72	59.6	68.47	64.05	84.02	60.47	56.04	114.39	106.5	102.71	109.16	109.84	120.93	94.98	94	81.76	96.62	102.03	101.86	102.57	97.55	99.46	112.35	107.43	121.83	98.72	93.27
65254	65254	Dpysl5	0.67	0.82	0.83	0.99	0.68	1.04	1.2	1.55	1.68	1.01	0.65	0.91	1.02	0.84	0.77	0.85	0.86	0.86	1.21	1.33	1.15	1.37	1.39	1.6	1.1	1.6	2.08	2.54	2.65	1.57	1.06	1.52	1.7	1.4	1.28	1.4	1.44	1.25	1.97	2.22
621705	621705	Gemin6-ps	0	0.19	0.1	0	0	0	0	0	0	0	0	0	0	0	0	0	0	0	0	0	0	0.32	0.16	0	0	0	0	0	0	0	0	0	0	0	0	0	0	0	0	0
73998	73998	Herc3	7	6	5.76	6.98	6.44	3.73	5.04	4.63	4.42	4.14	5.26	6.71	6.06	5.55	4.81	4.46	4.5	4.42	3.96	3.18	11.96	9.99	9.6	11.3	10.35	5.74	8.72	7.58	6.95	6.43	8.57	11.23	10.07	9.21	8.03	7.32	7.55	6.41	6.47	5.29
192786	192786	Rapgef6	6.91	6.65	6.85	6.5	6.48	5.66	7.52	7.61	7.41	7.16	5.86	5.83	6.29	6.27	6.54	7.45	8.35	5.8	7.63	8.26	11.79	11.08	11.42	10.53	10.4	8.69	13.02	12.46	11.64	11.12	9.55	9.75	10.44	10.42	10.91	12.23	14.01	8.41	12.45	13.76
70599	70599	Itprid2	134.99	171.91	174.79	147.13	175.93	113.09	141.68	135.04	99.47	150.7	165.42	141.75	155.67	175.35	176.97	138	143.32	140.72	136.97	127.14	230.49	286.34	291.38	238.11	282.58	173.84	245.3	221.19	156.36	234.03	269.58	237.07	258.6	291.31	295.35	226.46	240.4	204.04	223.61	211.6
258783	258783	Olfr920	0.6	0.56	0.52	0.24	0.52	0.61	1.04	0.45	0.55	0.99	0.91	0.97	1.29	1.69	1.17	0.96	0.62	1.22	2.26	1.13	1.03	0.92	0.87	0.39	0.84	0.93	1.8	0.74	0.86	1.53	1.48	1.63	2.14	2.8	1.96	1.58	1.04	1.77	3.69	1.88
223773	223773	Zbed4	4.54	4.66	3.98	4.59	4.8	3.84	5.06	5.04	5.03	4.31	4.06	3.43	4.18	4.14	4.36	2.96	4.25	2.73	4.55	3.34	7.76	7.76	6.64	7.43	7.71	5.9	8.76	8.25	7.9	6.7	6.61	5.74	6.95	6.88	7.27	4.86	7.13	3.95	7.44	5.55
26363	26363	Btd	13.83	13.06	12.52	12.49	13.08	15.04	13.36	13.67	14.5	15.15	12.38	12.71	13.21	13.1	12.85	16.11	16.18	16.38	15.84	15.5	23.61	21.75	20.87	20.21	21.02	23.12	23.13	22.39	22.79	23.53	20.17	21.25	21.94	21.77	21.45	26.43	27.14	23.75	25.86	25.79
67661	67661	Ift172	10.21	9.51	8.68	9.09	9.03	8.37	9.94	8.5	7.66	7.46	8.67	8.8	7.66	7.58	8.12	8.33	8.6	6.61	7.22	7.29	17.43	15.84	14.47	14.71	14.5	12.86	17.21	13.92	12.05	11.58	14.12	14.72	12.72	12.59	13.55	13.67	14.42	9.59	11.78	12.13
68818	68818	Zfand2b	22.39	26.34	28	25.93	24.96	27.77	21.76	24.11	25.2	28.23	26.86	23.86	26.96	28.1	27.74	23.76	22.35	30.48	25.65	27.03	38.23	43.88	46.69	41.97	40.1	42.68	37.67	39.49	39.62	43.85	43.76	39.9	44.79	46.69	46.29	38.99	37.49	44.19	41.88	44.98
74192	74192	Arpc5l	67.5	72.23	69.5	70.52	69.3	64.46	51.88	63.08	64.22	61.78	65.97	69.37	67.28	69.41	66.34	58.11	54.71	70.79	58.78	57.15	115.25	120.32	115.86	114.13	111.31	99.09	89.83	103.33	100.95	95.94	107.5	116.02	111.77	115.32	110.72	95.35	91.77	102.65	95.96	95.12
70134	70134	Misp3	0.29	0.48	0.38	0.39	0.29	0.37	0.2	0.39	0.38	0.39	0.39	0.67	0.58	0.2	0.29	0.38	0.29	0.19	0.68	0.28	0.5	0.79	0.64	0.63	0.47	0.57	0.35	0.63	0.6	0.61	0.64	1.12	0.97	0.32	0.48	0.63	0.48	0.27	1.11	0.47
387285	387285	Hcrtr2	0	0	0	0.02	0	0	0	0.04	0	0.02	0.02	0	0	0	0	0	0.02	0	0	0	0	0	0	0.03	0	0	0	0.07	0	0.03	0.03	0	0	0	0	0	0.03	0	0	0
108167565	108167565	Gm17149	0.22	0.21	0.17	0.22	0.16	0.09	0.13	0.09	0.05	0.05	0.18	0.1	0.19	0.23	0.23	0.08	0.07	0.09	0.1	0.05	0.38	0.35	0.28	0.35	0.25	0.14	0.23	0.14	0.08	0.07	0.29	0.16	0.31	0.37	0.38	0.13	0.12	0.14	0.16	0.09
228983	228983	Osbpl2	21.76	23.34	24.21	20.63	23.27	18.08	20.68	24.16	23.07	25.37	22.92	19.62	23.57	22.92	22.33	19.07	18.97	18.95	24.55	20.06	37.16	38.87	40.36	33.39	37.38	27.8	35.81	39.57	36.26	39.4	37.36	32.81	39.15	38.08	37.27	31.29	31.82	27.48	40.07	33.38
384009	384009	Glipr2	7.93	4.79	5.35	10.33	8.42	17.62	13.35	10.83	15.12	15.33	4.38	6.94	8.84	5.74	7.77	21.85	16.53	22.67	15.38	17.18	13.54	7.98	8.92	16.71	13.53	27.09	23.11	17.74	23.77	23.8	7.14	11.61	14.68	9.53	12.97	35.86	27.73	32.87	25.1	28.6
14362	14362	Fzd1	17.22	14.93	15.7	13.99	12.8	22.53	24.53	22.31	26.37	17.2	12	13.57	14.31	13.9	13.67	20.8	20.46	18.21	17.78	21.03	29.4	24.87	26.17	22.64	20.56	34.64	42.47	36.54	41.46	26.71	19.55	22.7	23.78	23.08	22.82	34.13	34.32	26.4	29.02	34.99
666501	666501	Gm8137	0.32	0.24	0.44	0.5	0.32	0.36	0.53	0.13	0	0.45	0.23	0.3	0.13	0.17	0.13	0.51	0.51	0.35	0.25	0.25	0.54	0.41	0.74	0.81	0.52	0.55	0.92	0.21	0	0.7	0.37	0.5	0.22	0.29	0.21	0.83	0.86	0.51	0.41	0.41
12307	12307	Calb1	0	0	0.02	0	0	0.02	0	0	0	0	0	0	0	0	0.02	0	0	0	0	0	0	0	0.04	0	0	0.03	0	0	0	0	0	0	0	0	0.04	0	0	0	0	0
381644	381644	Cep135	1.44	1.35	1.22	1.32	1.25	1.52	1.87	1.64	1.76	1.81	1.12	1.45	1.36	1.49	1.16	1.2	1.48	1.08	2.03	1.11	2.46	2.25	2.04	2.13	2.02	2.34	3.23	2.69	2.77	2.81	1.82	2.42	2.26	2.47	1.93	1.97	2.48	1.56	3.32	1.85
216156	216156	Wdr18	9.81	9.6	10.02	11.41	9.76	11.02	10.15	10.1	13.03	10.68	10.62	10.49	10.74	9.9	9.97	11.34	11.46	10.7	12.74	11.75	16.75	15.99	16.7	18.46	15.68	16.93	17.58	16.55	20.48	16.59	17.31	17.54	17.85	16.44	16.65	18.61	19.23	15.51	20.8	19.56
28080	28080	Atp5o	365.96	350.42	309.12	403.33	376.48	328.67	252.1	275.07	309.33	268.12	375.71	369.16	343.38	329.62	312.47	300.03	264.48	380.66	273.09	270.31	624.87	583.68	515.33	652.77	604.72	505.24	436.49	450.56	486.23	416.39	612.26	617.38	570.43	547.61	521.48	492.34	443.64	551.94	445.83	449.87
109095	109095	Rbm15b	11.28	11.59	13.1	10.26	11.74	11.67	12.39	13.47	12.58	12.29	10.68	10.24	11.23	11.34	11.5	12.54	13.74	11.19	13.32	12.94	19.25	19.31	21.83	16.6	18.86	17.94	21.45	22.07	19.77	19.09	17.4	17.12	18.65	18.85	19.19	20.59	23.05	16.23	21.74	21.53
19016	19016	Pparg	15.87	13.78	13.83	16.06	13.78	15.05	13.54	16.82	17.51	15.2	11.05	8.95	10.56	9.51	9.82	17.97	16.44	18.26	13.07	15.4	27.1	22.96	23.06	25.99	22.13	23.14	23.44	27.55	27.53	23.6	18	14.96	17.54	15.8	16.39	29.49	27.58	26.48	21.34	25.63
106583	106583	Scaf8	12.61	12.63	13.53	13.07	12.6	13.78	15.3	14.23	14.52	13.71	11.84	11.53	12.96	11.89	12.14	15.65	16.56	12.55	13.49	16.81	21.53	21.04	22.56	21.16	20.24	21.18	26.49	23.3	22.82	21.29	19.29	19.29	21.53	19.76	20.26	25.69	27.78	18.19	22.02	27.98
225339	225339	Ammecr1l	13.99	14.64	13.54	13.8	12.81	13.73	16.89	17.53	15.65	14.76	15.57	14.34	16.22	15.68	15.31	13.64	15.78	11.29	16	13.19	23.88	24.38	22.58	22.33	20.58	21.1	29.24	28.72	24.6	22.92	25.38	23.98	26.94	26.06	25.55	22.39	26.46	16.37	26.12	21.96
664837	664837	Gm7361	0	0	0	0	0	0.02	0.07	0.12	0	0.02	0	0	0	0	0.02	0.02	0	0.04	0.04	0.06	0	0	0	0	0	0.03	0.12	0.19	0	0.03	0	0	0.01	0	0.04	0.04	0	0.06	0.07	0.11
208820	208820	Triqk	1.18	0.91	1.2	1.21	1.6	1.3	1.35	1.49	1.47	1.27	1.31	1.35	0.97	1.66	1.25	1.67	1.58	2.12	2.03	1.8	2.02	1.52	2	1.96	2.57	2	2.33	2.45	2.31	1.98	2.14	2.25	1.61	2.76	2.08	2.75	2.64	3.07	3.32	3
14719	14719	Got2	109.3	110.62	95.25	117.92	110.79	97.29	90.21	96.42	118.93	78.1	115.52	134.17	102.78	97.09	93.83	91.97	86.54	81.63	84.63	93.75	186.63	184.24	158.78	190.84	177.96	149.55	156.2	157.93	186.94	121.29	188.25	224.38	170.75	161.3	156.59	150.91	145.17	118.36	138.17	156.03
67717	67717	Lipf	0	0	0	0	0	0	0.06	0	0	0	0	0	0	0	0	0	0.06	0.06	0.06	0	0	0	0	0	0	0	0.1	0	0	0	0	0	0	0	0	0	0.09	0.08	0.09	0
102639229	102639229	Gm35588	0	0	0	0	0	0	0.05	0	0.02	0	0.05	0	0.02	0	0	0	0	0	0.02	0	0	0	0	0	0	0	0.09	0	0.04	0	0.08	0	0.04	0	0	0	0	0	0.04	0
67097	67097	Rps10	1276.85	1421.94	1397.84	1473.58	1605.24	1632.32	1297.85	1466.76	1526.91	1598.96	1463.28	1293.93	1362.24	1376.09	1340.33	1529.47	1435.15	1856.78	1598.61	1372.71	2180.18	2368.42	2330.33	2384.9	2578.41	2509.23	2247.13	2402.52	2400.1	2483.15	2384.58	2163.99	2263.01	2286.15	2236.89	2509.83	2407.34	2692.27	2609.8	2284.6
12314	12314	Calm2	482.36	527.85	519.71	522.7	527.77	453.85	385.74	355.04	379.29	378.62	466.37	441.42	464.06	502.75	483.46	438.14	420.58	588.88	397.66	392.42	823.62	879.21	866.41	845.96	847.72	697.66	667.87	581.54	596.19	588	760	738.23	770.92	835.24	806.84	718.98	705.49	853.85	649.2	653.1
28114	28114	Nsun2	29.21	30.03	32.03	30.45	31.85	34.44	34.45	39.54	50.68	44.22	32.16	33.9	35.03	34.88	34.06	33.5	36.89	37.02	42.54	42.19	49.87	50.03	53.39	49.28	51.16	52.95	59.65	64.77	79.66	68.68	52.41	56.69	58.19	57.95	56.85	54.97	61.88	53.68	69.45	70.22
105180375	105180375	Tmem265	14.25	20.08	19.45	17.13	20.98	18.55	15.86	17.31	16.27	17.26	15.13	17.49	15.78	18.89	17.65	14.42	13.13	16.9	13.03	14.25	24.33	33.45	32.43	27.73	33.7	28.52	27.46	28.35	25.57	26.8	24.66	29.26	26.21	31.38	29.45	23.67	22.03	24.5	21.27	23.72
21928	21928	Tnfaip2	15.7	19.61	15.76	22.28	21.63	12.75	13.15	12.59	12.76	14.13	27.72	24.98	28.08	22.98	23.74	17.92	15.82	17.85	12.82	19.16	26.81	32.66	26.28	36.06	34.74	19.59	22.77	20.63	20.05	21.95	45.18	41.78	46.64	38.18	39.62	29.41	26.54	25.87	20.93	31.9
100048884	100048884	Mup18	0.76	3.57	0	3.05	0.57	1.34	0.97	2.49	0	1.12	0	0.71	0.89	0	0.57	0	0.86	0.17	1.95	0	1.3	5.95	0	4.94	0.92	2.07	1.68	4.07	0	1.74	0	1.18	1.48	0	0.95	0	1.45	0.25	3.19	0
67528	67528	Nudt7	16.97	15.23	12.64	19.95	14.58	14.06	11.68	12.78	12.94	13.88	13.71	12.05	11.54	11.21	9.87	11.46	8.77	12.22	7.95	7.56	28.97	25.36	21.08	32.29	23.41	21.62	20.22	20.94	20.35	21.56	22.34	20.16	19.16	18.63	16.48	18.8	14.7	17.72	12.98	12.59
118568052	118568052	LOC118568052	0	0.13	0	0.06	0.03	0	0.03	0	0	0	0.03	0	0.06	0.06	0.03	0	0.03	0.03	0.09	0	0	0.21	0	0.1	0.05	0	0.06	0	0	0	0.05	0	0.1	0.11	0.05	0	0.05	0.04	0.15	0
208076	208076	Pknox2	8.29	7.46	5.89	10.44	8.89	4.29	4.29	3.87	4.21	1.71	9	9.87	9.64	7.51	7.83	5.28	3.38	3.9	3.57	2.96	14.15	12.42	9.81	16.89	14.28	6.59	7.42	6.34	6.62	2.65	14.66	16.51	16.01	12.48	13.06	8.67	5.67	5.66	5.83	4.93
21858	21858	Timp2	181.81	104.05	129.84	123.48	104.13	156.44	119.73	94.76	104.09	104.21	120.77	117.62	107.93	95.91	113.71	174.95	126.68	142.88	134.64	152.79	310.44	173.3	216.45	199.84	167.25	240.48	207.3	155.21	163.62	161.83	196.81	196.71	179.3	159.34	189.78	287.09	212.49	207.17	219.8	254.29
233221	233221	Mrgpra1	0	0	0.07	0	0	0	0.08	0	0	0	0.07	0.07	0	0	0	0	0	0	0	0	0	0	0.12	0	0	0	0.13	0	0	0	0.12	0.12	0	0	0	0	0	0	0	0
69020	69020	Zfp707	7.13	8.27	7.45	6.67	8.4	7.31	7.63	5.93	6.93	7.3	6.74	7.06	7.62	7.44	6.76	4.95	4.85	4.62	5.04	4.79	12.18	13.77	12.41	10.79	13.49	11.23	13.2	9.72	10.89	11.34	10.98	11.81	12.65	12.37	11.27	8.12	8.13	6.7	8.24	7.98
58210	58210	Sectm1b	2.65	2.17	2.26	2.23	3.07	2.37	3.54	3.7	3.86	3.36	2.31	3.64	4.33	3.99	4.07	2.89	3.18	2.51	3.26	1.77	4.52	3.61	3.77	3.62	4.93	3.64	6.13	6.07	6.07	5.22	3.76	6.09	7.2	6.62	6.79	4.75	5.34	3.64	5.33	2.94
50791	50791	Magi2	0.69	0.56	0.54	0.64	0.47	0.62	0.49	0.49	0.45	0.45	0.74	0.73	0.67	0.6	0.54	0.69	0.55	0.71	0.69	0.66	1.18	0.93	0.9	1.04	0.76	0.95	0.84	0.81	0.71	0.7	1.21	1.22	1.11	1	0.9	1.14	0.93	1.03	1.12	1.1
259108	259108	Olfr550	0	0	0	0	0	0	0	0	0.08	0	0	0	0	0	0	0.04	0	0	0	0	0	0	0	0	0	0	0	0	0.12	0	0	0	0	0	0	0.07	0	0	0	0
227960	227960	Gca	0.99	0.79	0.84	0.89	0.85	1.06	0.89	0.81	1.02	0.74	0.93	1.23	0.87	0.76	0.53	0.74	0.89	1.26	0.94	1.04	1.68	1.32	1.41	1.43	1.37	1.63	1.55	1.32	1.6	1.15	1.51	2.06	1.44	1.26	0.89	1.22	1.5	1.83	1.54	1.74
244418	244418	Prag1	2.1	2.15	2.35	2.03	1.76	2.64	3.57	2.42	2.72	1.64	1.64	1.36	1.15	1.44	1.47	2.16	2.54	1.21	2.14	1.77	3.59	3.57	3.92	3.28	2.83	4.05	6.17	3.96	4.27	2.54	2.68	2.27	1.91	2.39	2.46	3.54	4.26	1.76	3.49	2.94
80861	80861	Dhx58	3.07	2.92	1.88	2.76	3.64	6.58	7.77	4.55	4.82	6.92	5.24	7.66	6.24	4.04	4.98	9.16	8.2	11.49	7.5	6.88	5.24	4.86	3.13	4.47	5.85	10.11	13.46	7.46	7.58	10.75	8.54	12.82	10.37	6.71	8.32	15.04	13.76	16.66	12.24	11.45
270091	270091	Lrrc36	0.3	0.21	0.26	0.14	0.13	0.09	0.11	0.11	0.3	0.13	0.11	0.22	0.1	0.17	0.19	0.13	0.03	0.09	0.24	0.12	0.51	0.36	0.43	0.22	0.21	0.14	0.2	0.19	0.47	0.2	0.18	0.37	0.16	0.28	0.32	0.21	0.05	0.14	0.4	0.2
232853	232853	Zfp954	9.85	10.35	10.19	9.99	10.5	8.77	7.99	8.73	9.55	9.94	11.15	9.86	11.04	12.53	12.08	6.98	8.47	8.8	12.96	7.19	16.82	17.23	16.98	16.16	16.87	13.48	13.84	14.3	15.01	15.44	18.16	16.48	18.34	20.82	20.16	11.45	14.22	12.76	21.15	11.97
17527	17527	Mpv17	17.62	17.86	16.07	15.9	15.94	17.32	13.85	12.67	15.52	15.68	14.23	13.6	14.68	13.74	14.74	16.44	14.46	13.54	15.55	14.28	30.08	29.74	26.8	25.74	25.61	26.62	23.98	20.75	24.39	24.35	23.19	22.74	24.39	22.83	24.6	26.99	24.26	19.63	25.38	23.76
19134	19134	Prpf4b	23.34	20.52	20.32	20.5	20.18	17.46	24.22	21.67	19.51	21.34	20.23	17.56	20.18	19.72	20.53	17.38	20.74	14.28	21.95	18.36	39.85	34.18	33.88	33.18	32.41	26.84	41.93	35.49	30.67	33.13	32.97	29.36	33.53	32.76	34.27	28.52	34.79	20.71	35.84	30.55
11655	11655	Alas1	35.62	30.74	27.26	36.41	37.01	37.75	30.45	26.33	32.98	27.34	41.94	46.11	41.81	34.35	33.65	30.95	28.24	33.52	31.28	34.84	60.82	51.2	45.44	58.92	59.45	58.02	52.72	43.13	51.84	42.46	68.35	77.12	69.46	57.07	56.16	50.79	47.37	48.6	51.07	57.99
243274	243274	Tmem132d	0.07	0.01	0.03	0.04	0.13	0.04	0.1	0.09	0.14	0.12	0.09	0.06	0.04	0.01	0.07	0.11	0.1	0.03	0.19	0.06	0.13	0.02	0.05	0.07	0.21	0.06	0.18	0.14	0.22	0.18	0.14	0.1	0.07	0.02	0.12	0.19	0.17	0.04	0.31	0.09
56453	56453	Mbtps1	34.85	33.34	35.25	31.25	32.13	34	39.07	36.62	36.04	33.44	32.68	33.51	35.76	34.42	36.09	36.85	41.06	33.3	38.46	37.72	59.5	55.53	58.77	50.58	51.61	52.26	67.64	59.99	56.65	51.94	53.25	56.05	59.41	57.18	60.24	60.47	68.88	48.28	62.79	62.78
112407	112407	Egln3	27.73	31.75	24.29	30.84	28.52	51.23	51.58	40.92	41.52	43.76	36.02	33.39	26.27	29.02	23.77	36.82	33.61	42.34	26.73	52.63	47.35	52.89	40.5	49.91	45.81	78.75	89.31	67.03	65.26	67.96	58.7	55.85	43.64	48.21	39.68	60.42	56.38	61.39	43.64	87.6
105244402	105244402	Gm14444	0.38	0.78	0.16	0.37	0.3	0.19	0.52	0.37	0.16	0.16	0	0.32	0.48	0.2	0.19	0.26	0.33	0.3	0.06	0.34	0.65	1.3	0.27	0.59	0.48	0.29	0.9	0.61	0.25	0.25	0	0.53	0.79	0.33	0.32	0.43	0.55	0.43	0.09	0.56
19712	19712	Rest	7.12	6.94	5.67	5.69	6.58	6.4	8.04	7.06	6.81	6.72	6.42	6.03	7.3	6.72	6.82	5.66	7.06	5.28	7.36	6.63	12.15	11.55	9.45	9.2	10.57	9.84	13.92	11.56	10.7	10.44	10.46	10.08	12.13	11.17	11.38	9.29	11.85	7.66	12.02	11.03
69893	69893	Coa7	3.5	2.91	2.96	3.04	3.34	2.6	2.58	2.72	3.24	2.54	3.29	3.49	3.57	2.94	2.95	2.81	2.65	3.5	2.7	2.13	5.97	4.84	4.94	4.93	5.37	3.99	4.47	4.46	5.1	3.94	5.37	5.83	5.94	4.88	4.92	4.61	4.45	5.07	4.41	3.55
18845	18845	Plxna2	5.84	5.43	5.14	4.97	4.89	3.5	5.64	5.83	5.37	4.96	4.13	4.7	4.74	4.97	4.68	6.12	5.53	3.6	6.37	6.67	9.97	9.04	8.57	8.04	7.86	5.38	9.77	9.55	8.44	7.7	6.72	7.86	7.88	8.25	7.81	10.04	9.28	5.22	10.39	11.1
22289	22289	Kdm6a	15.27	14.55	15.8	13.17	15.01	12.49	15.91	16.12	12.66	14.75	14.7	12.99	14.62	15.63	15.38	13.8	14.29	11.42	15.12	13.93	26.08	24.23	26.33	21.32	24.11	19.2	27.55	26.41	19.91	22.91	23.96	21.72	24.29	25.96	25.66	22.65	23.97	16.56	24.69	23.19
69683	69683	Emc10	34.1	36.69	38.61	36.49	35.75	50.53	43.76	41.43	50.15	38.06	38.42	39.93	41.73	40.08	38.63	48.06	45.88	52.13	43.6	47.44	58.23	61.11	64.36	59.06	57.42	77.67	75.77	67.86	78.83	59.11	62.61	66.79	69.33	66.59	64.47	78.87	76.95	75.58	71.17	78.96
230098	230098	Arhgef39	1.43	1.18	1.47	1.54	1.48	2.97	2.11	2.16	2.19	1.92	1.23	1.1	1.58	1.26	1.2	1.74	2	2.13	1.26	1.75	2.44	1.97	2.45	2.49	2.37	4.56	3.65	3.53	3.44	2.98	2	1.83	2.62	2.1	2	2.85	3.36	3.09	2.06	2.92
22779	22779	Ikzf2	9.33	10.64	8.29	8.82	11.34	5.46	7.88	7.54	4.65	7.19	5.96	5.28	5.57	6.26	6.49	6.92	8.84	5.52	5.49	6.29	15.93	17.72	13.82	14.28	18.22	8.4	13.64	12.34	7.31	11.16	9.72	8.83	9.26	10.39	10.82	11.36	14.82	8	8.97	10.47
83398	83398	Ndst3	0.37	0.29	0.14	0.4	0.25	0.37	0.36	0.25	0.38	0.48	0.14	0.26	0.17	0.12	0.14	0.44	0.32	0.46	0.5	0.37	0.63	0.48	0.24	0.65	0.39	0.58	0.62	0.4	0.6	0.75	0.23	0.43	0.29	0.21	0.24	0.72	0.54	0.67	0.82	0.61
99470	99470	Magi3	2.39	1.51	1.66	1.91	1.82	1.65	1.99	1.78	2.16	1.9	1.65	1.32	1.32	1.34	1.12	1.9	1.46	1.65	2.33	1.73	4.08	2.51	2.77	3.08	2.92	2.54	3.45	2.92	3.4	2.95	2.69	2.22	2.19	2.22	1.87	3.11	2.45	2.39	3.8	2.88
56441	56441	Naa80	12.18	13.2	16.28	13.72	14.18	18.57	20.36	20.54	17.09	17.39	14.2	14.35	17.28	14.67	13.94	18.02	18.02	20.96	17.74	16.44	20.79	21.99	27.13	22.2	22.78	28.54	35.25	33.64	26.86	27	23.14	24	28.71	24.37	23.26	29.58	30.23	30.39	28.96	27.36
63958	63958	Ube4b	19.48	20.66	20.64	19.3	21.26	16.61	21.49	21.2	19.47	20.56	22.79	19.94	22.18	23.08	23.52	19.81	21.82	15.84	21.58	20.91	33.26	34.41	34.41	31.24	34.15	25.53	37.2	34.72	30.6	31.92	37.15	33.35	36.85	38.35	39.26	32.51	36.61	22.97	35.23	34.8
628870	628870	Otogl	0.03	0.04	0.04	0.02	0.03	0.09	0.05	0.09	0.03	0.08	0.06	0.05	0.1	0.03	0.05	0.09	0.1	0.12	0.11	0.09	0.06	0.07	0.07	0.04	0.05	0.14	0.08	0.15	0.05	0.13	0.09	0.08	0.16	0.06	0.08	0.15	0.16	0.18	0.17	0.15
22290	22290	Uty	0.04	0.04	0.03	0.03	0.01	0.09	0.04	0.04	0.03	0.01	0.03	0.04	0.07	0.01	0.01	0.09	0.04	0	0.08	0.03	0.07	0.07	0.04	0.04	0.02	0.14	0.07	0.06	0.04	0.02	0.04	0.07	0.11	0.02	0.02	0.15	0.07	0	0.13	0.04
72047	72047	Ddx42	28.91	27.36	27.16	27.53	29.11	29.74	32.89	30.25	31.59	32.3	29.47	28.64	30.47	29.12	27.52	30.52	31.04	31.98	32.16	29.75	49.36	45.58	45.27	44.56	46.76	45.72	56.95	49.54	49.66	50.16	48.02	47.9	50.62	48.37	45.93	50.08	52.07	46.37	52.51	49.52
72961	72961	Slc17a7	0.04	0.04	0	0.02	0	0.02	0.09	0.07	0.04	0.09	0.07	0.04	0.04	0.04	0.09	0.04	0.17	0.02	0.04	0.13	0.08	0.07	0	0.04	0	0.03	0.16	0.11	0.07	0.14	0.11	0.07	0.07	0.07	0.14	0.07	0.29	0.03	0.07	0.21
76577	76577	Faf2	16.76	17.96	19.22	17.68	18.28	18.39	20.63	20.51	19.81	20.7	17.85	16.98	18.18	18.63	19.27	18.91	21.35	19.06	18.39	20.94	28.61	29.92	32.04	28.61	29.37	28.27	35.72	33.6	31.13	32.14	29.09	28.4	30.2	30.95	32.17	31.03	35.81	27.63	30.03	34.85
16651	16651	Sspn	17.78	16.51	12.24	17.29	14.96	10.4	8.79	7.4	8.15	6.34	13.24	12.6	12.14	12.01	11.94	11.37	8.77	7.43	8.16	8.33	30.35	27.5	20.41	27.99	24.04	15.99	15.21	12.13	12.81	9.85	21.58	21.07	20.16	19.95	19.92	18.65	14.71	10.77	13.32	13.86
26356	26356	Ing1	21.41	17.93	19.5	17.57	17.42	23.47	19.59	20.13	24.37	19.19	14.97	16.15	16.32	18	16.76	18.77	19.76	20.15	16.34	19.03	36.56	29.87	32.51	28.44	27.98	36.08	33.93	32.97	38.3	29.81	24.4	27.02	27.11	29.9	27.96	30.79	33.15	29.21	26.68	31.67
115487466	115487466	Gm48175	0	0.63	0	0	0.66	0	0.73	0.67	0	0	1.42	0.63	0.71	0.68	1.39	0.66	0	0	0.72	0.64	0	1.05	0	0	1.06	0	1.26	1.1	0	0	2.31	1.05	1.18	1.14	2.32	1.08	0	0	1.18	1.07
27059	27059	Sh3d19	44.34	52.21	56.08	47.31	52.35	33.21	45.42	45.2	32.72	45.18	40.68	41.11	42.14	46.36	48.51	36.7	45.13	27	35.81	35.41	75.71	86.97	93.49	76.57	84.08	51.05	78.64	74.03	51.43	70.16	66.29	68.75	70	77.02	80.96	60.23	75.7	39.16	58.45	58.93
243043	243043	Kctd8	0	0	0	0	0.02	0	0	0	0.02	0.02	0	0	0.02	0.02	0	0	0.04	0.02	0.02	0.04	0	0	0	0	0.04	0	0	0	0.03	0.04	0	0	0.04	0.04	0	0	0.07	0.03	0.04	0.07
319555	319555	Nwd1	0.17	0.21	0.1	0.1	0.11	0.05	0.07	0.1	0.09	0.04	0.11	0.19	0.08	0.12	0.06	0.08	0.06	0.04	0.06	0.05	0.29	0.35	0.17	0.16	0.18	0.08	0.13	0.16	0.15	0.06	0.18	0.32	0.14	0.19	0.1	0.12	0.1	0.06	0.1	0.08
68755	68755	Cgrrf1	22.46	21.03	20.17	21.44	22.34	22.6	18.74	17.76	19.26	23.97	19.78	17.32	16.66	16.65	18.45	19.37	16.61	21.05	17.87	17.06	38.36	35.03	33.63	34.7	35.88	34.74	32.44	29.1	30.27	37.23	32.24	28.96	27.68	27.66	30.79	31.78	27.87	30.53	29.17	28.39
233836	233836	Slc5a11	0.28	0.23	0.51	0.07	0.17	0.16	0.28	0.31	0.42	0.29	0.23	0.31	0.36	0.19	0.15	0.35	0.27	0.42	0.25	0.42	0.48	0.39	0.85	0.12	0.27	0.25	0.49	0.51	0.67	0.44	0.38	0.52	0.59	0.32	0.26	0.57	0.45	0.61	0.41	0.69
14107	14107	Fat1	9.98	10.47	10.02	8.64	9.3	7.9	11.2	11.43	11.27	9.26	7.9	7.83	7.63	8.22	8.62	11.48	12.72	6.38	10.07	12.01	17.04	17.44	16.71	13.98	14.94	12.14	19.39	18.72	17.71	14.38	12.87	13.1	12.67	13.66	14.39	18.85	21.34	9.25	16.44	19.99
74434	74434	Sohlh2	0.03	0	0	0	0	0.14	0.06	0.08	0.11	0.11	0.03	0.03	0	0	0	0.17	0.22	0.17	0.28	0.19	0.05	0	0	0	0	0.21	0.1	0.14	0.17	0.18	0.05	0.05	0	0	0	0.27	0.37	0.24	0.46	0.32
24102	24102	Trex2	35.37	57.32	70.25	53.51	58.24	42.91	51.24	68.76	71.19	95.77	58.27	51.36	48.48	54.25	54.52	40.77	42.72	47.93	53.71	64.52	60.4	95.48	117.11	86.6	93.55	65.96	88.72	112.63	111.89	148.73	94.96	85.9	80.54	90.14	90.99	66.91	71.66	69.5	87.68	107.39
74204	74204	Xpo6	17.54	18.42	20.39	17.35	18.52	22.64	25.4	22.17	22.81	22.36	19.56	20.35	20.08	20.1	18.98	26.96	25.37	22.31	23.26	24.72	29.95	30.67	34	28.08	29.75	34.8	43.99	36.32	35.86	34.73	31.87	34.04	33.35	33.4	31.67	44.24	42.56	32.34	37.98	41.15
71711	71711	Mus81	6.06	7.49	5.96	6.85	6.58	6.42	6.53	5.86	6.09	5.43	5.57	5.75	5.72	6.13	6.22	5.75	6.39	6.71	4.26	5.27	10.34	12.47	9.93	11.08	10.56	9.87	11.3	9.6	9.57	8.43	9.08	9.61	9.51	10.19	10.38	9.44	10.72	9.73	6.95	8.77
13590	13590	Lefty1	3.17	2.92	2.48	3.77	3.34	3.85	3.44	2.71	3.18	2.8	2.38	2.31	1.89	1.91	2.13	2.69	2.6	3.89	2.72	2.84	5.42	4.87	4.14	6.11	5.36	5.91	5.96	4.44	5	4.35	3.88	3.87	3.14	3.17	3.56	4.41	4.36	5.64	4.44	4.73
105245911	105245911	Gm41291	0.88	1.15	1.15	0.37	0.86	0.55	1.08	0.59	0.68	0.87	1.05	0.78	1.08	1.21	0.73	0.47	0.44	0.51	0.97	0.76	1.5	1.91	1.91	0.6	1.38	0.85	1.87	0.97	1.08	1.35	1.7	1.31	1.8	2	1.22	0.76	0.73	0.74	1.58	1.26
228368	228368	Slc35c1	6.6	6.88	7.05	6.74	6.45	7.51	8.4	9.65	10.72	7.98	6.66	8.15	7.06	6.79	6.81	7.8	9.68	6.55	9.11	9.23	11.27	11.46	11.74	10.9	10.35	11.54	14.55	15.81	16.86	12.39	10.86	13.64	11.72	11.28	11.36	12.8	16.23	9.5	14.87	15.36
19659	19659	Rbp1	3.97	2.37	3.03	2.45	2.33	6.56	4.52	7.76	7.53	5.72	3.5	2.75	3.02	3.45	2.41	4.68	4.67	5.64	5.71	6.31	6.79	3.95	5.05	3.97	3.75	10.09	7.82	12.71	11.83	8.89	5.7	4.59	5.01	5.73	4.02	7.68	7.84	8.17	9.32	10.5
14772	14772	Grk4	2.82	2.96	3.35	2.97	3.23	2.45	3.25	2.8	2.08	2.76	2.96	2.81	2.73	2.88	2.75	2.17	2.63	2.09	2.74	1.94	4.82	4.93	5.59	4.8	5.2	3.77	5.63	4.58	3.28	4.28	4.82	4.7	4.53	4.79	4.58	3.57	4.41	3.02	4.47	3.23
230119	230119	Zbtb5	6.61	8.07	7.09	6.91	7.45	6.58	8.89	8.13	8.06	7.66	6.68	6.9	6.9	7.27	7.38	6.7	8.27	4.75	7.29	6.02	11.29	13.45	11.81	11.19	11.97	10.11	15.4	13.31	12.68	11.89	10.88	11.54	11.46	12.07	12.32	11	13.87	6.89	11.9	10.01
270201	270201	Klhl18	13.17	14.71	16.3	13.76	14.45	11.33	14.7	14.8	13.91	14.77	14.74	12.9	13.64	14.96	14.9	11.96	13.92	9.54	13.25	12.74	22.49	24.5	27.17	22.27	23.21	17.42	25.45	24.24	21.87	22.94	24.02	21.57	22.66	24.86	24.87	19.62	23.35	13.83	21.63	21.21
17537	17537	Meis3	5.2	3.57	4.16	4.31	3.29	5.5	4.89	3.95	4.78	3.54	3.59	3.37	3.76	2.95	3.56	4.65	4.04	5.22	3.26	4.68	8.88	5.95	6.94	6.98	5.28	8.46	8.47	6.48	7.51	5.5	5.86	5.63	6.24	4.91	5.94	7.62	6.77	7.56	5.32	7.8
243937	243937	Zfp536	0.15	0.09	0.1	0.13	0.17	0.1	0.24	0.13	0.21	0.1	0.15	0.14	0.08	0.19	0.07	0.3	0.14	0.09	0.17	0.26	0.25	0.14	0.17	0.2	0.27	0.16	0.41	0.21	0.32	0.15	0.25	0.24	0.14	0.31	0.12	0.5	0.23	0.14	0.27	0.43
12394	12394	Runx1	3.63	2.17	2.03	2.29	1.75	7.62	8.5	6.94	7.18	7.08	1.82	2.68	2	2.09	1.88	8.89	8.95	7	6.09	8.14	6.2	3.61	3.38	3.71	2.81	11.71	14.71	11.38	11.29	10.99	2.96	4.48	3.33	3.48	3.13	14.58	15	10.15	9.94	13.55
13169	13169	Dbnl	58.98	75.86	78.58	68.44	75.76	71.7	70.1	75.15	77.99	83.03	69.11	63.87	70.16	71.34	74.56	66.64	71.03	86.21	69.19	76.99	100.71	126.36	131	110.76	121.68	110.22	121.37	123.09	122.6	128.94	112.63	106.81	116.56	118.52	124.43	109.35	119.15	125	112.96	128.13
16183	16183	Il2	0	0	0	0	0	0	0	0	0	0	0	0.09	0	0.09	0.09	0	0.09	0.18	0	0.09	0	0	0	0	0	0	0	0	0	0	0	0.15	0	0.15	0.15	0	0.15	0.25	0	0.15
20497	20497	Slc12a3	0.04	0	0.02	0.02	0.02	0	0.04	0.04	0.02	0	0	0	0.04	0.02	0	0	0.11	0	0.04	0	0.07	0	0.03	0.03	0.03	0	0.07	0.06	0.03	0	0	0	0.06	0.03	0	0	0.18	0	0.06	0
68089	68089	Arpc4	41.58	42.6	48.81	47.53	48.36	67.08	50.11	56.31	66.06	63.46	44.91	43.87	48.41	46.29	44.05	62.54	56.43	86.14	62.46	62.87	71	70.95	81.38	76.92	77.67	103.12	86.76	92.23	103.84	98.55	73.18	73.37	80.42	76.9	73.51	102.63	94.65	124.91	101.97	104.63
234219	234219	Helt	0.1	0	0	0	0.11	0.05	0	0	0.05	0	0.05	0	0	0	0	0	0	0	0	0	0.16	0	0	0	0.17	0.08	0	0	0.07	0	0.09	0	0	0	0	0	0	0	0	0
192232	192232	Hps4	4.22	5.23	5.65	4.28	4.62	5.25	5.93	5.57	4.91	4.46	4.75	4.67	4.35	4.43	5.06	5.51	6.3	5.36	4.89	5.16	7.2	8.71	9.43	6.92	7.42	8.07	10.26	9.12	7.72	6.92	7.74	7.81	7.23	7.37	8.44	9.05	10.57	7.77	7.98	8.59
20616	20616	Snap91	2.22	1.41	1.76	1.85	1.94	1.12	2.11	2.74	1.35	1.95	1.66	2.06	2.33	2.2	2.32	2.11	2.66	2.64	3.16	2.14	3.79	2.34	2.93	3	3.11	1.73	3.65	4.49	2.13	3.03	2.7	3.45	3.87	3.66	3.88	3.47	4.46	3.83	5.16	3.57
16956	16956	Lpl	184.51	140.04	120.83	127.11	117.96	171.99	122.78	138.27	115.73	159.51	149.82	135.62	117.48	104.85	118.45	181.82	114.3	181.26	176.43	114.82	315.04	233.26	201.44	205.72	189.48	264.39	212.58	226.49	181.92	247.71	244.14	226.81	195.16	174.19	197.68	298.36	191.72	262.82	288.04	191.09
100040807	100040807	Gm2977	0	0.05	0.04	0	0.06	0	0.02	0	0	0	0	0	0	0	0	0	0.05	0	0	0	0	0.09	0.07	0	0.1	0	0.04	0	0	0	0	0	0	0	0	0	0.08	0	0	0
68523	68523	Ciao2b	42.02	38.4	34.86	44.82	43.11	42.3	40.14	38.03	42.62	34.49	37.67	36.84	36.94	34.12	36.15	41.92	36.14	46.73	35.06	35.17	71.75	63.96	58.11	72.54	69.25	65.03	69.51	62.29	66.99	53.56	61.39	61.61	61.37	56.69	60.33	68.78	60.62	67.76	57.23	58.54
224805	224805	Aars2	4.71	5.27	5.29	5.86	5.21	5.53	5.06	5.04	5.83	4.9	4.7	5.36	5.21	4.7	5.05	5.44	4.98	4.45	4.71	5.01	8.04	8.78	8.81	9.48	8.36	8.49	8.76	8.26	9.17	7.62	7.65	8.97	8.65	7.81	8.43	8.93	8.36	6.45	7.69	8.33
13599	13599	Ecel1	0	0	0.02	0.02	0	0.04	0.09	0.04	0.02	0.05	0.02	0	0	0.05	0	0.07	0.09	0.04	0.09	0.09	0	0	0.04	0.04	0	0.07	0.16	0.07	0.03	0.07	0.04	0	0	0.08	0	0.12	0.15	0.06	0.15	0.15
72775	72775	Fance	9.11	9.05	9.34	9.62	9.84	10.16	11.51	10.9	11.19	10.51	9.11	9.38	9.84	8.61	9.16	9.03	9.99	11.06	9.65	10.17	15.55	15.08	15.57	15.57	15.81	15.61	19.92	17.85	17.59	16.32	14.85	15.68	16.34	14.3	15.29	14.82	16.76	16.03	15.75	16.92
68917	68917	Hint2	40.9	31.49	35.07	37.6	44.22	43.54	26.59	31.85	34.59	30.24	30.3	35.4	31.29	35.22	36.45	33.44	25.31	48.51	30.11	29.18	69.83	52.45	58.46	60.85	71.02	66.94	46.04	52.17	54.38	46.96	49.37	59.2	51.99	58.51	60.83	54.88	42.45	70.34	49.15	48.56
15530	15530	Hspg2	17.98	12.71	12.44	15.94	12.52	21.25	24.02	18.25	21.24	17.33	15.1	18.58	15.81	13.17	15.58	29.13	26.85	16.69	24.4	28.33	30.7	21.16	20.74	25.79	20.12	32.67	41.6	29.89	33.38	26.92	24.6	31.08	26.26	21.88	26.01	47.8	45.04	24.2	39.83	47.15
102637507	102637507	Gm34298	0	0	0	0	0	0.02	0	0.02	0	0	0	0	0	0	0	0	0	0.02	0	0	0	0	0	0	0	0.03	0	0.04	0	0	0	0	0	0	0	0	0	0.03	0	0
103534	103534	Mgat4b	20.93	18.28	21.06	22.69	21.03	29.65	25.06	23.74	24.81	21.61	20.48	22.13	21.46	20.61	21.25	23.89	21.92	27.07	23.37	22.12	35.74	30.45	35.11	36.72	33.78	45.58	43.39	38.88	38.99	33.56	33.38	37.01	35.66	34.24	35.47	39.21	36.77	39.25	38.15	36.81
11489	11489	Adam12	1.95	1.05	0.9	1.38	1.09	4.83	5.16	5.46	5.21	4.89	1.39	2	2.51	1.16	1.61	7.38	5.77	5.36	8.4	6.09	3.32	1.75	1.5	2.23	1.76	7.43	8.94	8.95	8.19	7.59	2.26	3.35	4.16	1.92	2.69	12.1	9.67	7.77	13.72	10.14
235300	235300	Tlcd5	0.94	0.71	0.65	0.88	0.55	0.92	0.95	0.87	0.6	1.07	0.76	1.1	1.06	0.85	0.46	1.67	1.53	1.69	1.22	1.49	1.61	1.18	1.08	1.43	0.88	1.42	1.65	1.43	0.94	1.67	1.23	1.83	1.75	1.42	0.77	2.74	2.56	2.46	2	2.48
69727	69727	Usp46	14.97	16.39	16.86	16.46	17	12.11	14.65	15.87	12.47	14.7	13.86	11.06	13.9	14.71	14.16	12.05	13.26	11.1	11.84	11.33	25.56	27.29	28.1	26.65	27.31	18.62	25.36	25.99	19.61	22.83	22.58	18.49	23.1	24.43	23.63	19.78	22.25	16.09	19.33	18.86
72831	72831	Dhx30	12.21	14.02	13.47	12.49	12.83	15.04	16.02	14.44	15.43	13.84	13.3	13.44	13.57	13.8	14.11	15.13	15.02	13.43	14.26	15.04	20.85	23.36	22.46	20.21	20.6	23.12	27.74	23.65	24.25	21.5	21.67	22.47	22.55	22.92	23.55	24.83	25.2	19.47	23.29	25.03
67666	67666	Hapln3	0.28	0.14	0.64	0.36	0.44	0.29	0.33	0.32	0.16	0.49	0.27	0.43	0.42	0.61	0.33	0.39	0.52	0.62	0.35	0.35	0.48	0.24	1.07	0.58	0.71	0.45	0.57	0.53	0.25	0.76	0.44	0.72	0.7	1.02	0.55	0.64	0.86	0.9	0.57	0.59
433809	433809	Rnf207	0.44	0.32	0.3	0.28	0.36	0.45	0.5	0.69	0.61	0.19	0.19	0.42	0.31	0.31	0.31	0.31	0.24	0.41	0.39	0.53	0.76	0.53	0.51	0.45	0.57	0.69	0.86	1.13	0.95	0.29	0.32	0.71	0.51	0.51	0.51	0.5	0.39	0.6	0.63	0.89
170799	170799	Rtkn2	0.28	0.23	0.12	0.21	0.19	0.47	0.34	0.17	0.23	0.54	0.15	0.16	0.15	0.18	0.21	0.66	0.7	0.44	0.61	0.34	0.48	0.38	0.2	0.33	0.3	0.73	0.59	0.28	0.37	0.85	0.24	0.27	0.24	0.3	0.35	1.08	1.18	0.63	1	0.57
240843	240843	Brinp2	0.02	0	0.02	0.02	0.03	0.06	0.08	0.05	0.01	0.03	0	0.03	0.02	0.02	0.03	0.01	0.04	0.04	0.03	0.06	0.03	0	0.03	0.02	0.05	0.09	0.13	0.07	0.02	0.05	0	0.05	0.03	0.03	0.05	0.02	0.08	0.06	0.05	0.1
68134	68134	Upf3b	14.42	12.75	13.61	13.77	13.6	15.81	15.02	14.54	14.04	11.57	11.57	11.93	14.53	14.09	13.55	12.07	13.51	13.38	12.56	11.77	24.62	21.23	22.69	22.28	21.85	24.3	26	23.82	22.07	17.97	18.85	19.95	24.13	23.4	22.61	19.81	22.66	19.4	20.51	19.59
227929	227929	Cytip	4.85	3.42	4.18	4.97	3.84	8.66	5.38	6.64	6.44	8.06	4.96	7.06	7.11	5.8	5.1	15.11	10.91	19.62	16.01	15.1	8.28	5.7	6.97	8.04	6.17	13.31	9.32	10.87	10.13	12.51	8.09	11.81	11.8	9.63	8.51	24.8	18.3	28.44	26.14	25.13
100340	100340	Smpdl3b	2.03	0.85	2.33	2.52	1.82	3	3.21	3.85	4.54	2.81	1.51	2.21	2.81	1.55	2.08	2.57	3.88	4.02	3.41	3.32	3.47	1.42	3.89	4.08	2.92	4.61	5.56	6.31	7.14	4.37	2.46	3.7	4.67	2.57	3.48	4.22	6.51	5.83	5.57	5.53
381802	381802	Tsen2	6.43	5.95	5.94	6.37	5.33	7.59	6.38	5.58	6.84	6.09	5.81	5.19	5.86	4.48	5.02	8.18	7.58	6.81	5.32	6.52	10.97	9.92	9.9	10.31	8.57	11.67	11.04	9.14	10.75	9.47	9.46	8.68	9.74	7.45	8.39	13.42	12.72	9.87	8.68	10.85
380845	380845	Gm904	0.17	0	0.17	0.17	0.17	0	0	0	0.53	0	0	0	0.56	0	0	0	0	0	0	0	0.29	0	0.28	0.28	0.27	0	0	0	0.84	0	0	0	0.94	0	0	0	0	0	0	0
66422	66422	Dctpp1	28.9	35.22	25.4	29.86	27.66	36.56	29.53	27.79	44.52	32.72	25.8	22.39	25.02	23.96	21.25	33.06	28.63	44.71	29.64	32.31	49.34	58.67	42.34	48.33	44.42	56.2	51.14	45.52	69.98	50.82	42.05	37.45	41.56	39.81	35.46	54.25	48.03	64.83	48.39	53.77
140497	140497	Cd300c2	7.7	3.92	3.78	4.18	2.9	17.93	14.38	15.31	13.2	25.25	3.36	5.93	4.4	3.09	3.8	24.12	18.9	27.64	16.72	15.11	13.14	6.53	6.31	6.76	4.65	27.56	24.89	25.07	20.76	39.21	5.48	9.92	7.31	5.13	6.35	39.58	31.71	40.08	27.3	25.15
399591	399591	Tmsb15l	2.14	2.14	2.86	1.85	3.04	1.55	1.97	1.8	1.33	1.14	1.95	2.44	1.3	2.75	1.89	2.29	1.03	1.78	1.64	2.27	3.66	3.57	4.77	2.99	4.89	2.38	3.41	2.95	2.09	1.78	3.17	4.09	2.16	4.56	3.16	3.75	1.72	2.58	2.67	3.78
16549	16549	Khsrp	24.46	24.38	26.39	23.83	23.4	30.07	31.78	30.2	34.01	26.97	24.27	24.97	26.03	25.01	25.17	26.57	28.62	23.52	28.88	28.16	41.76	40.61	44	38.57	37.59	46.23	55.02	49.47	53.46	41.89	39.55	41.75	43.24	41.56	42.01	43.6	48.01	34.1	47.15	46.87
20184	20184	Uimc1	16.49	17.26	16.42	18.33	17.22	23.78	23.08	19.77	22.84	21.5	18.97	16.43	20.28	19.07	17.27	20.35	20.26	21.41	19.41	19.94	28.15	28.75	27.38	29.66	27.66	36.55	39.96	32.39	35.9	33.4	30.91	27.48	33.69	31.67	28.81	33.39	33.99	31.04	31.69	33.18
18518	18518	Igbp1	49.09	51.15	51.13	50.46	56.08	57.77	50.73	54.69	50.28	58.63	50.33	47.06	49.16	51.66	50.46	48.51	50.55	54.89	56.81	41.43	83.82	85.2	85.24	81.67	90.08	88.8	87.84	89.58	79.04	91.05	82.02	78.7	81.67	85.83	84.22	79.6	84.79	79.59	92.75	68.95
11628	11628	Aicda	0.06	0.03	0.05	0	0	0	0	0.05	0.05	0.11	0.03	0	0	0	0	0.08	0	0.05	0.08	0.03	0.1	0.05	0.09	0	0	0	0	0.09	0.08	0.17	0.04	0	0	0	0	0.13	0	0.08	0.13	0.05
381306	381306	BC055324	1.7	1.46	1.14	1.03	1.52	1.79	2.05	2.3	2.83	2.04	0.87	1.07	0.69	1.14	1.13	1.78	2.08	1.89	1.7	2.05	2.9	2.43	1.9	1.66	2.44	2.75	3.55	3.76	4.45	3.16	1.42	1.78	1.15	1.89	1.89	2.92	3.48	2.74	2.78	3.41
245381	245381	Sowahd	0	0.05	0	0	0	0.04	0	0	0	0	0	0	0	0	0	0	0	0	0	0	0	0.08	0	0	0	0.07	0	0	0	0	0	0	0	0	0	0	0	0	0	0
53418	53418	B4galt2	3.42	2.59	2.27	3.24	2.89	4.58	3.3	3.86	3.65	3.49	1.81	2.71	2.97	2.35	2.88	5.47	4.63	4.47	3.87	5.16	5.85	4.32	3.79	5.24	4.63	7.04	5.71	6.33	5.74	5.41	2.95	4.54	4.94	3.9	4.8	8.98	7.76	6.48	6.32	8.6
100216455	100216455	Gm14124	0	0	0	0	0	0.02	0	0	0	0.02	0	0	0.02	0.02	0.02	0	0	0	0.02	0	0	0	0	0	0	0.03	0	0	0	0.03	0	0	0.04	0.04	0.04	0	0	0	0.03	0
12228	12228	Btg3	23.08	24.17	25.13	23.05	25.85	30.12	24.81	23.9	26.71	24.8	23.93	23.69	27.58	31.09	28.17	33.78	32.11	43.49	28.55	38.13	39.41	40.25	41.89	37.3	41.52	46.3	42.96	39.15	41.98	38.52	39	39.63	45.81	51.65	47.02	55.43	53.86	63.06	46.61	63.46
627214	627214	Insyn2a	0.01	0	0.03	0	0	0.01	0.02	0.03	0	0.03	0	0	0	0.01	0.02	0.01	0	0	0	0.01	0.02	0.01	0.05	0.01	0.01	0.02	0.03	0.04	0	0.04	0	0	0	0.02	0.03	0.02	0.01	0	0.01	0.02
69155	69155	1810030O07Rik	17.72	17.43	16.07	16.78	16.75	15.63	15.9	16.82	16.98	16.37	15.2	14.76	17.17	16.03	15.42	16.71	16.6	17.06	17.04	17.15	30.25	29.03	26.79	27.16	26.9	24.02	27.53	27.56	26.7	25.42	24.76	24.68	28.53	26.64	25.74	27.41	27.85	24.74	27.81	28.55
73274	73274	Gpbp1	32.54	30.29	29.79	31.45	30.4	34.59	31.35	32.93	32.68	31.32	27.47	29.17	29.93	29.53	31.53	33.11	33.85	35.81	29.34	31.72	55.56	50.45	49.66	50.9	48.82	53.18	54.28	53.95	51.36	48.64	44.76	48.79	49.72	49.07	52.63	54.33	56.78	51.93	47.9	52.79
11982	11982	Atp10a	4.35	3.72	3.22	3.32	3.18	3.53	5.25	3.81	3.65	3.44	3.4	4.02	3.96	3.68	3.49	3.38	4.95	2.83	3.87	4.19	7.43	6.2	5.37	5.37	5.1	5.42	9.09	6.24	5.74	5.33	5.54	6.72	6.58	6.11	5.83	5.55	8.3	4.1	6.32	6.97
93687	93687	Csnk1a1	111.78	117.36	123.91	129.41	124.99	126.24	120.89	136.91	158.24	145.48	111.58	115.15	119.77	127.48	123.38	122.62	138.7	141.76	145.34	156.32	190.86	195.47	206.57	209.45	200.77	194.06	209.3	224.26	248.73	225.92	181.83	192.58	198.96	211.79	205.91	201.22	232.65	205.55	237.27	260.17
211401	211401	Mtss1	14.13	11.92	13.9	13.77	13.36	17.01	19.33	19.7	20.07	20.08	10.59	9.44	11.41	10.25	11.14	20.46	21.24	19.02	17.86	21.5	24.13	19.86	23.17	22.28	21.46	26.14	33.47	32.26	31.54	31.19	17.26	15.78	18.96	17.02	18.58	33.57	35.63	27.58	29.16	35.78
105246049	105246049	Gm41408	0.22	0.18	0.1	0.17	0.11	0.2	0.11	0.16	0.17	0.1	0.13	0.13	0.11	0.23	0.13	0.18	0.21	0.17	0.2	0.1	0.38	0.3	0.17	0.28	0.18	0.3	0.19	0.26	0.27	0.16	0.22	0.22	0.18	0.38	0.22	0.3	0.36	0.25	0.33	0.16
69718	69718	Ipmk	22.78	24.68	30.17	23.73	28.4	26.06	26.69	27.98	22.27	23.5	15.37	15.16	18.55	21.92	22.67	24.39	27.23	30.97	22.75	30.42	38.9	41.1	50.29	38.4	45.61	40.05	46.22	45.83	35.01	36.49	25.05	25.36	30.82	36.41	37.83	40.02	45.67	44.91	37.14	50.62
236794	236794	Slc9a6	13.65	14.19	13.82	14.33	14.52	12.18	13.65	11.52	14.57	11.88	15.04	15.81	14.92	14.69	15.93	11.81	11.22	11.85	13.18	13.31	23.31	23.64	23.03	23.19	23.33	18.73	23.64	18.87	22.9	18.45	24.5	26.44	24.78	24.4	26.59	19.38	18.82	17.18	21.52	22.16
78689	78689	Naa35	17.84	19.33	19.43	17.76	19.83	18.12	19.68	18.14	18.42	19.35	17.38	16.88	17.03	17.98	17.84	16.21	18.48	18.41	17.84	16.51	30.46	32.2	32.38	28.74	31.86	27.85	34.08	29.71	28.95	30.05	28.33	28.23	28.29	29.87	29.78	26.59	31	26.7	29.13	27.47
56176	56176	Pigp	79.99	78.76	68.05	85.74	75.89	62.28	50.38	45.79	44.67	54.6	71.33	67.01	63.91	63.81	61.34	57.03	52.47	69.23	52.81	40.91	136.58	131.19	113.45	138.76	121.91	95.73	87.22	75	70.21	84.79	116.24	112.07	106.17	106.01	102.38	93.58	88.02	100.38	86.22	68.09
207911	207911	Mchr1	0.25	0.24	0.27	0.09	0.12	0.38	0.25	0.12	0.24	0.09	0.31	0.06	0.34	0.22	0.24	0.3	0.12	0.15	0.18	0.27	0.43	0.41	0.46	0.15	0.2	0.59	0.44	0.2	0.38	0.14	0.5	0.1	0.56	0.36	0.4	0.5	0.2	0.22	0.3	0.45
66198	66198	Them5	103.54	136.57	134.78	117.25	137.19	94.09	109.78	119.36	99.31	171.01	111.23	99.79	108.9	125.33	114.82	82.53	98.94	100.17	100.57	95.47	176.8	227.47	224.7	189.76	220.37	144.64	190.08	195.5	156.1	265.58	181.25	166.9	180.91	208.22	191.62	135.43	165.96	145.24	164.19	158.89
74760	74760	Rab3il1	17.09	8.9	10.09	13.67	11.16	21.18	18.85	16.34	17.22	20.81	6.36	5.48	6.99	5.36	6.5	23.83	18.6	23.79	14.93	18.02	29.18	14.82	16.82	22.12	17.93	32.55	32.63	26.76	27.07	32.32	10.36	9.16	11.61	8.91	10.85	39.1	31.21	34.5	24.37	29.99
65112	65112	Pmepa1	6.64	4.13	5.85	5.2	4.53	12.26	8.96	9.55	11.47	8.9	4.94	6.19	4.07	4.28	4.37	10.53	10.6	11.7	14.29	13.41	11.33	6.87	9.75	8.42	7.28	18.84	15.52	15.65	18.04	13.82	8.04	10.35	6.76	7.12	7.29	17.28	17.79	16.96	23.32	22.31
235584	235584	Dusp7	34.23	36.22	50.87	37.16	35.43	39	44.89	50.68	55.51	55.58	28.85	30.09	29.89	37.35	34.62	42.3	45.2	47.75	49.88	68.03	58.45	60.33	84.81	60.13	56.91	59.95	77.73	83.01	87.26	86.32	47.01	50.33	49.65	62.05	57.77	69.42	75.82	69.23	81.43	113.23
69940	69940	Exoc1	14	15.1	13.76	13.26	14.35	13.75	16.31	14.31	15.59	14.56	13.19	14.36	16.26	15.28	14.42	13.77	14.63	15.06	16.15	15.24	23.91	25.14	22.95	21.46	23.05	21.14	28.24	23.45	24.51	22.61	21.49	24.01	27.01	25.39	24.07	22.59	24.54	21.83	26.36	25.36
12512	12512	Cd63	299.82	231.19	209.48	286.72	250.52	512.58	436.46	422.01	599.82	440.02	231.5	272.03	253.05	204.2	199.58	557.92	466.14	604.32	492.24	502.73	511.93	385.07	349.22	464.04	402.4	787.94	755.7	691.25	942.84	683.34	377.26	454.94	420.37	339.24	333.08	915.54	781.91	876.24	803.61	836.69
108672	108672	Zdhhc15	1.21	0.92	0.81	0.82	0.86	0.86	1.54	0.95	1.12	0.87	0.92	0.99	1.01	1.12	1.08	1.04	0.92	1.14	0.88	1.08	2.07	1.53	1.34	1.32	1.39	1.33	2.66	1.56	1.75	1.35	1.5	1.66	1.68	1.85	1.8	1.7	1.55	1.65	1.43	1.79
11684	11684	Alox12	7.76	9.8	9.41	9.39	9.88	4.55	5.76	5.16	3.49	5.76	9.7	6.71	8.52	9.09	8.93	5.03	5.24	5.82	4.37	4.73	13.24	16.33	15.69	15.19	15.87	7	9.98	8.45	5.48	8.94	15.81	11.22	14.16	15.11	14.9	8.26	8.78	8.43	7.14	7.88
59015	59015	Nup160	5.75	5.46	5.78	5.57	5.29	5.66	7.4	7.19	7.97	5.96	4.66	4.51	5.16	5.16	5.24	5.5	6.6	5.06	6.17	6.45	9.82	9.09	9.63	9.01	8.49	8.7	12.81	11.78	12.53	9.25	7.59	7.54	8.57	8.58	8.74	9.03	11.06	7.33	10.08	10.74
24084	24084	Tekt2	1.45	1.39	1.05	1.03	0.89	1	1.39	1.68	1.83	1.42	1	1.35	1.04	1.05	0.89	2.07	1.52	2.37	1.47	1.66	2.48	2.32	1.75	1.66	1.43	1.53	2.4	2.74	2.87	2.2	1.63	2.25	1.73	1.75	1.49	3.39	2.55	3.43	2.4	2.76
269338	269338	Vps39	13.09	11.91	12.11	11.95	11.81	11.93	13.49	12.94	11.9	14.37	12.24	12.66	13.21	12.8	13.39	12.07	13.36	10.49	13.03	11.68	22.35	19.84	20.18	19.33	18.97	18.34	23.36	21.2	18.7	22.32	19.95	21.17	21.95	21.27	22.34	19.81	22.42	15.21	21.28	19.44
118567641	118567641	LOC118567641	1.42	0.77	1.34	0.73	1.16	1.33	1.87	1.13	1.98	1.75	2.93	2.34	3.84	2.54	2.61	2.93	1.89	1.34	7.69	3.34	2.43	1.28	2.23	1.18	1.86	2.04	3.23	1.84	3.11	2.72	4.77	3.92	6.38	4.23	4.36	4.81	3.16	1.94	12.55	5.56
66844	66844	Ormdl2	25.8	27.53	30.86	25.22	31.94	25.59	24.19	27.03	25.29	30.76	30.08	26.99	25.11	31.26	28.77	21.31	25.79	25.5	27.22	23.59	44.05	45.86	51.45	40.81	51.31	39.34	41.89	44.27	39.76	47.77	49.02	45.14	41.72	51.93	48.01	34.97	43.25	36.97	44.44	39.26
100040635	100040635	Gm15023	0	0	0	0	0	0	0	0	0	0.03	0	0	0	0	0	0	0	0	0	0	0	0	0	0	0	0	0	0	0	0.05	0	0	0	0	0	0	0	0	0	0
237891	237891	Gas2l2	0	0	0.02	0	0	0	0.02	0.04	0	0	0	0.02	0.02	0.04	0	0.06	0	0.13	0.04	0.06	0	0	0.04	0	0	0	0.04	0.07	0	0	0	0.04	0.04	0.07	0	0.11	0	0.19	0.07	0.11
67333	67333	Stk35	7.3	8.29	7.93	6.88	6.95	8.42	10.12	8.77	8.09	7.27	7.5	7	7.54	7.68	7.68	9.15	9.87	6.7	9.87	9.41	12.46	13.81	13.22	11.14	11.16	12.95	17.52	14.37	12.72	11.29	12.22	11.71	12.53	12.77	12.82	15.02	16.56	9.71	16.12	15.66
12848	12848	Cops2	45.4	45.03	42.52	48.24	47.93	47.19	47.14	50.85	50.12	53.32	43.19	44.1	48.18	49.42	44.48	45.53	45.64	48	55.53	46.02	77.52	75	70.88	78.07	76.99	72.55	81.61	83.29	78.79	82.8	70.39	73.75	80.05	82.1	74.22	74.72	76.55	69.59	90.66	76.59
56736	56736	Rnf14	30.21	28.69	26.21	30	27.88	28.24	26.51	24.78	27.64	25.95	23.11	24.09	28.64	25.71	25.78	20.79	25.77	27.56	27.66	24.28	51.59	47.78	43.7	48.55	44.78	43.41	45.9	40.59	43.45	40.3	37.65	40.29	47.58	42.72	43.03	34.12	43.23	39.97	45.15	40.4
108168101	108168101	Gm46430	9.33	8.4	7.7	7.5	7.75	7.49	8.26	7.14	6.74	6.37	8.14	7.45	8.71	7.62	8.78	5	5.74	5.27	6.41	4.43	15.93	13.99	12.84	12.14	12.45	11.51	14.31	11.69	10.6	9.89	13.27	12.45	14.46	12.66	14.66	8.2	9.64	7.64	10.46	7.37
217246	217246	Ace3	0.05	0.02	0	0	0	0	0	0	0	0	0	0	0	0	0	0	0.05	0	0	0	0.08	0.04	0	0	0	0	0	0	0	0	0	0	0	0	0	0	0.09	0	0	0
22213	22213	Ube2g2	57.91	57.5	61.59	61.41	60.48	70.59	63.41	60.98	57.72	53.3	72.16	72.93	78.19	71.32	72.86	62.29	58.29	59.35	65.9	53.87	98.87	95.78	102.68	99.39	97.14	108.51	109.79	99.88	90.72	82.77	117.59	121.97	129.9	118.49	121.6	102.22	97.78	86.05	107.58	89.66
16419	16419	Itgb5	47.9	46.38	44.74	39.18	40.73	62.1	53.58	46.79	42.18	49.25	39.5	43.22	37.2	34.63	40.47	63.83	55.44	64.35	48.96	58.42	81.79	77.26	74.59	63.4	65.42	95.46	92.76	76.64	66.31	76.48	64.37	72.28	61.8	57.53	67.54	104.75	92.99	93.31	79.92	97.24
78795	78795	Armc9	2.04	1.59	1.94	1.9	1.45	1.9	2.8	2.4	2.03	1.98	2.1	1.79	1.76	1.79	1.74	2.22	2.38	2.13	1.72	2.51	3.47	2.65	3.23	3.08	2.33	2.92	4.85	3.93	3.19	3.07	3.41	2.99	2.92	2.97	2.91	3.64	3.99	3.08	2.8	4.17
17965	17965	Nbl1	74.2	54.62	63.43	53.07	48.79	76.65	64.85	48.1	54.28	52.36	53.72	61.75	43.67	42.36	43.55	74.57	69.43	72.98	60.09	69.06	126.69	90.97	105.75	85.88	78.37	117.83	112.29	78.78	85.33	81.31	87.54	103.27	72.54	70.38	72.67	122.37	116.47	105.82	98.11	114.94
66201	66201	Vta1	34.15	36.88	38.56	39.74	34.66	36.92	40.09	38.42	38.1	38.18	34.62	32.5	36.78	35.91	37.29	39.72	40.08	45.24	35.14	40.36	58.31	61.43	64.28	64.32	55.67	56.75	69.41	62.93	59.9	59.29	56.42	54.36	61.1	59.65	62.24	65.18	67.24	65.6	57.37	67.18
22218	22218	Sumo1	112.82	106.91	108.55	116.65	113.94	126.64	101.43	116.95	120.48	132.75	88.22	94.58	101.86	101.67	98.8	104.45	107.77	135.85	116.41	103.95	192.64	178.07	180.96	188.8	183.01	194.67	175.62	191.57	189.37	206.15	143.77	158.18	169.21	168.91	164.89	171.4	180.78	196.98	190.05	173.01
231866	231866	Zfp12	6.45	6.55	7.18	5.93	5.82	5.78	7.89	6.04	5.98	5.16	5.13	4.83	5.32	6.15	5.54	5	5.67	3.96	4.96	4.65	11.02	10.9	11.97	9.59	9.35	8.89	13.66	9.9	9.39	8.02	8.36	8.08	8.83	10.22	9.25	8.21	9.51	5.74	8.09	7.73
74682	74682	Wdr35	4.89	4.54	4.25	4.64	4.39	4.65	5.03	4.45	5.6	4.62	3.54	3.9	3.95	3.83	3.29	4.19	4.82	4.14	4.3	4.65	8.35	7.56	7.09	7.51	7.05	7.15	8.72	7.3	8.8	7.18	5.77	6.52	6.56	6.37	5.49	6.88	8.08	6	7.03	7.74
18733	18733	Pirb	19.02	8.92	10.61	11.27	10.61	29.31	31.58	26.33	33.91	42.86	11.03	13.45	16.59	11.11	15.68	36.75	29.74	39.5	29.66	31.1	32.48	14.86	17.69	18.23	17.04	45.06	54.68	43.13	53.31	66.56	17.98	22.5	27.56	18.45	26.18	60.31	49.89	57.27	48.42	51.75
219114	219114	Ska3	1.87	1.92	1.83	1.77	2.13	3.81	3.35	3.73	6.9	3.11	1.55	1.59	2.07	1.95	1.06	2.86	4.24	3.57	3.35	3.08	3.18	3.2	3.05	2.86	3.41	5.85	5.8	6.11	10.84	4.83	2.53	2.66	3.43	3.24	1.77	4.69	7.11	5.17	5.46	5.12
93702	93702	Pcdhgb5	0.73	0.74	0.61	0.72	0.57	0.9	0.78	0.99	1.19	0.67	0.57	0.54	0.59	0.71	0.8	1.07	1.12	1.04	0.84	0.82	1.24	1.23	1.02	1.16	0.91	1.38	1.35	1.61	1.87	1.04	0.92	0.9	0.98	1.19	1.33	1.75	1.88	1.5	1.38	1.36
21886	21886	Tle2	3.09	3.13	3.12	2.7	2.53	3.01	4.23	4.4	3.48	3.76	3.19	3.53	3.37	3.04	2.98	4.79	3.71	4.34	4.12	4.19	5.28	5.22	5.21	4.37	4.06	4.63	7.33	7.2	5.47	5.84	5.2	5.91	5.6	5.06	4.98	7.85	6.22	6.29	6.72	6.97
76295	76295	Atp11b	21.18	21.37	21.86	20	21.92	19.15	21.64	26.9	30.3	30.75	22.21	19.86	21.05	22.6	23.18	21.24	24.05	17.85	29.54	27.72	36.17	35.59	36.45	32.38	35.2	29.44	37.47	44.06	47.63	47.76	36.2	33.22	34.97	37.55	38.68	34.86	40.35	25.89	48.22	46.14
102643076	102643076	Percc1	0	0	0	0	0.02	0	0.02	0	0	0	0.05	0	0	0	0	0	0	0	0.02	0.02	0	0	0	0	0.04	0	0.04	0	0	0	0.08	0	0	0	0	0	0	0	0.04	0.04
194231	194231	Cnksr1	18.5	18.71	23.81	18.01	18.7	19.79	20.03	15.48	18.98	12.19	18.52	21.79	18.41	19.42	16.9	15.55	14.81	17.01	13.52	17.82	31.59	31.16	39.69	29.16	30.03	30.41	34.68	25.35	29.83	18.93	30.17	36.45	30.58	32.27	28.2	25.52	24.84	24.67	22.07	29.65
11550	11550	Adra1d	0.59	0.32	0.35	0.43	0.38	0.46	0.46	0.32	0.47	0.23	0.4	0.15	0.22	0.25	0.15	0.27	0.35	0.44	0.25	0.27	1	0.54	0.58	0.69	0.6	0.71	0.8	0.53	0.73	0.35	0.65	0.25	0.37	0.42	0.25	0.45	0.58	0.64	0.41	0.45
73919	73919	Lyrm1	7.29	8.34	8.78	10.35	7.91	7.83	7.11	6.77	6.69	7.42	11.34	9.51	9.32	8.59	8.72	7.33	7.32	9	7.75	6.83	12.46	13.9	14.64	16.76	12.71	12.04	12.32	11.1	10.51	11.52	18.48	15.91	15.48	14.28	14.56	12.03	12.28	13.05	12.65	11.37
52323	52323	Klhl7	18.85	16.45	15.07	15.01	14.08	12.9	11.48	11.53	10.81	10.74	15.22	13.6	12.87	13.69	14.95	11.71	11.31	12.96	11.41	11.61	32.19	27.39	25.13	24.29	22.61	19.82	19.88	18.89	16.99	16.67	24.8	22.75	21.37	22.74	24.95	19.22	18.96	18.79	18.62	19.32
66772	66772	Asb17	0	0	0.08	0.23	0	0	0.08	0.08	0.08	0	0.16	0	0.16	0.32	0	0	0	0.15	0	0	0	0	0.13	0.38	0	0	0.14	0.13	0.12	0	0.26	0	0.26	0.52	0	0	0	0.22	0	0
56720	56720	Tdo2	0.09	0.13	0.26	0.56	0.39	0.04	0.18	0.17	0.26	0.09	0.26	0.17	0.78	0.48	0.56	0.17	0.04	0.55	0.17	0.17	0.15	0.22	0.43	0.91	0.63	0.06	0.31	0.28	0.4	0.14	0.43	0.29	1.3	0.8	0.93	0.28	0.07	0.8	0.28	0.28
13214	13214	Defb1	53.04	55.6	59.23	54.5	61.12	63.46	58.44	74.48	85.8	84.19	96.58	75.6	86.11	91.13	74.11	53.09	54.1	69.14	83.03	54.57	90.57	92.61	98.74	88.21	98.18	97.55	101.18	121.99	134.87	130.75	157.38	126.43	143.05	151.4	123.68	87.12	90.74	100.25	135.55	90.83
80914	80914	Uck2	29.79	27.87	31.15	30.67	29.47	38.93	45.38	48.72	71.71	52.82	26.75	29.77	25.34	28.5	26.54	42.7	49.12	34.07	54.54	66.82	50.86	46.42	51.93	49.64	47.34	59.84	78.57	79.79	112.72	82.02	43.6	49.79	42.1	47.36	44.29	70.06	82.4	49.4	89.04	111.21
69865	69865	A1cf	0	0	0	0	0	0	0	0	0	0	0	0.01	0	0	0	0	0	0	0	0	0	0	0	0	0	0	0	0	0	0	0	0.02	0	0	0	0	0	0	0	0
75596	75596	Prl7b1	0	0	0	0	0	0	0	0	0	0	0	0	0	0	0	0	0	0	0.09	0	0	0	0	0	0	0	0	0	0	0	0	0	0	0	0	0	0	0	0.15	0
329679	329679	Fnip2	6.06	5.33	5.52	4.82	4.55	6.71	6.32	6.88	6.39	8	5.61	6.45	6.22	6.25	5.77	7.82	7.96	6.5	9.82	7.95	10.35	8.87	9.2	7.8	7.31	10.32	10.95	11.28	10.05	12.43	9.13	10.78	10.34	10.39	9.63	12.83	13.35	9.42	16.04	13.23
76137	76137	Mcur1	24.92	24.7	25.63	24.22	26.5	22	23.13	23.73	20.22	24.56	25.84	26.27	29.72	28.19	28.96	23.4	22.72	21.23	27.92	22.41	42.54	41.15	42.73	39.2	42.56	33.81	40.05	38.87	31.79	38.15	42.11	43.93	49.37	46.83	48.33	38.39	38.1	30.79	45.58	37.3
18484	18484	Pam	42.93	32.38	31.7	34.29	32.84	43.69	42.51	35.6	45.37	35.85	28.8	30.67	29.55	29.6	30.28	41.34	45.04	35.71	42.66	46.55	73.31	53.94	52.84	55.49	52.75	67.16	73.61	58.31	71.32	55.68	46.93	51.3	49.09	49.18	50.54	67.84	75.55	51.78	69.65	77.47
17960	17960	Nat1	0.14	0.32	0.23	0.32	0.28	0.18	0.09	0.14	0.22	0.05	0.09	0.09	0.18	0.09	0.27	0.09	0.09	0.09	0.14	0.14	0.24	0.53	0.38	0.52	0.44	0.27	0.16	0.22	0.35	0.07	0.15	0.15	0.31	0.15	0.46	0.15	0.15	0.13	0.22	0.22
67242	67242	Gemin6	8.98	8.46	6.23	8.5	7.15	10.77	8.41	8.24	14.96	9.31	6.77	7.01	7.96	6.51	6.54	6.85	9.61	10.66	8.23	12.2	15.33	14.09	10.39	13.75	11.48	16.55	14.56	13.5	23.51	14.45	11.03	11.73	13.22	10.81	10.91	11.25	16.13	15.46	13.43	20.31
12517	12517	Cd72	8.15	7.04	8.46	7.91	9.28	16.81	18.25	12.3	6.96	18.14	6.81	6.92	7.27	6.45	7.38	22.47	18.95	24.68	10.33	11.86	13.91	11.73	14.1	12.8	14.91	25.84	31.59	20.15	10.95	28.17	11.09	11.57	12.07	10.72	12.32	36.87	31.79	35.78	16.87	19.73
14269	14269	Fnbp1	39.52	39.39	43.25	37.31	43.61	37.89	42.75	39.68	31.15	40.91	42.51	39.38	46.25	46.21	50.73	43.49	41.97	34.07	42.62	37.05	67.47	65.61	72.1	60.38	70.04	58.24	74.02	64.99	48.96	63.53	69.27	65.87	76.83	76.77	84.67	71.37	70.4	49.4	69.57	61.67
114715	114715	Spred1	13.92	11.18	12.21	10.87	10.49	15.81	16	15.22	15.58	14.89	10.3	9.53	11.38	10.19	10.61	16.18	16.37	14.84	15.84	16.1	23.77	18.62	20.36	17.6	16.86	24.3	27.71	24.93	24.48	23.12	16.79	15.94	18.91	16.92	17.71	26.55	27.46	21.52	25.86	26.79
231637	231637	Ssh1	1.91	1.58	1.57	1.59	1.42	2.05	2.33	1.75	2.15	1.7	1.22	1.33	1.22	1.04	1.21	2.5	2.04	1.64	2.27	2.03	3.26	2.62	2.61	2.57	2.28	3.16	4.04	2.87	3.38	2.63	1.99	2.23	2.03	1.73	2.02	4.1	3.41	2.38	3.71	3.37
76560	76560	Prss8	18.02	24.64	28.85	20.15	25.56	16.96	19.28	18.12	16.42	20.53	23.92	22.84	21.06	22.22	24.06	14.86	18.86	15.13	15.89	16.26	30.78	41.05	48.1	32.61	41.05	26.07	33.39	29.68	25.81	31.88	38.98	38.2	34.98	36.92	40.16	24.39	31.63	21.94	25.94	27.06
16653	16653	Kras	16.31	14.14	15.36	16.7	14.38	17.15	15.52	16.43	18.87	17	13.27	12.6	13.97	14.54	13.72	16.42	16.58	20.03	16.45	20.07	27.85	23.55	25.61	27.04	23.09	26.37	26.87	26.91	29.66	26.4	21.62	21.08	23.21	24.16	22.9	26.95	27.82	29.04	26.85	33.41
67154	67154	Mtdh	36.29	33.14	32.46	36.36	34.07	32.75	34.26	34.25	38.45	33.89	31.54	32.89	33.22	33.13	33.68	33.39	35.11	31.99	35.81	34.95	61.97	55.2	54.12	58.84	54.72	50.34	59.32	56.1	60.44	52.64	51.39	55	55.18	55.05	56.2	54.79	58.9	46.38	58.45	58.17
22601	22601	Yap1	51.05	57.53	59.89	55.28	56.26	52.75	60.86	59.5	59.78	55.58	55.52	53.13	55.22	60.75	57.58	51.98	58.73	47.83	53.88	52.16	87.17	95.83	99.85	89.47	90.37	81.09	105.38	97.46	93.97	86.31	90.48	88.85	91.73	100.93	96.09	85.29	98.52	69.35	87.95	86.81
14255	14255	Flt3	0.66	0.29	0.56	0.46	0.46	0.7	1.22	1.13	0.78	1.2	0.64	0.67	0.75	0.6	0.69	0.83	0.81	1.22	1.25	1.14	1.13	0.49	0.94	0.74	0.75	1.07	2.11	1.85	1.22	1.86	1.04	1.13	1.25	1	1.15	1.37	1.36	1.77	2.04	1.9
74383	74383	Ubap2l	37.91	37.26	39.93	37.89	36.53	33.26	44.96	44.11	39.8	41.02	35.66	37.16	37.01	36.57	37.25	43.6	45.25	29.05	42.95	41.46	64.73	62.06	66.56	61.32	58.67	51.13	77.84	72.25	62.56	63.7	58.11	62.15	61.49	60.75	62.17	71.55	75.91	42.13	70.11	68.99
74243	74243	Slx4ip	2.39	2.34	2.48	2.21	2.12	2.17	3.24	3.32	2.44	2.62	2.32	2.06	2.37	2.29	2.61	2.42	2.68	2.3	2.45	2.31	4.08	3.9	4.14	3.57	3.4	3.33	5.61	5.44	3.84	4.07	3.79	3.45	3.93	3.8	4.35	3.96	4.5	3.33	3.99	3.85
66461	66461	Ptpmt1	16.67	17.83	17.09	18.22	17.14	19.52	15.57	14.29	19.44	19.35	19.28	17.24	16.99	17.41	16.96	18.95	17.28	22.87	19.93	16.69	28.46	29.7	28.48	29.49	27.53	30	26.96	23.4	30.56	30.05	31.42	28.84	28.23	28.93	28.31	31.1	28.98	33.16	32.54	27.78
71856	71856	Wfdc3	25.09	23.97	32.48	27.16	22.19	54.03	39.58	39.1	38.61	28.3	24.41	29.83	29.1	30.28	23.67	37.54	32.21	38.55	43.16	29.27	42.85	39.92	54.15	43.95	35.64	83.05	68.53	64.04	60.69	43.95	39.79	49.89	48.33	50.3	39.51	61.6	54.03	55.89	70.46	48.72
57743	57743	Sec61a2	11.89	11.16	11.7	13.56	11.85	11.35	12.26	11.5	12.63	11.03	12.45	11.63	12.02	11.36	11.46	10.69	11.08	10.79	11.58	9.82	20.3	18.59	19.51	21.94	19.03	17.45	21.23	18.84	19.85	17.12	20.3	19.46	19.96	18.88	19.13	17.54	18.58	15.65	18.9	16.35
78787	78787	Usp54	9.03	9.73	11.29	9.39	10.06	11.46	17.62	12.96	11.73	11.36	22.54	21.68	24.32	21.98	21.24	11.21	12.54	8.4	20.85	12.54	15.43	16.2	18.81	15.2	16.15	17.61	30.51	21.22	18.44	17.63	36.73	36.26	40.39	36.52	35.45	18.39	21.04	12.18	34.04	20.86
100504183	100504183	Krtap16-1	0	0	0	0	0	0	0	0.04	0	0.18	0	0	0.04	0	0	0	0.04	0	0.04	0	0	0	0	0	0	0	0	0.06	0	0.29	0	0	0.06	0	0	0	0.06	0	0.06	0
67923	67923	Eloc	49.63	53.51	50.54	56.71	54.77	61.22	46.58	53.13	61.8	54.13	49.35	53.32	50.44	53.83	53.92	47.72	49.97	76.03	53.26	55.73	84.74	89.13	84.25	91.78	87.97	94.11	80.64	87.02	97.14	84.07	80.41	89.17	83.79	89.42	89.99	78.32	83.83	110.24	86.95	92.74
69790	69790	Med30	18.85	19.83	19.09	20.22	21.19	28.85	20.28	18.56	22.48	21.03	15.21	16.57	21.6	18.22	18.5	21.36	22.99	31.85	19.48	20.36	32.18	33.03	31.82	32.73	34.04	44.35	35.12	30.4	35.33	32.66	24.78	27.71	35.89	30.28	30.87	35.05	38.57	46.18	31.8	33.88
216616	216616	Efemp1	59.15	45.19	49.74	46.4	44.79	63.03	55.12	40.64	52.21	42.02	50.58	42.13	46.4	43.02	53.8	55.29	46.1	52.73	60.05	55.37	101	75.27	82.91	75.09	71.94	96.89	95.44	66.57	82.07	65.26	82.42	70.45	77.07	71.48	89.78	90.72	77.32	76.46	98.04	92.15
11990	11990	Atrn	9.57	9.15	8.21	9.21	8.14	7.06	9.05	8.96	8.68	8.79	8.59	8.35	8.8	9.19	8.81	8.85	8.9	6.91	9.24	9.15	16.34	15.23	13.69	14.91	13.07	10.86	15.66	14.67	13.65	13.66	14	13.96	14.61	15.27	14.71	14.53	14.94	10.02	15.08	15.22
108995	108995	Tbc1d10c	0.65	1.04	0.87	0.72	1.17	1.13	1.08	1.24	1.21	1.59	0.72	1.04	0.8	1.22	1.11	1.18	0.99	1.33	0.96	1.15	1.11	1.73	1.45	1.16	1.88	1.74	1.87	2.04	1.9	2.47	1.18	1.74	1.33	2.03	1.85	1.94	1.67	1.93	1.56	1.91
13211	13211	Dhx9	30.54	29.07	30.27	29.68	30.93	28.32	38.77	35.3	38.86	34.84	31.3	30.74	34.72	34.26	31.33	40.67	41.35	32.18	42.94	42.12	52.14	48.42	50.47	48.04	49.69	43.53	67.13	57.82	61.09	54.1	51	51.41	57.67	56.92	52.28	66.74	69.36	46.67	70.1	70.11
268420	268420	Alkbh5	22.88	22.33	20.53	22.45	20.52	22.33	22.13	23.63	25.27	19.55	20.55	21.33	20.23	20.03	20.38	20.05	21.92	16.3	20.31	21.19	39.07	37.19	34.22	36.33	32.96	34.33	38.31	38.7	39.72	30.36	33.5	35.68	33.6	33.28	34.02	32.9	36.77	23.63	33.16	35.27
107368	107368	Pdzd8	7.32	5.87	6.38	6.92	6.16	6.53	7.7	7.61	8.44	6.96	5.89	5.98	6.41	6.95	6.25	6.9	7.37	6.51	7.86	7.83	12.49	9.77	10.64	11.19	9.89	10.03	13.34	12.47	13.27	10.81	9.6	10	10.65	11.54	10.43	11.32	12.37	9.43	12.83	13.02
67456	67456	Ergic2	22.49	21.54	20.89	24.15	23.15	21.97	22.39	22.2	23.69	21.41	21.47	19.31	22.13	21.45	20.96	23.79	24.33	24.94	24.91	23.36	38.39	35.88	34.82	39.08	37.18	33.78	38.76	36.36	37.23	33.25	34.99	32.3	36.76	35.64	34.98	39.04	40.82	36.17	40.67	38.88
21991	21991	Tpi1	471.52	582.2	443.16	629.57	555.05	460.27	317.82	383.98	414.38	341.01	563.87	579.35	557.46	489.17	526.13	426.07	365.14	471.36	288.34	347.71	805.11	969.72	738.79	1018.92	891.55	707.53	550.28	628.95	651.34	529.59	918.89	968.91	926.08	812.67	878.07	699.18	612.48	683.46	470.72	578.69
14317	14317	Ftcd	0	0.1	0.02	0	0	0.02	0.02	0	0.02	0.02	0.02	0.02	0.05	0.02	0.05	0.21	0.05	0.09	0.05	0.19	0	0.16	0.04	0	0	0.04	0.04	0	0.04	0.04	0.04	0.04	0.08	0.04	0.08	0.35	0.08	0.14	0.08	0.31
66209	66209	Inip	6.33	5.6	5.72	5.4	5.96	5.13	5.76	6.14	6.17	5.48	6.08	6.34	6.77	7.28	7.15	5.86	4.86	5.34	7.73	5.18	10.81	9.33	9.54	8.74	9.57	7.89	9.97	10.06	9.7	8.51	9.9	10.6	11.25	12.1	11.93	9.61	8.15	7.75	12.62	8.63
98845	98845	Eps8l2	43.69	57.55	66.86	49.01	54.95	38.39	49.39	50.04	38.2	45.5	51.64	47.72	51.52	55.51	60.58	39.47	43.31	31.99	39.21	39.86	74.6	95.85	111.46	79.32	88.26	59.01	85.52	81.96	60.05	70.67	84.16	79.81	85.59	92.23	101.1	64.76	72.65	46.39	64.01	66.34
12913	12913	Creb3	27.87	29.66	29.12	32.4	31.64	33.84	31.47	29.75	31.44	33.53	28.87	31.12	31.17	31.35	31.51	37.39	33.71	43.17	35.32	33.38	47.59	49.41	48.54	52.43	50.82	52.02	54.48	48.73	49.42	52.07	47.04	52.05	51.77	52.09	52.58	61.36	56.55	62.6	57.66	55.55
[truncated: 17,124 more rows]
